# Supplementary material for: Regulation and bioinformatic analysis of circ_0015891/miR-129-1-3p axis in methamphetamine-induced dopaminergic apoptosis
Source: Front Endocrinol (Lausanne). 2022 Sep 20;13:999211. doi: 10.3389/fendo.2022.999211 (PMC9530452; doi:10.3389/fendo.2022.999211)
Supplement: Supplementary file 1 [file DataSheet_1.zip]

Archive with 22 entries (21 files):
- flowcytometry for different concentrations of circ_0015891/
- flowcytometry for different concentrations of circ_0015891/1ug NC-METH-1.fcs
- flowcytometry for different concentrations of circ_0015891/1ug NC-METH-2.fcs
- flowcytometry for different concentrations of circ_0015891/1ug NC-METH-3.fcs
- flowcytometry for different concentrations of circ_0015891/1ug-METH-1.fcs
- flowcytometry for different concentrations of circ_0015891/1ug-METH-2.fcs
- flowcytometry for different concentrations of circ_0015891/1ug-METH-3.fcs
- flowcytometry for different concentrations of circ_0015891/2ug NC-METH-1.fcs
- flowcytometry for different concentrations of circ_0015891/2ug NC-METH-2.fcs
- flowcytometry for different concentrations of circ_0015891/2ug NC-METH-3.fcs
- flowcytometry for different concentrations of circ_0015891/2ug-METH-1.fcs
- flowcytometry for different concentrations of circ_0015891/2ug-METH-2.fcs
- flowcytometry for different concentrations of circ_0015891/2ug-METH-3.fcs
- flowcytometry for different concentrations of circ_0015891/4ug NC-METH-1.fcs
- flowcytometry for different concentrations of circ_0015891/4ug NC-METH-2.fcs
- flowcytometry for different concentrations of circ_0015891/4ug NC-METH-3.fcs
- flowcytometry for different concentrations of circ_0015891/4ug-METH-1.fcs
- flowcytometry for different concentrations of circ_0015891/4ug-METH-2.fcs
- flowcytometry for different concentrations of circ_0015891/4ug-METH-3.fcs
- flowcytometry for different concentrations of circ_0015891/APC single stain.fcs
- flowcytometry for different concentrations of circ_0015891/PI single stain.fcs
- flowcytometry for different concentrations of circ_0015891/negative.fcs
