# Supplementary material for: Regulation and bioinformatic analysis of circ_0015891/miR-129-1-3p axis in methamphetamine-induced dopaminergic apoptosis
Source: Front Endocrinol (Lausanne). 2022 Sep 20;13:999211. doi: 10.3389/fendo.2022.999211 (PMC9530452; doi:10.3389/fendo.2022.999211)
Supplement: Supplementary file 2 [file DataSheet_2.zip]

Archive with 16 entries (15 files):
- flowcytometry for miR-129-1-3p mimic and inhibitor/
- flowcytometry for miR-129-1-3p mimic and inhibitor/APC single stain.fcs
- flowcytometry for miR-129-1-3p mimic and inhibitor/PI single stain.fcs
- flowcytometry for miR-129-1-3p mimic and inhibitor/inhibitor+METH-1.fcs
- flowcytometry for miR-129-1-3p mimic and inhibitor/inhibitor+METH-2.fcs
- flowcytometry for miR-129-1-3p mimic and inhibitor/inhibitor+METH-3.fcs
- flowcytometry for miR-129-1-3p mimic and inhibitor/inhibitor-NC+METH-1.fcs
- flowcytometry for miR-129-1-3p mimic and inhibitor/inhibitor-NC+METH-2.fcs
- flowcytometry for miR-129-1-3p mimic and inhibitor/inhibitor-NC+METH-3.fcs
- flowcytometry for miR-129-1-3p mimic and inhibitor/mimic+METH-1.fcs
- flowcytometry for miR-129-1-3p mimic and inhibitor/mimic+METH-2.fcs
- flowcytometry for miR-129-1-3p mimic and inhibitor/mimic+METH-3.fcs
- flowcytometry for miR-129-1-3p mimic and inhibitor/mimic-NC+METH-1.fcs
- flowcytometry for miR-129-1-3p mimic and inhibitor/mimic-NC+METH-2.fcs
- flowcytometry for miR-129-1-3p mimic and inhibitor/mimic-NC+METH-3.fcs
- flowcytometry for miR-129-1-3p mimic and inhibitor/negative.fcs
