# Supplementary material for: Regulation and bioinformatic analysis of circ_0015891/miR-129-1-3p axis in methamphetamine-induced dopaminergic apoptosis
Source: Front Endocrinol (Lausanne). 2022 Sep 20;13:999211. doi: 10.3389/fendo.2022.999211 (PMC9530452; doi:10.3389/fendo.2022.999211)
Supplement: Supplementary file 3 [file DataSheet_3.zip]

Archive with 18 entries (17 files):
- Raw data type in Excel/
- Raw data type in Excel/21 proteins that intersected by METH-related proteins and ENCORI.XLS
- Raw data type in Excel/BP from David.xls
- Raw data type in Excel/CC from David.xls
- Raw data type in Excel/ENCORI_hg19_CLIP-seq_miRNA-target_all_CSRP1.xls
- Raw data type in Excel/METH-related proteins.XLSX
- Raw data type in Excel/MF from David.xls
- Raw data type in Excel/RT-qPCR for circ_0015891.xlsx
- Raw data type in Excel/RT-qPCR for miR-129-1-3p mimic and inhibitor.xlsx
- Raw data type in Excel/RT-qPCR for miRNAs sponged by circ_0015891.xlsx
- Raw data type in Excel/Transcriptome data for DEGs between METH and PBS group.csv
- Raw data type in Excel/binging sites of mir-129 and circ_0015891.docx
- Raw data type in Excel/luciferase activity.xlsx
- Raw data type in Excel/metascape_result.tctrawu_j.xlsx
- Raw data type in Excel/miRNAs in 3 pathways.xls
- Raw data type in Excel/proteins targeted by eligable miRNAs sponged by circ_0015891.xlsx
- Raw data type in Excel/targeted DEGs by eligable miRNAs in 3 pathways.xlsx
- Raw data type in Excel/targets of miR-129-1-3p predicted by ENCORI.xls
