# Supplementary material for: Regulation and bioinformatic analysis of circ_0015891/miR-129-1-3p axis in methamphetamine-induced dopaminergic apoptosis
Source: Front Endocrinol (Lausanne). 2022 Sep 20;13:999211. doi: 10.3389/fendo.2022.999211 (PMC9530452; doi:10.3389/fendo.2022.999211)
Supplement: Supplementary file 3 [file DataSheet_3.zip › Raw data type in Excel/BP from David.xls]

## Sheet: Sheet1
Category	Term	Count	%	PValue	Genes	List Total	Pop Hits	Pop Total	Fold Enrichment	Bonferroni	Benjamini	FDR
GOTERM_BP_DIRECT	GO:0006468~protein phosphorylation	7	33.3333	9.42806e-06	BMPR2, CREB1, CCNT1, PRKCE, PIK3R1, MTOR, MAPK3	21	507	19157	12.595	0.00463727	0.00464804	0.00463861
GOTERM_BP_DIRECT	GO:0007165~signal transduction	6	28.5714	0.006984	MAP2K4, GABRA1, CREB1, PRKCE, PIK3R1, GNAI2	21	1211	19157	4.51976	0.968419	0.688622	0.687225
GOTERM_BP_DIRECT	GO:0007049~cell cycle	5	23.8095	0.000453641	CCNT1, PRKCE, ZMYND11, GNAI2, MAPK3	21	357	19157	12.7764	0.200442	0.111823	0.111596
GOTERM_BP_DIRECT	GO:0045944~positive regulation of transcription from RNA polymerase II promoter	5	23.8095	0.0318648	BMPR2, CREB1, CCNT1, PIK3R1, MAPK3	21	1185	19157	3.84911	1	0.827383	0.825705
GOTERM_BP_DIRECT	GO:0018105~peptidyl-serine phosphorylation	4	19.0476	0.000736908	PRKCE, MTOR, CDK5R1, MAPK3	21	173	19157	21.0922	0.304712	0.121098	0.120853
GOTERM_BP_DIRECT	GO:0010628~positive regulation of gene expression	4	19.0476	0.0151854	TFRC, PAWR, MTOR, MAPK3	21	509	19157	7.16887	0.999471	0.827383	0.825705
GOTERM_BP_DIRECT	GO:0006915~apoptotic process	4	19.0476	0.0216434	MAP2K4, PRKCE, PAWR, MAPK3	21	582	19157	6.26968	0.999979	0.827383	0.825705
GOTERM_BP_DIRECT	GO:0007584~response to nutrient	3	14.2857	0.00281764	TFRC, MTOR, GNAI2	21	76	19157	36.0094	0.751188	0.347274	0.34657
GOTERM_BP_DIRECT	GO:0001666~response to hypoxia	3	14.2857	0.0149271	CREB1, TFRC, MTHFR	21	180	19157	15.204	0.999398	0.827383	0.825705
GOTERM_BP_DIRECT	GO:0007568~aging	3	14.2857	0.0165335	CREB1, TFRC, MAPK3	21	190	19157	14.4038	0.999731	0.827383	0.825705
GOTERM_BP_DIRECT	GO:0007420~brain development	3	14.2857	0.0301078	BMPR2, MTOR, CDK5R1	21	262	19157	10.4455	1	0.827383	0.825705
GOTERM_BP_DIRECT	GO:0051301~cell division	3	14.2857	0.0589497	CCNT1, PRKCE, GNAI2	21	380	19157	7.20188	1	0.937321	0.93542
GOTERM_BP_DIRECT	GO:0035556~intracellular signal transduction	3	14.2857	0.0773996	TFRC, PRKCE, MAPK3	21	444	19157	6.16377	1	0.977474	0.975492
GOTERM_BP_DIRECT	GO:0007213~G-protein coupled acetylcholine receptor signaling pathway	2	9.52381	0.0155518	GNAI2, CDK5R1	21	15	19157	121.632	0.999559	0.827383	0.825705
GOTERM_BP_DIRECT	GO:0046889~positive regulation of lipid biosynthetic process	2	9.52381	0.0186344	CREB1, MTOR	21	18	19157	101.36	0.999906	0.827383	0.825705
GOTERM_BP_DIRECT	GO:0008361~regulation of cell size	2	9.52381	0.0227304	CREB1, MTOR	21	22	19157	82.9307	0.999988	0.827383	0.825705
GOTERM_BP_DIRECT	GO:0007214~gamma-aminobutyric acid signaling pathway	2	9.52381	0.0278275	GABRA1, GNAI2	21	27	19157	67.5732	0.999999	0.827383	0.825705
GOTERM_BP_DIRECT	GO:0010592~positive regulation of lamellipodium assembly	2	9.52381	0.0298593	PIK3R1, MTOR	21	29	19157	62.913	1	0.827383	0.825705
GOTERM_BP_DIRECT	GO:0043200~response to amino acid	2	9.52381	0.0308736	MTHFR, MTOR	21	30	19157	60.8159	1	0.827383	0.825705
GOTERM_BP_DIRECT	GO:0043278~response to morphine	2	9.52381	0.031887	PRKCE, MTOR	21	31	19157	58.8541	1	0.827383	0.825705
GOTERM_BP_DIRECT	GO:0032148~activation of protein kinase B activity	2	9.52381	0.031887	ADRA2C, MTOR	21	31	19157	58.8541	1	0.827383	0.825705
GOTERM_BP_DIRECT	GO:0045737~positive regulation of cyclin-dependent protein serine/threonine kinase activity	2	9.52381	0.0339107	CCNT1, CDK5R1	21	33	19157	55.2872	1	0.835898	0.834203
GOTERM_BP_DIRECT	GO:0031663~lipopolysaccharide-mediated signaling pathway	2	9.52381	0.037946	PRKCE, MAPK3	21	37	19157	49.3102	1	0.872887	0.871117
GOTERM_BP_DIRECT	GO:0010634~positive regulation of epithelial cell migration	2	9.52381	0.0389524	BMPR2, PRKCE	21	38	19157	48.0125	1	0.872887	0.871117
GOTERM_BP_DIRECT	GO:0034198~cellular response to amino acid starvation	2	9.52381	0.0459687	MTOR, MAPK3	21	45	19157	40.5439	1	0.937321	0.93542
GOTERM_BP_DIRECT	GO:0008542~visual learning	2	9.52381	0.0479645	CREB1, MTOR	21	47	19157	38.8186	1	0.937321	0.93542
GOTERM_BP_DIRECT	GO:0000079~regulation of cyclin-dependent protein serine/threonine kinase activity	2	9.52381	0.0539279	CCNT1, CDK5R1	21	53	19157	34.4241	1	0.937321	0.93542
GOTERM_BP_DIRECT	GO:0030838~positive regulation of actin filament polymerization	2	9.52381	0.0539279	PRKCE, MTOR	21	53	19157	34.4241	1	0.937321	0.93542
GOTERM_BP_DIRECT	GO:0014823~response to activity	2	9.52381	0.0559078	CREB1, MTOR	21	55	19157	33.1723	1	0.937321	0.93542
GOTERM_BP_DIRECT	GO:0016241~regulation of macroautophagy	2	9.52381	0.0559078	MTOR, CDK5R1	21	55	19157	33.1723	1	0.937321	0.93542
GOTERM_BP_DIRECT	GO:0031397~negative regulation of protein ubiquitination	2	9.52381	0.0559078	PRKCE, MTOR	21	55	19157	33.1723	1	0.937321	0.93542
GOTERM_BP_DIRECT	GO:1903078~positive regulation of protein localization to plasma membrane	2	9.52381	0.0588703	PRKCE, PIK3R1	21	58	19157	31.4565	1	0.937321	0.93542
GOTERM_BP_DIRECT	GO:0043525~positive regulation of neuron apoptotic process	2	9.52381	0.0608403	MAP2K4, CDK5R1	21	60	19157	30.4079	1	0.937321	0.93542
GOTERM_BP_DIRECT	GO:0042752~regulation of circadian rhythm	2	9.52381	0.0657484	CREB1, MTOR	21	65	19157	28.0689	1	0.977474	0.975492
GOTERM_BP_DIRECT	GO:0018107~peptidyl-threonine phosphorylation	2	9.52381	0.0716059	MTOR, CDK5R1	21	71	19157	25.6968	1	0.977474	0.975492
GOTERM_BP_DIRECT	GO:0030509~BMP signaling pathway	2	9.52381	0.0745216	BMPR2, MAPK3	21	74	19157	24.6551	1	0.977474	0.975492
GOTERM_BP_DIRECT	GO:0001938~positive regulation of endothelial cell proliferation	2	9.52381	0.0745216	BMPR2, MTOR	21	74	19157	24.6551	1	0.977474	0.975492
GOTERM_BP_DIRECT	GO:0009267~cellular response to starvation	2	9.52381	0.0754915	BMPR2, MTOR	21	75	19157	24.3263	1	0.977474	0.975492
GOTERM_BP_DIRECT	GO:0048511~rhythmic process	2	9.52381	0.0774285	MTOR, CDK5R1	21	77	19157	23.6945	1	0.977474	0.975492
GOTERM_BP_DIRECT	GO:0032956~regulation of actin cytoskeleton organization	2	9.52381	0.0803268	MTOR, CDK5R1	21	80	19157	22.806	1	0.977474	0.975492
GOTERM_BP_DIRECT	GO:0045727~positive regulation of translation	2	9.52381	0.081291	MTOR, MAPK3	21	81	19157	22.5244	1	0.977474	0.975492
GOTERM_BP_DIRECT	GO:0071260~cellular response to mechanical stimulus	2	9.52381	0.0841777	MAP2K4, MAPK3	21	84	19157	21.72	1	0.988086	0.986082
