# Supplementary material for: Regulation and bioinformatic analysis of circ_0015891/miR-129-1-3p axis in methamphetamine-induced dopaminergic apoptosis
Source: Front Endocrinol (Lausanne). 2022 Sep 20;13:999211. doi: 10.3389/fendo.2022.999211 (PMC9530452; doi:10.3389/fendo.2022.999211)
Supplement: Supplementary file 3 [file DataSheet_3.zip › Raw data type in Excel/CC from David.xls]

Category	Term	Count	%	PValue	Genes	List Total	Pop Hits	Pop Total	Fold Enrichment	Bonferroni	Benjamini	FDR
GOTERM_CC_DIRECT	GO:0005634~nucleus	13	61.9047619	0.003764938	MAP2K4, CCNT1, TFRC, HSPA4, PRKCE, FBXL17, PAWR, PIK3R1, MTOR, CREB1, ZMYND11, CDK5R1, MAPK3	21	5848	20163	2.134380496	0.334609168	0.157567802	0.153190919
GOTERM_CC_DIRECT	GO:0005737~cytoplasm	12	57.14285714	0.006683696	BMPR2, HSPA4, PRKCE, FBXL17, PAWR, PIK3R1, ADRA2C, NAT8L, MTOR, GNAI2, CDK5R1, MAPK3	21	5375	20163	2.143574751	0.515317968	0.157567802	0.153190919
GOTERM_CC_DIRECT	GO:0043025~neuronal cell body	4	19.04761905	0.006780023	BMPR2, ADRA2C, MTOR, CDK5R1	21	398	20163	9.649676956	0.520367968	0.157567802	0.153190919
GOTERM_CC_DIRECT	GO:0005829~cytosol	12	57.14285714	0.006816989	MAP2K4, RRM2B, CCNT1, HSPA4, PRKCE, FBXL17, MTHFR, PIK3R1, MTOR, GNAI2, CDK5R1, MAPK3	21	5388	20163	2.1384028	0.522292055	0.157567802	0.153190919
GOTERM_CC_DIRECT	GO:0005654~nucleoplasm	10	47.61904762	0.007294806	BMPR2, CREB1, RRM2B, CCNT1, FBXL17, ZMYND11, MTOR, GNAI2, CDK5R1, MAPK3	21	3851	20163	2.493229959	0.546484861	0.157567802	0.153190919
GOTERM_CC_DIRECT	GO:0030425~dendrite	4	19.04761905	0.009898707	BMPR2, MTOR, GNAI2, CDK5R1	21	457	20163	8.403876211	0.658492856	0.163877073	0.159324932
GOTERM_CC_DIRECT	GO:0005739~mitochondrion	6	28.57142857	0.010621662	RRM2B, TFRC, HSPA4, PRKCE, NAT8L, MAPK3	21	1410	20163	4.085714286	0.684398602	0.163877073	0.159324932
GOTERM_CC_DIRECT	GO:0048471~perinuclear region of cytoplasm	4	19.04761905	0.03696312	TFRC, PRKCE, PIK3R1, CDK5R1	21	754	20163	5.093596059	0.982882701	0.455332927	0.44268479
GOTERM_CC_DIRECT	GO:0005886~plasma membrane	10	47.61904762	0.037944411	GABRA1, BMPR2, TFRC, PRKCE, PAWR, PIK3R1, ADRA2C, GNAI2, CDK5R1, MAPK3	21	4979	20163	1.928384931	0.984667321	0.455332927	0.44268479
GOTERM_CC_DIRECT	GO:0030424~axon	3	14.28571429	0.046950279	MAP2K4, CREB1, CDK5R1	21	352	20163	8.183035714	0.994447605	0.507063011	0.492977928
GOTERM_CC_DIRECT	GO:0005905~clathrin-coated pit	2	9.523809524	0.057888666	BMPR2, TFRC	21	60	20163	32.0047619	0.998403971	0.568361452	0.552573634
GOTERM_CC_DIRECT	GO:0005901~caveola	2	9.523809524	0.073702555	BMPR2, MAPK3	21	77	20163	24.93877551	0.999743522	0.663322995	0.644897356
GOTERM_CC_DIRECT	GO:0045202~synapse	3	14.28571429	0.08019404	GABRA1, MTHFR, GNAI2	21	477	20163	6.038634322	0.999879997	0.666227406	0.647721089
