# Supplementary material for: Regulation and bioinformatic analysis of circ_0015891/miR-129-1-3p axis in methamphetamine-induced dopaminergic apoptosis
Source: Front Endocrinol (Lausanne). 2022 Sep 20;13:999211. doi: 10.3389/fendo.2022.999211 (PMC9530452; doi:10.3389/fendo.2022.999211)
Supplement: Supplementary file 3 [file DataSheet_3.zip › Raw data type in Excel/ENCORI_hg19_CLIP-seq_miRNA-target_all_CSRP1.xls]

#please cite:
#Zhou KR, Liu S, Cai L, et al. ENCORI: The Encyclopedia of RNA Interactomes.
#2.Li JH, et al.starBase v2.0: decoding miRNA-ceRNA, miRNA-ncRNA and protein-RNA interaction networks from large-scale CLIP-Seq data , Nucleic Acids Res. 2014 Jan;42:D92-7.
miRNAid	miRNAname	geneID	geneName	geneType	chromosome	start	end	strand	clipExpNum	degraExpNum	RBP	merClass	miRseq	align	targetSeq
MIMAT0004548	hsa-miR-129-1-3p	NM_001193571	CSRP1	circRNA	chr1	201452719	201452740	-	12	2	AGO1-4,AGO2	7mer-m8	uaugaaaaacccCAUUCCCGAa	| |||||||	gagccacccacuGAAAGGGCUg
MIMAT0004605	hsa-miR-129-2-3p	NM_001193571	CSRP1	circRNA	chr1	201452719	201452740	-	12	2	AGO1-4,AGO2	7mer-m8	uacgaaaaacccCAUUCCCGAa	| |||||||	gagccacccacuGAAAGGGCUg
MIMAT0017950	hsa-miR-2355-3p	NM_001193571	CSRP1	circRNA	chr1	201452749	201452773	-	10	0	AGO1-4,AGO2	7mer-m8	uaGAGGUUUGU---CGUUCCUGUUa	|||| |:|| | ||||||||	cgCUCCCAGCAACUGAAAGGACAAc
MIMAT0004548	hsa-miR-129-1-3p	NM_001193571	CSRP1	circRNA	chr1	201452782	201452803	-	6	0	AGO1-4,AGO2	7mer-m8	uaugaaaaaCCCCAUUCCCGAa	|||| |||||||	ugggaggaaGGGGAAAGGGCUg
MIMAT0004605	hsa-miR-129-2-3p	NM_001193571	CSRP1	circRNA	chr1	201452782	201452803	-	6	0	AGO1-4,AGO2	7mer-m8	uacgaaaaaCCCCAUUCCCGAa	|||| |||||||	ugggaggaaGGGGAAAGGGCUg
MIMAT0004780	hsa-miR-532-3p	NM_001193571	CSRP1	circRNA	chr1	201452797	201452817	-	6	1	AGO1-4	7mer-m8	acGUUCGGAACCCACACCCUCc	:|:| | | | |||||||	guUAGGAAUAGUG-GUGGGAGg
MIMAT0002806	hsa-miR-490-3p	NM_001193571	CSRP1	circRNA	chr1	201452814	201452834	-	5	1	AGO1-4	8mer	gucguaccUCAGGAGGUCCAAc	|| || |||||||	ccccugccAGGCC-CCAGGUUa
MIMAT0004614	hsa-miR-193a-5p	NM_001193571	CSRP1	circRNA	chr1	201452885	201452910	-	5	3	AGO1-4,AGO2	7mer-m8	agUAGAGCGGGCGU----UUCUGGGu	||||: ||: :| |||||||	gaAUCUUCCCUUUAACCCAAGACCCu
MIMAT0014990	hsa-miR-3127-5p	NM_001193571	CSRP1	circRNA	chr1	201452917	201452939	-	5	2	AGO1-4,AGO2	7mer-m8	gaagGGUAAGGUGUUCGGGACUa	|| |||| : |||||||	aacaCCUUUCCCUUUGCCCUGAg
MIMAT0000685	hsa-miR-34b-5p	NM_001193571	CSRP1	circRNA	chr1	201452952	201452972	-	5	0	AGO1-4,AGO2	7mer-m8	guuagUCGAUUACUGUGACGGAu	|| || |:||||||||	gagggAGGUA--GGCACUGCCUc
MIMAT0013517	hsa-miR-2682-5p	NM_001193571	CSRP1	circRNA	chr1	201452952	201452974	-	5	0	AGO1-4,AGO2	7mer-m8	cugcagacUUGUCAGUGACGGAc	:::|| ||||||||	uggagggaGGUAGGCACUGCCUc
MIMAT0010251	hsa-miR-449c-5p	NM_001193571	CSRP1	circRNA	chr1	201452952	201452976	-	5	0	AGO1-4,AGO2	7mer-m8	ugucggcgaUCGUUAUGUGACGGAu	|| | :||||||||	uguggagggAGGUAGGCACUGCCUc
MIMAT0000255	hsa-miR-34a-5p	NM_001193571	CSRP1	circRNA	chr1	201452953	201452973	-	5	0	AGO1-4,AGO2	7mer-m8	uguuggUCGAUUCUGUGACGGu	|| | ||:|||||||	ggagggAGGU-AGGCACUGCCu
MIMAT0000686	hsa-miR-34c-5p	NM_001193571	CSRP1	circRNA	chr1	201452953	201452973	-	5	0	AGO1-4,AGO2	7mer-m8	cguuagUCGAUUGAUGUGACGGa	|| ||: :|||||||	ggagggAGGUAG--GCACUGCCu
MIMAT0001541	hsa-miR-449a	NM_001193571	CSRP1	circRNA	chr1	201452953	201452974	-	5	0	AGO1-4,AGO2	7mer-m8	uggUCGAUUGUUAUGUGACGGu	|| |: | :|||||||	uggAGGGAGGUAGGCACUGCCu
MIMAT0003327	hsa-miR-449b-5p	NM_001193571	CSRP1	circRNA	chr1	201452953	201452974	-	5	0	AGO1-4,AGO2	7mer-m8	cggUCGAUUGUUAUGUGACGGa	|| |: | :|||||||	uggAGGGAGGUAGGCACUGCCu
MIMAT0017392	hsa-miR-3200-5p	NM_001193571	CSRP1	circRNA	chr1	201452975	201452997	-	5	0	AGO1-4,AGO2	7mer-m8	uggaacACGCG-GAAGAGUCUAa	||| : | |||||||	cacaccUGCUUGAUCCUCAGAUg
MIMAT0000089	hsa-miR-31-5p	NM_001193571	CSRP1	circRNA	chr1	201452996	201453016	-	5	1	AGO1-4,AGO2	8mer	ucgauacggucguAGAACGGa	|||||||	gccagggcucuguUCUUGCCa
MIMAT0018937	hsa-miR-378g	NM_001193571	CSRP1	circRNA	chr1	201453016	201453036	-	5	1	AGO1-4,AGO2	7mer-m8	gaaGACUGAGGU-UCGGGUCa	| | | || |||||||	cugCGGCCAGCAGAGCCCAGg
MIMAT0004957	hsa-miR-760	NM_001193571	CSRP1	circRNA	chr1	201453019	201453039	-	5	1	AGO1-4,AGO2	7mer-m8	aggGGUGUCUG-GGUCUCGGc	|::|:| | |||||||	aggCUGCGGCCAGCAGAGCCc
MIMAT0019218	hsa-miR-3194-3p	NM_001193571	CSRP1	circRNA	chr1	201453020	201453041	-	5	1	AGO1-4,AGO2	7mer-m8	ugaCGGUCACUCGUCGUCUCGa	| | | |: |||||||||	ugaGGCUGCGGCCAGCAGAGCc
MIMAT0003242	hsa-miR-577	NM_001193571	CSRP1	circRNA	chr1	201453061	201453084	-	10	0	AGO1-4,AGO2	7mer-m8	guCCAUGGUUAUA---AAAUAGAu	|| | ||| | |||||||	auGGCUCAAAUCUUCAUUUAUCUc
MIMAT0022724	hsa-miR-1277-5p	NM_001193571	CSRP1	circRNA	chr1	201453095	201453117	-	4	0	AGO2	7mer-m8	uaugcAUGUAUAUAUAUAUAUAAa	||| |: | | |||||||	ugaaaUACCUG-AAACAUAUAUUg
MIMAT0003321	hsa-miR-651-5p	NM_001193571	CSRP1	circRNA	chr1	201453117	201453138	-	1	0	AGO2	7mer-m8	guuuuCAGUUCGAAUAGGAUUu	| :::| |||||||	ugcuuGAUGGGAGGAUCCUAAu
MIMAT0011161	hsa-miR-2116-3p	NM_001193571	CSRP1	circRNA	chr1	201453125	201453148	-	2	0	AGO2	7mer-m8	cccUCAAGAACCG---UACCCUCc	||||| || |||||||	ucuAGUUCCCUGCUUGAUGGGAGg
MIMAT0004502	hsa-miR-28-3p	NM_001193571	CSRP1	circRNA	chr1	201453142	201453164	-	1	0	AGO2	7mer-m8	agguccucGAGUGU-UAGAUCAc	|||| | |||||||	uugaucuuCUCAAACAUCUAGUu
MIMAT0004916	hsa-miR-888-5p	NM_001193571	CSRP1	circRNA	chr1	201453244	201453267	-	1	0	AGO2	7mer-m8	acuGACUGUCGAA---AAACUCAu	| |:| ||| |||||||	cucCAGGCCUCUUGCCUUUGAGUc
MIMAT0000089	hsa-miR-31-5p	NM_001193571	CSRP1	circRNA	chr1	201453251	201453271	-	1	0	AGO2	7mer-m8	ucGAUACGGUCGUAGAACGGa	:| | | :|| |||||||	gcUUCUCCAGGCCUCUUGCCu
MIMAT0014989	hsa-miR-3126-5p	NM_001193571	CSRP1	circRNA	chr1	201453351	201453369	-	1	0	AGO1-4	8mer	acGAA-GACCGUAGACAGGGAGu	||| |||| ||||||||	agCUUCCUGG----UGUCCCUCa
MIMAT0027650	hsa-miR-6875-5p	NM_001193571	CSRP1	circRNA	chr1	201453351	201453371	-	1	0	AGO1-4	8mer	agagGACAGGACC-CAGGGAGu	|| |||||| |||||||	ugagCU-UCCUGGUGUCCCUCa
MIMAT0018194	hsa-miR-3150b-3p	NM_001193571	CSRP1	circRNA	chr1	201453385	201453406	-	3	0	AGO1-4,AGO2	7mer-m8	ggUUGGAGCUGCU-AGAGGAGu	:|:||| : || |||||||	ugGAUCUCAGAGAUUCUCCUCu
MIMAT0019948	hsa-miR-4784	NM_001193571	CSRP1	circRNA	chr1	201453385	201453406	-	3	0	AGO1-4,AGO2	7mer-m8	agucAGGGUCGU--AGAGGAGu	||:||| : |||||||	uggaUCUCAGAGAUUCUCCUCu
MIMAT0004959	hsa-miR-216b-5p	NM_001193571	CSRP1	circRNA	chr1	201453391	201453413	-	3	0	AGO1-4,AGO2	7mer-m8	aguguAAAC--GGACGUCUCUAAa	|||| :|| ||||||||	gguuuUUUGGAUCU-CAGAGAUUc
MIMAT0001625	hsa-miR-431-5p	NM_001193571	CSRP1	circRNA	chr1	201453437	201453456	-	2	0	AGO1-4	7mer-m8	acguaCUGCCGGACGUUCUGu	|| || |||||||	agggaGA-GGGAAGCAAGACc
MIMAT0003312	hsa-miR-642a-5p	NM_001193571	CSRP1	circRNA	chr1	201453445	201453466	-	2	0	AGO1-4	8mer	guucuguguaaaCCUCUCCCUg	|||||||||	aacaggcuggagGGAGAGGGAa
MIMAT0027345	hsa-miR-6720-5p	NM_001193571	CSRP1	circRNA	chr1	201453455	201453475	-	3	0	AGO1-4,AGO2	7mer-m8	gcGCCGCGGAUGGUCCCGACCUu	| || | | || |||||||	agCAGCAGC-AACA-GGCUGGAg
MIMAT0025481	hsa-miR-6512-3p	NM_001193571	CSRP1	circRNA	chr1	201453455	201453478	-	3	0	AGO1-4,AGO2	7mer-m8	ggaUGGUAAUC-UU-CCCGACCUu	| || || || |||||||	aggAGCAGCAGCAACAGGCUGGAg
MIMAT0000756	hsa-miR-326	NM_001193571	CSRP1	circRNA	chr1	201453476	201453495	-	3	0	AGO1-4,AGO2	7mer-m8	gaccuccuucccGGGUCUCc	|||||||	cacaucuuggcaCCCAGAGg
MIMAT0004693	hsa-miR-330-5p	NM_001193571	CSRP1	circRNA	chr1	201453476	201453504	-	4	0	AGO1-4,AGO2	7mer-m8	cgGA-UUCUGUGU----CC--GGGUCUCu	|| |:|||||| || |||||||	acCUGAGGACACAUCUUGGCACCCAGAGg
MIMAT0002807	hsa-miR-491-5p	NM_001193571	CSRP1	circRNA	chr1	201453570	201453591	-	4	0	AGO1-4,AGO2	8mer	ggaguaccuucccaAGGGGUGa	|||||||	agagcaggccccucUCCCCACa
MIMAT0027426	hsa-miR-6763-5p	NM_001193571	CSRP1	circRNA	chr1	201453571	201453589	-	4	0	AGO1-4,AGO2	7mer-m8	gaggggucGGUGAGGGGUc	|| |||||||	agcaggccCCUCUCCCCAc
MIMAT0015023	hsa-miR-3150a-3p	NM_001193571	CSRP1	circRNA	chr1	201453571	201453592	-	4	0	AGO1-4,AGO2	7mer-m8	gguuggagcuccuAGAGGGGUc	||||||||	gagagcaggccccUCUCCCCAc
MIMAT0004748	hsa-miR-423-5p	NM_001193571	CSRP1	circRNA	chr1	201453577	201453599	-	4	0	AGO1-4,AGO2	7mer-m8	uuucagagcgagagaCGGGGAGu	|||||||	ucuaggugagagcagGCCCCUCu
MIMAT0015064	hsa-miR-3184-5p	NM_001193571	CSRP1	circRNA	chr1	201453577	201453603	-	4	0	AGO1-4,AGO2	7mer-m8	uuuucGAGCCAGAC---UCCGGGGAGu	|| ||| | |||||||||	uggguCUAGGUGAGAGCAGGCCCCUCu
MIMAT0000432	hsa-miR-141-3p	NM_001193571	CSRP1	circRNA	chr1	201453604	201453628	-	3	0	AGO1-4	7mer-m8	ggUAGAAAUGGUCU---GUCACAAu	| | || ||| |||||||	ucACCAGUAGGAGACCUCAGUGUUu
MIMAT0000682	hsa-miR-200a-3p	NM_001193571	CSRP1	circRNA	chr1	201453604	201453628	-	3	0	AGO1-4	7mer-m8	ugUAGCAAUGGUCU---GUCACAAu	| | || ||| |||||||	ucACCAGUAGGAGACCUCAGUGUUu
MIMAT0015023	hsa-miR-3150a-3p	NM_001193571	CSRP1	circRNA	chr1	201453647	201453667	-	3	0	AGO1-4	7mer-m8	gguugGAGCUCCUAGAGGGGUc	|| |||: |||||||	ccccaCUAAAGGG-CUCCCCAg
MIMAT0027426	hsa-miR-6763-5p	NM_001193571	CSRP1	circRNA	chr1	201453647	201453669	-	3	0	AGO1-4	7mer-m8	gaGGGGUCGGU----GAGGGGUc	||||| : | |||||||	caCCCCACUAAAGGGCUCCCCAg
MIMAT0004548	hsa-miR-129-1-3p	NM_001193571	CSRP1	circRNA	chr1	201453652	201453673	-	4	0	AGO1-4,AGO2	7mer-m8	uaugaaaaaccccaUUCCCGAa	|||||||	gucccaccccacuaAAGGGCUc
MIMAT0004605	hsa-miR-129-2-3p	NM_001193571	CSRP1	circRNA	chr1	201453652	201453673	-	4	0	AGO1-4,AGO2	7mer-m8	uacgaaaaaccccaUUCCCGAa	|||||||	gucccaccccacuaAAGGGCUc
MIMAT0004929	hsa-miR-190b	NM_001193571	CSRP1	circRNA	chr1	201453728	201453748	-	12	0	AGO1-4,AGO2	8mer	uuggguuauaguuUGUAUAGu	|||||||	ugucagcccugccACAUAUCa
MIMAT0000458	hsa-miR-190a-5p	NM_001193571	CSRP1	circRNA	chr1	201453728	201453749	-	12	0	AGO1-4,AGO2	8mer	uggauuauauaguuUGUAUAGu	|||||||	cugucagcccugccACAUAUCa
MIMAT0002828	hsa-miR-519e-5p	NM_001193571	CSRP1	circRNA	chr1	201453766	201453787	-	7	1	AGO1-4,AGO2	7mer-m8	cuuucacgagggaAAACCUCUu	||||||||	cauucccagcagcUUUGGAGAc
MIMAT0002826	hsa-miR-515-5p	NM_001193571	CSRP1	circRNA	chr1	201453766	201453789	-	7	1	AGO1-4,AGO2	7mer-m8	gucuuucacgaaagaAAACCUCUu	||||||||	uccauucccagcagcUUUGGAGAc
MIMAT0006764	hsa-miR-320d	NM_001193571	CSRP1	circRNA	chr1	201453771	201453787	-	7	0	AGO1-4,AGO2	7mer-m8	agGAGAGUUGGGUCGAAAa	:|| ||: |||||||	caUUCCCAG--CAGCUUUg
MIMAT0018944	hsa-miR-4429	NM_001193571	CSRP1	circRNA	chr1	201453771	201453788	-	7	0	AGO1-4,AGO2	7mer-m8	gcgGAGAGUCGGGUCGAAAa	:|| ||| |||||||	ccaUUCCCAG--CAGCUUUg
MIMAT0000510	hsa-miR-320a	NM_001193571	CSRP1	circRNA	chr1	201453771	201453790	-	7	0	AGO1-4,AGO2	7mer-m8	agcGGGAGAGUUGGGUCGAAAa	| :|| ||: |||||||	uucCAUUCCCAG--CAGCUUUg
MIMAT0005792	hsa-miR-320b	NM_001193571	CSRP1	circRNA	chr1	201453771	201453790	-	7	0	AGO1-4,AGO2	7mer-m8	aacGGGAGAGUUGGGUCGAAAa	| :|| ||: |||||||	uucCAUUCCCAG--CAGCUUUg
MIMAT0005793	hsa-miR-320c	NM_001193571	CSRP1	circRNA	chr1	201453771	201453790	-	7	0	AGO1-4,AGO2	7mer-m8	ugGGAGAGUUGGGUCGAAAa	|| :|| |||||||	uuCCAUUCCCAGCAGCUUUg
MIMAT0002842	hsa-miR-518f-3p	NM_001193571	CSRP1	circRNA	chr1	201453799	201453819	-	5	1	AGO1-4,AGO2	7mer-m8	ggagauuucucuuCGCGAAAg	|||||||	ccugcccacuccuGCGCUUUu
MIMAT0002864	hsa-miR-518d-3p	NM_001193571	CSRP1	circRNA	chr1	201453799	201453819	-	5	1	AGO1-4,AGO2	7mer-m8	cgagguuucccuuCGCGAAAc	|||||||	ccugcccacuccuGCGCUUUu
MIMAT0002844	hsa-miR-518b	NM_001193571	CSRP1	circRNA	chr1	201453799	201453820	-	5	1	AGO1-4,AGO2	7mer-m8	uggagauuuccccuCGCGAAAc	|||||||	cccugcccacuccuGCGCUUUu
MIMAT0002863	hsa-miR-518a-3p	NM_001193571	CSRP1	circRNA	chr1	201453799	201453820	-	5	1	AGO1-4,AGO2	7mer-m8	aggucguuucccuuCGCGAAAg	|||||||	cccugcccacuccuGCGCUUUu
MIMAT0002848	hsa-miR-518c-3p	NM_001193571	CSRP1	circRNA	chr1	201453799	201453821	-	5	1	AGO1-4,AGO2	7mer-m8	ugugagauuucucuuCGCGAAAc	|||||||	acccugcccacuccuGCGCUUUu
MIMAT0004548	hsa-miR-129-1-3p	NM_001193571	CSRP1	circRNA	chr1	201453884	201453906	-	2	0	AGO1-4,AGO2	7mer-m8	uaugaaAAACCC-CAUUCCCGAa	|| ||| |||||||	aaaaacUUCGGGCCCAAGGGCUu
MIMAT0004605	hsa-miR-129-2-3p	NM_001193571	CSRP1	circRNA	chr1	201453884	201453906	-	2	0	AGO1-4,AGO2	7mer-m8	uacgaaAAACCC-CAUUCCCGAa	|| ||| |||||||	aaaaacUUCGGGCCCAAGGGCUu
MIMAT0004785	hsa-miR-545-5p	NM_001193571	CSRP1	circRNA	chr1	201454415	201454436	-	3	0	AGO1-4	7mer-m8	aguagauuauUUGUAAAUGACu	:| ||||||||	caaggauggcGAGAUUUACUGc
MIMAT0016925	hsa-miR-500b-5p	NM_001193571	CSRP1	circRNA	chr1	201454429	201454447	-	3	0	AGO1-4	7mer-m8	ugGGUCCAUC-GUUCCUAa	|| || || |||||||	acCCUGGCAGACAAGGAUg
MIMAT0000705	hsa-miR-362-5p	NM_001193571	CSRP1	circRNA	chr1	201454429	201454451	-	3	0	AGO1-4	7mer-m8	ugaGUGUGGAUCCAAGGUUCCUAa	||| |||:| |||||||	aacCAC-CCUGGCAGACAAGGAUg
MIMAT0000773	hsa-miR-346	NM_001193571	CSRP1	circRNA	chr1	201454435	201454457	-	3	0	AGO1-4	8mer	ucUCCGUCCGUACGCCCGUCUGu	|| || || | |||||||	ugAGUCAACCACCCUGGCAGACa
MIMAT0019950	hsa-miR-1245b-5p	NM_001193571	CSRP1	circRNA	chr1	201454457	201454477	-	3	0	AGO1-4	7mer-m8	aaaUUCACUAGAUUUCCGGAu	||||| ||||||||	gccAAGUGUGGCAAAGGCCUu
MIMAT0015011	hsa-miR-3142	NM_001193571	CSRP1	circRNA	chr1	201454457	201454478	-	3	0	AGO1-4	7mer-m8	agacUUCCAAGUCUUUCCGGAa	||| | : ||||||||	ugccAAGUGUGGCAAAGGCCUu
MIMAT0017992	hsa-miR-3614-5p	NM_001193571	CSRP1	circRNA	chr1	201454469	201454493	-	3	1	AGO1-4	7mer-m8	cccGUCGGAAG-UCUA-GGUUCACc	| ||:||| | :| |||||||	ggcCUGCUUUCGAUGUGCCAAGUGu
MIMAT0005796	hsa-miR-1271-5p	NM_001193571	CSRP1	circRNA	chr1	201454472	201454493	-	1	1	AGO1-4	7mer-m8	acucACGAACGAUCCACGGUUc	||||| | | |||||||	ggccUGCUUUCGAUGUGCCAAg
MIMAT0000095	hsa-miR-96-5p	NM_001193571	CSRP1	circRNA	chr1	201454472	201454500	-	1	1	AGO1-4	7mer-m8	ucGU-UUUUACACGA----U-CACGGUUu	|| ||:: |||| | |||||||	ggCAUAAGGCCUGCUUUCGAUGUGCCAAg
MIMAT0015011	hsa-miR-3142	NM_001193571	CSRP1	circRNA	chr1	201454488	201454504	-	1	1	AGO1-4	7mer-m8	agacuuccaagucuUUCCGGAa	|||||||	-----uccuggcauAAGGCCUg
MIMAT0019950	hsa-miR-1245b-5p	NM_001193571	CSRP1	circRNA	chr1	201454488	201454504	-	1	1	AGO1-4	7mer-m8	aaauucACUAGAUUUCCGGAu	||: | |||||||	---uccUGG-CAUAAGGCCUg
MIMAT0000681	hsa-miR-29c-3p	NM_001193571	CSRP1	circRNA	chr1	201457988	201458009	-	5	0	AGO1-4,AGO2	7mer-m8	auuggCUAAAGUUUACCACGAu	|| ::| |||||||	gcggaGAAGGUGAUUGGUGCUg
MIMAT0000086	hsa-miR-29a-3p	NM_001193571	CSRP1	circRNA	chr1	201457988	201458010	-	5	0	AGO1-4,AGO2	7mer-m8	auuggcuaaaguCU-ACCACGAu	|| |||||||	ugcggagaagguGAUUGGUGCUg
MIMAT0000100	hsa-miR-29b-3p	NM_001193571	CSRP1	circRNA	chr1	201457988	201458010	-	5	0	AGO1-4,AGO2	7mer-m8	uugugaCUAAAGUUUACCACGAu	|| ::| |||||||	ugcggaGAAGGUGAUUGGUGCUg
MIMAT0000101	hsa-miR-103a-3p	NM_001193571	CSRP1	circRNA	chr1	201458007	201458031	-	5	0	AGO1-4,AGO2	7mer-m8	aguaUCGGGACAU--GUUACGACGa	|||| | | | |||||||	augcAGCCAGGCAGUCUAUGCUGCg
MIMAT0000104	hsa-miR-107	NM_001193571	CSRP1	circRNA	chr1	201458007	201458031	-	5	0	AGO1-4,AGO2	7mer-m8	acuaUCGGGACAU--GUUACGACGa	|||| | | | |||||||	augcAGCCAGGCAGUCUAUGCUGCg
MIMAT0000757	hsa-miR-151a-3p	NM_001193571	CSRP1	circRNA	chr1	201458013	201458033	-	5	0	AGO1-4,AGO2	7mer-m8	ggaguuccucgaaGUCAGAUc	|||||||	cgaugcagccaggCAGUCUAu
MIMAT0019864	hsa-miR-3064-5p	NM_001193571	CSRP1	circRNA	chr1	201458021	201458040	-	5	0	AGO1-4,AGO2	7mer-m8	aaCGUGUGGUGUUGUCGGUCu	|| | ||: :|||||||	cuGC-CCCCGAUGCAGCCAGg
MIMAT0025464	hsa-miR-6504-5p	NM_001193571	CSRP1	circRNA	chr1	201458021	201458041	-	5	0	AGO1-4,AGO2	7mer-m8	gacguaauGUCGUGUCGGUCu	|: ::|||||||	gcugccccCGAUGCAGCCAGg
MIMAT0003301	hsa-miR-33b-5p	NM_001193571	CSRP1	circRNA	chr1	201458075	201458094	-	6	0	AGO1-4,AGO2	7mer-m8	cguuacGUUGUCGUUACGUg	|||| |||||||	caccacCAACCCCAAUGCAu
MIMAT0000091	hsa-miR-33a-5p	NM_001193571	CSRP1	circRNA	chr1	201458075	201458095	-	6	0	AGO1-4,AGO2	7mer-m8	acguuacGUUGAUGUUACGUg	|||| |||||||	ccaccacCAACCCCAAUGCAu
MIMAT0004920	hsa-miR-541-3p	NM_001193571	CSRP1	circRNA	chr1	201458090	201458110	-	4	0	AGO1-4,AGO2	8mer	ucaGGUCUAAGACACGGGUGGu	|::| | | |||||||	cccCUGGCCACAG-GCCCACCa
MIMAT0003330	hsa-miR-654-5p	NM_001193571	CSRP1	circRNA	chr1	201458090	201458111	-	4	0	AGO1-4,AGO2	8mer	cguGUACAAGACGCCGGGUGGu	| || | ||||||||	gccCCUGGCCACAGGCCCACCa
MIMAT0002823	hsa-miR-512-3p	NM_001193571	CSRP1	circRNA	chr1	201459338	201459359	-	5	0	AGO1-4,AGO2	7mer-m8	cuggagucgauacuGUCGUGAa	|||||||	ggcgcaggcacccuCAGCACUg
MIMAT0019214	hsa-miR-3173-5p	NM_001193571	CSRP1	circRNA	chr1	201459356	201459377	-	5	0	AGO1-4,AGO2	7mer-m8	uuuccucuuuUGUCCGUCCCGu	||:||||||||	ggcuauggcuACGGGCAGGGCg
MIMAT0027499	hsa-miR-6799-3p	NM_001193571	CSRP1	circRNA	chr1	201459356	201459378	-	5	0	AGO1-4,AGO2	7mer-m8	gacacccCUGUGGUACGUCCCGu	|:| |: |||||||	aggcuauGGCUACGGGCAGGGCg
MIMAT0005877	hsa-miR-1286	NM_001193571	CSRP1	circRNA	chr1	201459401	201459421	-	8	0	AGO1-4,AGO2	7mer-m8	ucccgaguagaacCAGGACGu	|||||||	agauuuacugcaaGUCCUGCu
MIMAT0004785	hsa-miR-545-5p	NM_001193571	CSRP1	circRNA	chr1	201459411	201459434	-	8	0	AGO1-4,AGO2	7mer-m8	aguagAUUAUU--UGUAAAUGACu	|::|:| | ||||||||	gugcaUGGUGAGGAGAUUUACUGc
MIMAT0000424	hsa-miR-128-3p	NM_001193571	CSRP1	circRNA	chr1	201459437	201459457	-	7	0	AGO1-4	7mer-m8	uuucUCUGGCCAAGUGACACu	:||| | |||||||	aucuGGACAGUACCACUGUGg
MIMAT0018109	hsa-miR-3681-3p	NM_001193571	CSRP1	circRNA	chr1	201459437	201459459	-	7	0	AGO1-4	7mer-m8	ucaucACCU-ACUUCGUGACACa	|||| | | |||||||	gaaucUGGACAGUACCACUGUGg
MIMAT0022844	hsa-miR-216a-3p	NM_001193571	CSRP1	circRNA	chr1	201459437	201459460	-	7	0	AGO1-4	7mer-m8	uaUUAGG-GUCUC-UGGUGACACu	||||: | || |||||||||	agAAUCUGGACAGUACCACUGUGg
MIMAT0001629	hsa-miR-329-3p	NM_001193571	CSRP1	circRNA	chr1	201465392	201465413	-	13	0	AGO1-4,AGO2	7mer-m8	uuucuccaauuggUCCACACAa	:|||||||	ggcaagaaaugugGGGUGUGUc
MIMAT0004683	hsa-miR-362-3p	NM_001193571	CSRP1	circRNA	chr1	201465392	201465413	-	13	0	AGO1-4,AGO2	7mer-m8	acuuaggaacuuaUCCACACAa	:|||||||	ggcaagaaaugugGGGUGUGUc
MIMAT0016895	hsa-miR-2355-5p	NM_001193571	CSRP1	circRNA	chr1	201465416	201465432	-	13	1	AGO1-4,AGO2	7mer-m8	aacagguaacaUAGACCCCUa	| |||||||	----aaugccgAACUGGGGAg
