# Supplementary material for: Regulation and bioinformatic analysis of circ_0015891/miR-129-1-3p axis in methamphetamine-induced dopaminergic apoptosis
Source: Front Endocrinol (Lausanne). 2022 Sep 20;13:999211. doi: 10.3389/fendo.2022.999211 (PMC9530452; doi:10.3389/fendo.2022.999211)
Supplement: Supplementary file 3 [file DataSheet_3.zip › Raw data type in Excel/MF from David.xls]

Category	Term	Count	%	PValue	Genes	List Total	Pop Hits	Pop Total	Fold Enrichment	Bonferroni	Benjamini	FDR
GOTERM_MF_DIRECT	GO:0004674~protein serine/threonine kinase activity	5	23.80952381	6.90E-04	MAP2K4, BMPR2, PRKCE, MTOR, MAPK3	21	391	18765	11.42674461	0.086485839	0.090425178	0.089044641
GOTERM_MF_DIRECT	GO:0030546~receptor activator activity	2	9.523809524	0.003194205	BMPR2, PRKCE	21	3	18765	595.7142857	0.342368563	0.209220455	0.20602625
GOTERM_MF_DIRECT	GO:0004672~protein kinase activity	4	19.04761905	0.007166835	MAP2K4, PRKCE, MTOR, CDK5R1	21	378	18765	9.455782313	0.610244596	0.312951811	0.308173921
GOTERM_MF_DIRECT	GO:0061575~cyclin-dependent protein serine/threonine kinase activator activity	2	9.523809524	0.013771699	CCNT1, CDK5R1	21	13	18765	137.4725275	0.837427377	0.37853141	0.372752304
GOTERM_MF_DIRECT	GO:0019901~protein kinase binding	4	19.04761905	0.015217977	CCNT1, TFRC, MTOR, CDK5R1	21	499	18765	7.162897223	0.865861126	0.37853141	0.372752304
GOTERM_MF_DIRECT	GO:0004708~MAP kinase kinase activity	2	9.523809524	0.019020374	MAP2K4, MAPK3	21	18	18765	99.28571429	0.91919125	0.37853141	0.372752304
GOTERM_MF_DIRECT	GO:0005524~ATP binding	6	28.57142857	0.020226869	MAP2K4, BMPR2, HSPA4, PRKCE, MTOR, MAPK3	21	1540	18765	3.481447124	0.931222909	0.37853141	0.372752304
GOTERM_MF_DIRECT	GO:0016301~kinase activity	3	14.28571429	0.023791549	PIK3R1, MTOR, CDK5R1	21	226	18765	11.86156764	0.957334604	0.389586607	0.38363872
GOTERM_MF_DIRECT	GO:0043539~protein serine/threonine kinase activator activity	2	9.523809524	0.045888461	BMPR2, CDK5R1	21	44	18765	40.61688312	0.997874366	0.570755297	0.562041476
GOTERM_MF_DIRECT	GO:0001784~phosphotyrosine binding	2	9.523809524	0.045888461	PIK3R1, MAPK3	21	44	18765	40.61688312	0.997874366	0.570755297	0.562041476
GOTERM_MF_DIRECT	GO:0030544~Hsp70 protein binding	2	9.523809524	0.047926017	CREB1, TFRC	21	46	18765	38.85093168	0.998393572	0.570755297	0.562041476
GOTERM_MF_DIRECT	GO:0005515~protein binding	18	85.71428571	0.060757842	MAP2K4, BMPR2, CCNT1, TFRC, HSPA4, PRKCE, FBXL17, PAWR, PIK3R1, ADRA2C, MTOR, GNAI2, CREB1, RRM2B, NAT8L, ZMYND11, CDK5R1, MAPK3	21	12517	18765	1.284995264	0.999728442	0.621831387	0.612337778
GOTERM_MF_DIRECT	GO:0019899~enzyme binding	3	14.28571429	0.061708458	CREB1, PRKCE, PAWR	21	382	18765	7.017576664	0.999762178	0.621831387	0.612337778
GOTERM_MF_DIRECT	GO:0044877~macromolecular complex binding	3	14.28571429	0.070454105	TFRC, MTHFR, MTOR	21	412	18765	6.506588072	0.99993026	0.659249123	0.649184251
GOTERM_MF_DIRECT	GO:0042802~identical protein binding	5	23.80952381	0.099916651	CREB1, RRM2B, TFRC, MTOR, MAPK3	21	1693	18765	2.639017804	0.999998974	0.872605416	0.859283196
