# Supplementary material for: Regulation and bioinformatic analysis of circ_0015891/miR-129-1-3p axis in methamphetamine-induced dopaminergic apoptosis
Source: Front Endocrinol (Lausanne). 2022 Sep 20;13:999211. doi: 10.3389/fendo.2022.999211 (PMC9530452; doi:10.3389/fendo.2022.999211)
Supplement: Supplementary file 3 [file DataSheet_3.zip › Raw data type in Excel/RT-qPCR for circ_0015891.xlsx]

## Sheet: Sheet1
circ_0015891-NC			circ_0015891-NC+METH			circ_0015891+METH
average	SD	N	average	SD	N	average	SD	N
1.0132	0.0123	6	0.3311	0.045098	3	0.6377	0.029663	3
