# Supplementary material for: Regulation and bioinformatic analysis of circ_0015891/miR-129-1-3p axis in methamphetamine-induced dopaminergic apoptosis
Source: Front Endocrinol (Lausanne). 2022 Sep 20;13:999211. doi: 10.3389/fendo.2022.999211 (PMC9530452; doi:10.3389/fendo.2022.999211)
Supplement: Supplementary file 3 [file DataSheet_3.zip › Raw data type in Excel/RT-qPCR for miR-129-1-3p mimic and inhibitor.xlsx]

## Sheet: Sheet1
Inhibitor-NC			Inhibitor-NC+METH			Inhibitor+METH			Mimics-NC+METH			Mimics+METH
1.0018	0.074166	3	2.161	0.28222	3	0.3228	0.021308	3	2.1371	0.33649	3	30.3254	4.2454	3
1			2.15712			0.32222			1			14.19
