# Supplementary material for: Regulation and bioinformatic analysis of circ_0015891/miR-129-1-3p axis in methamphetamine-induced dopaminergic apoptosis
Source: Front Endocrinol (Lausanne). 2022 Sep 20;13:999211. doi: 10.3389/fendo.2022.999211 (PMC9530452; doi:10.3389/fendo.2022.999211)
Supplement: Supplementary file 3 [file DataSheet_3.zip › Raw data type in Excel/RT-qPCR for miRNAs sponged by circ_0015891.xlsx]

## Sheet: Sheet1
circ_0015891-NC			circ_0015891
average	SD	N	average	SD	N
1	0.29199	3	0.226502	0.0085939	3	hsa-miR-129-1-3p
1	0.075053	3	0.444834	0.039876	3	hsa-miR-193a-5p
1	0.14705	3	2.8686	0.34837	3	hsa-miR-3127-5p
1	0.073337	3	0.364613	0.0090837	3	hsa-miR-107
1	0.045703	3	0.293124	0.026326	3	hsa-miR-615-5p
1	0.066104	3	2.18295	0.12986	3	hsa-miR-1225-5p
1	0.088785	3	0.48218	0.027511	3	hsa-miR-532-3p
1	0.14822	3	0.513949	0.058913	3	hsa-miR-31-5p
1	0.1462	3	0.282479	0.020473	3	hsa-miR-1233-3p
