# Supplementary material for: Regulation and bioinformatic analysis of circ_0015891/miR-129-1-3p axis in methamphetamine-induced dopaminergic apoptosis
Source: Front Endocrinol (Lausanne). 2022 Sep 20;13:999211. doi: 10.3389/fendo.2022.999211 (PMC9530452; doi:10.3389/fendo.2022.999211)
Supplement: Supplementary file 3 [file DataSheet_3.zip › Raw data type in Excel/Transcriptome data for DEGs between METH and PBS group.csv]

Gene_id	Gene_name	FC(meth/control)	Log2FC(meth/control)	Pvalue	Padjust	Significant	Regulate	control10_Fpkm	control11_Fpkm	control12_Fpkm	meth1_Fpkm	meth2_Fpkm	meth3_Fpkm	control_Fpkm	meth_Fpkm
ENSG00000174684	B4GAT1	1.501	0.5862	0.02559	0.1785	yes	up	23.58	31.396	40.637	51.908	48.718	39.07	31.871	46.565
ENSG00000100568	VTI1B	1.367	0.4515	0.03026	0.1978	yes	up	67.175	83.398	71.601	116.948	111.293	95.282	74.058	107.841
ENSG00000113163	COL4A3BP	1.804	0.8508	0.007108	0.07928	yes	up	10.382	8.776	6.667	10.435	13.132	16.422	8.608	13.33
ENSG00000155760	FZD7	1.545	0.6272	0.006622	0.07562	yes	up	6.5	5.724	6.667	9.035	10.16	9.179	6.297	9.458
ENSG00000125266	EFNB2	1.678	0.7464	0.001376	0.02485	yes	up	14.634	10.78	12.905	20.264	20.561	22.012	12.773	20.946
ENSG00000105829	BET1	1.399	0.4843	0.08021	0.3433	yes	up	13.406	19.407	9.631	25.306	19.13	18.404	14.148	20.947
ENSG00000232044	LINC01105	0.305	-1.711	0.005719	0.06834	yes	down	0.876	0.668	0.537	0.163	0.352	0.187	0.694	0.234
ENSG00000099330	OCEL1	1.859	0.8944	0.003141	0.04447	yes	up	10.084	19.603	20.131	37.201	33.638	20.451	16.606	30.43
ENSG00000155792	DEPTOR	0.579	-0.7886	0.04492	0.2504	yes	down	3.647	9.087	3.758	2.661	5.228	2.552	5.497	3.48
ENSG00000078114	NEBL	0.5	-1	0.01106	0.1052	yes	down	5.453	1.774	2.104	0.595	1.123	1.654	3.11	1.124
ENSG00000181852	RNF41	1.374	0.4581	0.0756	0.331	yes	up	43.703	80.403	69.132	95.377	89.07	70.148	64.413	84.865
ENSG00000116062	MSH6	0.704	-0.5068	0.07212	0.3236	yes	down	39.496	21.906	28.28	17.987	20.154	24.423	29.894	20.855
ENSG00000186577	SMIM29	2.466	1.302	0.0001526	0.005094	yes	up	15.022	36.441	31.769	74.576	69.84	40.322	27.744	61.579
ENSG00000143217	NECTIN4	4.867	2.283	1.77E-08	2.46E-06	yes	up	0.469	0.507	0.354	1.961	2.289	2.299	0.443	2.183
ENSG00000162636	FAM102B	1.566	0.6471	0.08655	0.357	yes	up	4.703	1.624	2.115	3.478	4.271	5.15	2.814	4.3
ENSG00000115159	GPD2	0.461	-1.116	0.001085	0.02119	yes	down	4.604	2.799	3.339	1.564	1.222	1.748	3.581	1.511
ENSG00000258534	AL132712.1	2.706	1.436	0.02224	0.1634	yes	up	0.587	0.726	0.44	1.226	1.904	1.57	0.584	1.567
ENSG00000070669	ASNS	0.611	-0.7101	0.0322	0.2052	yes	down	101.833	268.482	110.971	99.089	90.699	113.125	160.429	100.971
ENSG00000198899	MT-ATP6	0.276	-1.858	1.26E-08	1.87E-06	yes	down	7799.674	3168.842	6561.342	1305.661	1885.543	1609.617	5843.286	1600.274
ENSG00000077312	SNRPA	0.595	-0.7481	0.00439	0.05654	yes	down	82.974	123.432	123.425	78.708	67.65	44.351	109.944	63.57
ENSG00000270574	AC010680.2	0.297	-1.752	0.08333	0.3498	yes	down	0.56	0.242	0.161	0.023	0.044	0.187	0.321	0.085
ENSG00000143545	RAB13	1.555	0.6372	0.007674	0.08362	yes	up	74.56	113.539	86.879	153.214	142.245	119.845	91.659	138.435
ENSG00000092470	WDR76	0.608	-0.7188	0.004846	0.06048	yes	down	14.76	12.727	10.124	5.544	9.081	7.992	12.537	7.539
ENSG00000149328	GLB1L2	0.615	-0.7012	0.006923	0.07804	yes	down	7.385	11.114	10.747	6.385	6.329	4.851	9.749	5.855
ENSG00000182118	FAM89A	1.779	0.8314	0.001208	0.02274	yes	up	16.656	22.148	25.316	40.364	40.858	29.975	21.373	37.066
ENSG00000166974	MAPRE2	1.481	0.5669	0.02395	0.1708	yes	up	8.928	7.498	9.523	11.894	14.177	13.833	8.65	13.301
ENSG00000162704	ARPC5	1.344	0.4267	0.03647	0.2216	yes	up	80.094	90.964	91.238	119.562	110.611	112.05	87.432	114.074
ENSG00000175305	CCNE2	0.362	-1.465	0.002141	0.03407	yes	down	5.281	2.442	2.276	1.004	0.98	1.776	3.333	1.253
ENSG00000136982	DSCC1	0.457	-1.129	2.95E-05	0.001368	yes	down	15.645	12.635	11.595	5.591	6.648	5.337	13.292	5.859
ENSG00000184792	OSBP2	1.505	0.5897	0.01318	0.1173	yes	up	6.319	5.54	7.741	9.887	9.147	8.758	6.533	9.264
ENSG00000135476	ESPL1	0.282	-1.824	8.68E-11	2.27E-08	yes	down	18.922	10.631	21.151	5.264	7.584	3.197	16.901	5.348
ENSG00000168918	INPP5D	2.38	1.251	0.001166	0.02217	yes	up	0.379	0.933	0.558	1.401	1.849	1.337	0.623	1.529
ENSG00000238062	SPATA3-AS1	0.275	-1.864	0.007706	0.08392	yes	down	0.343	0.369	0.365	0.047	0.154	0.084	0.359	0.095
ENSG00000187266	EPOR	1.636	0.71	0.009	0.09178	yes	up	11.935	21.699	19.658	30.267	28.707	21.619	17.764	26.864
ENSG00000166710	B2M	1.776	0.8285	0.0001551	0.005157	yes	up	268.123	355.634	257.372	519.734	524.941	484.437	293.71	509.704
ENSG00000048740	CELF2	0.325	-1.62	0.00108	0.02112	yes	down	0.939	0.322	0.623	0.374	0.231	0.252	0.628	0.286
ENSG00000164066	INTU	0.599	-0.7398	0.02865	0.1922	yes	down	1.932	1.129	1.471	0.864	1.024	0.794	1.511	0.894
ENSG00000267244	AC012615.6	0.413	-1.275	0.07062	0.3197	yes	down	1.083	0.714	0.311	0.128	0.165	0.271	0.703	0.188
ENSG00000231925	TAPBP	1.48	0.5655	0.03818	0.2277	yes	up	7.547	14.869	13.249	15.945	19.758	15.198	11.888	16.967
ENSG00000135090	TAOK3	2.118	1.083	2.31E-05	0.00113	yes	up	6.021	6.611	3.586	8.031	9.466	12.244	5.406	9.914
ENSG00000164932	CTHRC1	1.547	0.6294	0.01468	0.1255	yes	up	17.117	12.957	15.042	20.929	20.022	19.152	15.039	20.034
ENSG00000165891	E2F7	0.379	-1.399	2.48E-05	0.001193	yes	down	3.331	2.373	2.566	1.249	1.101	1.262	2.757	1.204
ENSG00000197312	DDI2	0.582	-0.7803	0.03116	0.2013	yes	down	4.18	2.465	2.308	1.587	1.453	1.879	2.984	1.64
ENSG00000180611	MB21D2	0.654	-0.6137	0.02386	0.1705	yes	down	3.476	5.079	4.101	2.556	2.983	2.449	4.219	2.663
ENSG00000244694	PTCHD4	2.061	1.043	0.01107	0.1052	yes	up	0.722	0.472	0.633	1.039	1.178	34.434	0.609	12.217
ENSG00000101255	TRIB3	0.582	-0.7799	0.06003	0.2929	yes	down	58.761	289.559	147.464	121.663	91.106	61.614	165.261	91.461
ENSG00000116120	FARSB	0.766	-0.3855	0.08575	0.355	yes	down	22.533	19.914	20.71	15.268	15.289	16.834	21.052	15.797
ENSG00000171735	CAMTA1	1.306	0.385	0.09657	0.377	yes	up	90.503	133.072	108.094	140.9	135.267	103.049	110.556	126.405
ENSG00000103546	SLC6A2	0.714	-0.4864	0.02118	0.159	yes	down	97.292	88.304	97.035	69.288	66.032	58.95	94.21	64.757
ENSG00000112996	MRPS30	1.431	0.5172	0.02144	0.1599	yes	up	15.844	25.35	20.689	35.368	29.147	27.227	20.628	30.581
ENSG00000198715	GLMP	1.593	0.6716	0.01442	0.124	yes	up	48.389	96.804	75.863	127.651	117.842	93.412	73.685	112.968
ENSG00000005471	ABCB4	2.278	1.188	3.10E-06	0.0002204	yes	up	3.656	3.064	2.931	6.922	6.957	6.533	3.217	6.804
ENSG00000163497	FEV	0.703	-0.508	0.07862	0.3395	yes	down	79.805	148.886	154.636	97.128	92.537	66.521	127.776	85.395
ENSG00000129353	SLC44A2	1.427	0.5127	0.07907	0.3403	yes	up	52.207	112.157	50.944	94.992	74.188	62.717	71.769	77.299
ENSG00000135776	ABCB10	0.665	-0.5893	0.06514	0.3057	yes	down	4.974	3.294	3.457	1.821	2.521	3.215	3.908	2.519
ENSG00000198860	TSEN15	0.699	-0.5171	0.03868	0.2294	yes	down	35.344	44.342	40.927	27.419	25.735	26.199	40.204	26.451
ENSG00000140511	HAPLN3	1.44	0.5264	0.09495	0.3734	yes	up	2.103	3.651	3.994	4.354	4.359	3.15	3.249	3.954
ENSG00000180901	KCTD2	1.391	0.476	0.03322	0.2089	yes	up	22.759	21.595	27.324	40.224	37.765	33.49	23.893	37.16
ENSG00000132383	RPA1	0.754	-0.4081	0.05152	0.2697	yes	down	39.839	41.301	46.424	31.89	31.403	29.957	42.521	31.083
ENSG00000247092	SNHG10	0.545	-0.8749	0.03439	0.2132	yes	down	4.767	2.96	5.368	6.455	1.904	2.664	4.365	3.674
ENSG00000279693	AC099521.3	0.385	-1.376	0.0799	0.3423	yes	down	0.56	0.392	0.462	0	0.253	0.262	0.471	0.172
ENSG00000197530	MIB2	1.432	0.5183	0.09801	0.379	yes	up	14.408	34.345	29.106	38.414	37.402	27.648	25.953	34.488
ENSG00000226180	AC010536.1	0.307	-1.704	0.0008134	0.01718	yes	down	0.957	1.002	0.87	0.28	0.374	0.196	0.943	0.283
ENSG00000087087	SRRT	0.62	-0.6895	0.007168	0.07966	yes	down	60.892	63.76	83.346	50.671	47.353	34.527	69.333	44.184
ENSG00000185716	C16orf52	0.668	-0.5816	0.07616	0.3326	yes	down	6.274	6.818	4.853	5.579	4.326	5.187	5.982	5.031
ENSG00000085563	ABCB1	1.4	0.4853	0.03709	0.2238	yes	up	36.31	30.498	29.901	34.784	43.038	45.715	32.236	41.179
ENSG00000112029	FBXO5	0.692	-0.5312	0.07939	0.341	yes	down	12.242	6.91	7.075	5.533	5.834	6.085	8.742	5.817
ENSG00000125462	C1orf61	0.454	-1.138	0.0003613	0.009695	yes	down	12.088	9.513	14.419	6.98	7.507	3.729	12.007	6.072
ENSG00000167632	TRAPPC9	1.657	0.7284	0.005814	0.06905	yes	up	10.328	16.044	15.525	24.046	24.128	14.675	13.966	20.95
ENSG00000160883	HK3	3.776	1.917	0.004954	0.06154	yes	up	0.641	0.426	0.29	4.074	1.53	1.785	0.452	2.463
ENSG00000172053	QARS	1.413	0.4992	0.07338	0.3269	yes	up	212.106	398.168	323.981	497.848	463.07	342.533	311.418	434.484
ENSG00000158079	PTPDC1	0.748	-0.4194	0.09041	0.3652	yes	down	5.588	7.037	5.261	4.097	4.887	4.29	5.962	4.425
ENSG00000177239	MAN1B1	1.495	0.5797	0.04567	0.2526	yes	up	16.196	34.149	27.152	42.85	38.184	31.564	25.832	37.533
ENSG00000126259	KIRREL2	1.675	0.7442	0.01584	0.1317	yes	up	2.022	3.985	3.178	5.358	5.592	3.608	3.062	4.853
ENSG00000013573	DDX11	0.494	-1.016	3.00E-05	0.001382	yes	down	14.679	15.929	16.931	9.642	8.09	7.066	15.846	8.266
ENSG00000261611	AC010547.5	0.6	-0.7371	0.08562	0.3549	yes	down	2.347	1.474	0.741	0.782	0.837	1.047	1.521	0.889
ENSG00000204954	C12orf73	1.761	0.8164	0.0005122	0.01247	yes	up	16.105	19.51	16.244	28.761	23.049	25.928	17.286	25.913
ENSG00000261158	AC109597.2	6.584	2.719	2.63E-06	0.0001953	yes	up	0.686	0.38	0.451	3.712	2.796	3.486	0.506	3.331
ENSG00000146918	NCAPG2	0.527	-0.924	0.0002632	0.007635	yes	down	37.339	26.11	31.801	16.108	16.434	17.329	31.75	16.624
ENSG00000066279	ASPM	0.315	-1.668	1.27E-05	0.0006903	yes	down	7.358	2.35	2.995	1.412	1.453	1.337	4.234	1.401
ENSG00000283050	GTF2IP12	0.683	-0.5498	0.0417	0.2398	yes	down	4.866	4.734	4.058	3.268	3.126	3.57	4.553	3.321
ENSG00000239306	RBM14	0.569	-0.8128	0.001697	0.02875	yes	down	37.709	37.109	56.334	26.602	24.469	24.666	43.717	25.246
ENSG00000163362	C1orf106	0.5	-0.999	0.002518	0.03785	yes	down	4.18	4.031	6.538	3.268	3.39	1.925	4.916	2.861
ENSG00000204681	GABBR1	2.101	1.071	6.66E-05	0.002651	yes	up	5.001	10.895	7.279	15.221	15.355	11.16	7.725	13.912
ENSG00000131797	CLUHP3	0.728	-0.4586	0.07982	0.3422	yes	down	3.566	5.482	4.778	3.525	3.214	3.178	4.609	3.306
ENSG00000207705	MIR129-1	12.606	3.656	5.47E-12	1.83E-09	yes	up	0.208	0.242	0.301	3.922	3.203	2.075	0.25	3.067
ENSG00000165023	DIRAS2	1.926	0.9458	0.03738	0.2242	yes	up	0.28	0.599	0.515	0.572	1.002	0.542	0.465	0.705
ENSG00000145349	CAMK2D	1.869	0.9024	0.0002246	0.00678	yes	up	6.021	7.221	5.229	11.661	11.205	11.319	6.157	11.395
ENSG00000123091	RNF11	1.366	0.4498	0.06419	0.3033	yes	up	34.134	22.874	23.234	26.695	31.899	37.238	26.747	31.944
ENSG00000248008	NRAV	0.686	-0.5444	0.0423	0.2419	yes	down	6.87	9.64	8.535	5.93	4.909	5.767	8.348	5.535
ENSG00000165102	HGSNAT	1.564	0.6451	0.002752	0.04049	yes	up	11.754	10.78	11.198	15.91	16.269	17.637	11.244	16.605
ENSG00000093009	CDC45	0.459	-1.123	3.02E-06	0.0002159	yes	down	34.477	35.197	41.013	19.015	19.174	17.021	36.896	18.403
ENSG00000186792	HYAL3	1.443	0.5292	0.05565	0.2799	yes	up	4.83	7.671	7.859	9.151	9.29	7.954	6.787	8.798
ENSG00000280018	CU634019.6	0.26	-1.946	2.56E-05	0.001221	yes	down	3.927	1.589	3.543	0.91	0.903	1.393	3.02	1.069
ENSG00000143190	POU2F1	0.679	-0.5581	0.07515	0.3298	yes	down	3.151	2.695	2.094	3.14	1.662	2.234	2.647	2.345
ENSG00000145604	SKP2	0.712	-0.4904	0.07464	0.3285	yes	down	24.619	17.668	21.408	16.202	14.838	18.039	21.232	16.36
ENSG00000167081	PBX3	1.346	0.4284	0.06268	0.3	yes	up	22.136	16.977	19.379	25.96	27.903	27.854	19.497	27.239
ENSG00000183578	TNFAIP8L3	44.324	5.47	6.23E-08	7.83E-06	yes	up	0.027	0.035	0.032	1.728	1.618	0.57	0.031	1.305
ENSG00000143401	ANP32E	0.507	-0.9802	0.003042	0.04333	yes	down	49.806	19.303	24.361	13.167	13.517	16.413	31.157	14.366
ENSG00000188343	FAM92A	1.371	0.4551	0.06922	0.3159	yes	up	26.686	27.158	18.595	28.855	29.906	29.601	24.146	29.454
ENSG00000163026	WDCP	0.622	-0.6846	0.05024	0.2664	yes	down	10.878	5.459	6.871	3.233	4.194	6.571	7.736	4.666
ENSG00000172037	LAMB2	1.701	0.766	0.002209	0.03481	yes	up	15.753	29.3	18.316	29.929	43.28	23.498	21.123	32.236
ENSG00000144583	4-Mar	1.626	0.7013	0.006727	0.07643	yes	up	8.928	6.242	9.609	13.832	14.078	11.459	8.26	13.123
ENSG00000145911	N4BP3	0.684	-0.5487	0.07939	0.341	yes	down	1.508	2.902	1.879	1.564	1.497	1.084	2.096	1.382
ENSG00000249115	HAUS5	0.604	-0.7283	0.007836	0.08448	yes	down	6.545	11.909	10.951	6.432	5.647	5.216	9.802	5.765
ENSG00000169710	FASN	1.906	0.9306	0.001313	0.02432	yes	up	151.431	134.477	233.334	391.627	371.722	214.556	173.081	325.968
ENSG00000147119	CHST7	2.375	1.248	9.68E-05	0.003532	yes	up	3.927	6.565	5.669	16.167	13.396	7.59	5.387	12.384
ENSG00000138175	ARL3	1.319	0.3994	0.07594	0.332	yes	up	13.28	17.495	15.911	22.528	19.648	17.563	15.562	19.913
ENSG00000125398	SOX9	2.095	1.067	0.00104	0.02062	yes	up	1.201	1.9	0.988	3.338	2.323	2.57	1.363	2.744
ENSG00000168852	TPTE2P5	0.373	-1.422	0.0264	0.1825	yes	down	1.932	2.338	1.106	0.514	0.782	0.729	1.792	0.675
ENSG00000094804	CDC6	0.346	-1.531	8.52E-09	1.33E-06	yes	down	25.368	13.176	20.431	4.541	7.859	6.758	19.658	6.386
ENSG00000095370	SH2D3C	3.059	1.613	2.58E-06	0.0001919	yes	up	8.08	18.508	15.106	59.04	53.693	21.498	13.898	44.744
ENSG00000197601	FAR1	0.645	-0.6327	0.06785	0.3129	yes	down	11.871	6.507	5.69	3.934	4.095	6.141	8.023	4.723
ENSG00000168026	TTC21A	1.517	0.6012	0.09594	0.3756	yes	up	1.923	0.841	1.321	1.704	1.816	2.131	1.362	1.884
ENSG00000152784	PRDM8	2.357	1.237	1.60E-05	0.0008315	yes	up	1.914	1.44	2.298	4.914	3.819	4.701	1.884	4.478
ENSG00000240583	AQP1	0.249	-2.008	0.01871	0.1477	yes	down	31.019	105.661	28.441	9.058	26.527	6.449	55.04	14.011
ENSG00000162390	ACOT11	0.578	-0.7916	0.009525	0.09577	yes	down	3.087	4.918	4.187	2.031	2.84	2.187	4.064	2.353
ENSG00000164543	STK17A	1.396	0.4814	0.05297	0.2726	yes	up	11.465	10.055	8.847	18.501	17.975	17.189	10.122	17.888
ENSG00000113328	CCNG1	2.029	1.021	0.0001756	0.005584	yes	up	30.712	34.771	18.005	48.581	45.47	58.567	27.829	50.873
ENSG00000198924	DCLRE1A	0.497	-1.01	0.01261	0.1138	yes	down	5.29	2.407	2.018	1.121	1.178	2.215	3.238	1.505
ENSG00000047644	WWC3	0.703	-0.5091	0.0291	0.1933	yes	down	4.451	5.114	5.1	2.86	3.401	3.327	4.888	3.196
ENSG00000183111	ARHGEF37	0.617	-0.696	0.007916	0.08483	yes	down	2.97	4.434	3.06	1.728	1.948	2.15	3.488	1.942
ENSG00000020577	SAMD4A	2.029	1.021	8.61E-05	0.003264	yes	up	3.223	2.649	1.997	5.685	5.548	4.954	2.623	5.396
ENSG00000246465	AC138904.1	0.36	-1.472	1.50E-06	0.0001218	yes	down	4.568	4.952	7.183	1.891	2.014	1.953	5.568	1.953
ENSG00000174227	PIGG	1.495	0.5797	0.006862	0.07746	yes	up	20.321	19.418	21.108	28.341	27.595	23.993	20.282	26.643
ENSG00000167654	ATCAY	1.51	0.5948	0.006643	0.07569	yes	up	30.532	42.361	45.801	76.677	58.954	52.249	39.565	62.627
ENSG00000254854	AP003390.1	0.579	-0.7885	0.005689	0.06814	yes	down	8.892	13.936	13.925	6.712	7.155	6.879	12.251	6.915
ENSG00000165914	TTC7B	1.373	0.4578	0.05191	0.27	yes	up	17.803	26.432	24.855	30.956	31.381	24.479	23.03	28.939
ENSG00000196531	NACA	1.436	0.5222	0.01489	0.1267	yes	up	590.747	744.842	562.328	1002.08	871.104	823.007	632.639	898.73
ENSG00000111344	RASAL1	0.319	-1.649	0.05025	0.2664	yes	down	0.334	0.864	0.558	0.21	0.088	0.028	0.585	0.109
ENSG00000078900	TP73	0.471	-1.087	3.63E-05	0.001619	yes	down	5.245	7.751	8.117	3.875	3.665	2.879	7.038	3.473
ENSG00000063015	SEZ6	0.456	-1.132	4.80E-06	0.0003142	yes	down	16.566	16.343	17.028	7.564	7.43	4.991	16.646	6.662
ENSG00000198890	PRMT6	0.753	-0.4102	0.0604	0.2934	yes	down	30.189	31.396	36.375	24.186	23.038	24.685	32.653	23.97
ENSG00000120875	DUSP4	4.454	2.155	4.71E-13	2.31E-10	yes	up	41.338	97.587	51.996	316.327	259.614	246.915	63.64	274.285
ENSG00000167721	TSR1	0.749	-0.4164	0.06912	0.3158	yes	down	31.778	28.079	30.438	18.688	19.218	21.273	30.098	19.726
ENSG00000130066	SAT1	4.196	2.069	5.99E-10	1.31E-07	yes	up	3.142	5.286	2.716	17.579	14.915	11.87	3.715	14.788
ENSG00000255073	ZFP91-CNTF	1.428	0.5138	0.08564	0.3549	yes	up	2.826	1.912	3.006	3.42	3.379	4.169	2.581	3.656
ENSG00000175567	UCP2	0.623	-0.6827	0.02916	0.1937	yes	down	54.708	74.518	86.911	58.725	45.47	24.246	72.046	42.814
ENSG00000147255	IGSF1	1.65	0.7228	0.01834	0.1457	yes	up	6.617	14.719	9.083	18.303	18.844	10.758	10.14	15.968
ENSG00000237512	UNC5B-AS1	3.907	1.966	0.0003613	0.009695	yes	up	1.318	7.371	1.686	11.976	14.871	9.066	3.458	11.971
ENSG00000071051	NCK2	1.478	0.5632	0.0155	0.1298	yes	up	32.039	39.919	33.83	60.009	47.848	42.379	35.263	50.079
ENSG00000176953	NFATC2IP	0.754	-0.4071	0.06657	0.3098	yes	down	15.13	18.958	18.531	14.497	13.957	9.319	17.54	12.591
ENSG00000183726	TMEM50A	1.291	0.3688	0.08235	0.3476	yes	up	40.995	57.76	49.892	79.327	68.751	54.828	49.549	67.635
ENSG00000184992	BRI3BP	0.685	-0.545	0.03738	0.2242	yes	down	9.515	5.586	8.428	4.552	4.755	5.431	7.843	4.913
ENSG00000105409	ATP1A3	1.632	0.7069	0.01651	0.1358	yes	up	146.493	299.568	215.168	420.517	388.045	242.859	220.41	350.474
ENSG00000180458	AC022148.1	0.308	-1.699	0.002818	0.04107	yes	down	0.533	0.53	0.676	0.14	0.132	0.243	0.58	0.172
ENSG00000279088	AC022400.7	0.527	-0.9252	0.0325	0.2059	yes	down	6.365	6.519	5.1	4.155	2.234	3.215	5.995	3.201
ENSG00000139684	ESD	1.331	0.4125	0.08427	0.3517	yes	up	54.428	58.981	38.307	66.044	63.269	68.082	50.572	65.798
ENSG00000148803	FUOM	0.507	-0.9812	0.01011	0.09998	yes	down	26.325	80.518	63.828	34.761	31.392	17.535	56.89	27.896
ENSG00000184203	PPP1R2	1.387	0.4719	0.04246	0.2424	yes	up	21.513	27.826	22.632	32.52	32.174	30.63	23.99	31.775
ENSG00000099785	2-Mar	1.591	0.6697	0.0302	0.1977	yes	up	15.23	37.65	34.818	48.978	52.361	34.06	29.233	45.133
ENSG00000196793	ZNF239	0.614	-0.7037	0.02322	0.1678	yes	down	13.289	7.014	6.098	5.008	5.316	4.776	8.8	5.033
ENSG00000141753	IGFBP4	1.583	0.6625	0.01717	0.1393	yes	up	40.083	58.405	66.716	101.575	93.418	59.539	55.068	84.844
ENSG00000151414	NEK7	1.555	0.6366	0.06116	0.2956	yes	up	3.81	4.803	2.276	3.91	4.304	8.001	3.63	5.405
ENSG00000065970	FOXJ2	1.518	0.6022	0.01852	0.1467	yes	up	3.151	5.252	3.65	6.21	5.768	5.636	4.018	5.871
ENSG00000168000	BSCL2	1.521	0.6053	0.04866	0.2627	yes	up	94.331	185.085	159.757	265.948	248.684	137.109	146.391	217.247
ENSG00000079337	RAPGEF3	0.442	-1.179	0.01495	0.127	yes	down	0.524	2.741	1.943	0.642	0.991	0.785	1.736	0.806
ENSG00000170222	ADPRM	1.548	0.6304	0.05016	0.2664	yes	up	5.949	10.124	4.874	10.68	10.941	9.468	6.982	10.363
ENSG00000130304	SLC27A1	1.468	0.5543	0.05983	0.2925	yes	up	4.288	6.818	4.896	8.486	8.784	6.973	5.334	8.081
ENSG00000144451	SPAG16	1.533	0.616	0.0256	0.1785	yes	up	7.015	9.433	8.321	11.953	11.15	13.394	8.256	12.166
ENSG00000248905	FMN1	5.934	2.569	2.48E-26	4.32E-23	yes	up	0.578	0.875	0.73	10.19	9.466	4.776	0.728	8.144
ENSG00000213722	DDAH2	1.656	0.7278	0.01084	0.1041	yes	up	100.659	194.541	178.696	317.634	271.502	186.049	157.965	258.395
ENSG00000105486	LIG1	0.62	-0.6889	0.006996	0.0787	yes	down	26.298	36.383	42.13	24.944	24.48	17.535	34.937	22.32
ENSG00000167565	SERTAD3	1.471	0.5567	0.05204	0.2704	yes	up	9.985	15.917	14.709	22.89	16.335	13.59	13.537	17.605
ENSG00000148396	SEC16A	0.642	-0.639	0.004542	0.05783	yes	down	26.433	23.438	30.201	15.711	16.676	17.581	26.691	16.656
ENSG00000284292	AC004922.1	1.508	0.5929	0.06903	0.3154	yes	up	5.308	6.864	8.374	13.564	14.882	6.337	6.849	11.594
ENSG00000115461	IGFBP5	2.417	1.273	1.03E-07	1.22E-05	yes	up	11.276	8.65	8.782	19.528	23.335	24.414	9.569	22.426
ENSG00000273184	AC010655.4	0.567	-0.8185	0.00801	0.08533	yes	down	6.148	4.308	4.703	3.443	3.511	2.598	5.053	3.184
ENSG00000128050	PAICS	0.634	-0.6569	0.02123	0.1592	yes	down	140.192	108.863	78.934	61.62	67.628	83.766	109.33	71.005
ENSG00000160050	CCDC28B	1.733	0.7931	0.006171	0.07188	yes	up	28.41	50.688	55.518	91.186	79.471	55.146	44.872	75.268
ENSG00000120738	EGR1	1.943	0.958	0.005309	0.06477	yes	up	68.52	148.517	63.119	219.807	199.834	109.096	93.385	176.246
ENSG00000164687	FABP5	0.647	-0.6283	0.02134	0.1596	yes	down	92.751	61.399	106.548	53.986	53.781	58.109	86.899	55.292
ENSG00000133142	TCEAL4	1.338	0.4201	0.05625	0.2818	yes	up	48.47	52.807	41.743	63.37	63.17	55.576	47.673	60.705
ENSG00000271936	AC012073.1	0.293	-1.771	0.001651	0.02826	yes	down	3.53	2.2	4.584	0.887	1.321	1.178	3.438	1.129
ENSG00000197324	LRP10	2.267	1.181	2.92E-06	0.0002105	yes	up	13.876	28.367	23.684	48.126	45.063	38.78	21.976	43.99
ENSG00000170345	FOS	6.667	2.737	1.42E-12	6.04E-10	yes	up	17.08	55.894	28.451	292.935	224.226	139.202	33.808	218.788
ENSG00000164163	ABCE1	0.685	-0.5455	0.06351	0.3015	yes	down	22.371	16.954	12.959	9.572	11.326	15.656	17.428	12.185
ENSG00000165996	HACD1	1.363	0.4466	0.08398	0.3514	yes	up	13.704	21.883	17.661	25.54	21.277	15.787	17.749	20.868
ENSG00000254634	SMG1P6	0.574	-0.802	0.008881	0.09103	yes	down	2.284	2.2	2.341	1.004	1.376	1.421	2.275	1.267
ENSG00000112539	C6orf118	0.425	-1.234	0.04228	0.2419	yes	down	0.903	1.221	0.719	0.455	0.671	0.271	0.948	0.466
ENSG00000272196	HIST2H2AA4	0.531	-0.9127	0.03284	0.2073	yes	down	14.011	47.244	26.97	17.696	19.119	8.805	29.408	15.207
ENSG00000172667	ZMAT3	1.746	0.8042	0.008664	0.0894	yes	up	11.619	10.124	6.807	9.455	17.215	20.787	9.517	15.819
ENSG00000008083	JARID2	0.687	-0.5406	0.03896	0.2299	yes	down	7.511	5.644	6.496	3.537	4.711	4.87	6.55	4.373
ENSG00000166436	TRIM66	0.655	-0.6101	0.08016	0.3433	yes	down	1.147	1.325	0.633	0.549	1.035	1.346	1.035	0.977
ENSG00000115896	PLCL1	2.051	1.036	0.0191	0.1492	yes	up	0.686	0.495	0.301	0.7	0.837	1.103	0.494	0.88
ENSG00000144868	TMEM108	1.393	0.4779	0.04382	0.2466	yes	up	35.019	39.343	50.397	67.689	63.06	48.389	41.586	59.713
ENSG00000204569	PPP1R10	0.636	-0.6523	0.03106	0.2012	yes	down	32.428	15.065	27.689	15.139	16.753	20.516	25.061	17.469
ENSG00000131944	FAAP24	0.647	-0.6282	0.06351	0.3015	yes	down	4.044	4.515	5.315	3.899	3.753	2.243	4.625	3.298
ENSG00000118412	CASP8AP2	0.589	-0.7638	0.0494	0.2649	yes	down	4.072	1.659	1.46	2.335	2.212	2.234	2.397	2.26
ENSG00000278928	AC136621.1	0.251	-1.994	0.08873	0.3617	yes	down	11.565	5.114	7.827	0.093	4.062	1.841	8.169	1.999
ENSG00000145414	NAF1	0.722	-0.4701	0.06311	0.3011	yes	down	8.549	11.253	9.792	8.439	6.208	6.767	9.865	7.138
ENSG00000188603	CLN3	1.487	0.5726	0.04375	0.2463	yes	up	22.19	42.303	33.594	54.091	49.125	39.191	32.696	47.469
ENSG00000146281	PM20D2	0.682	-0.5524	0.04326	0.2446	yes	down	6.59	4.653	5.1	3.058	3.412	4.374	5.448	3.615
ENSG00000057935	MTA3	1.267	0.3419	0.09442	0.3724	yes	up	39.632	39.896	38.78	44.461	48.53	46.781	39.436	46.591
ENSG00000050344	NFE2L3	0.724	-0.4666	0.08409	0.3516	yes	down	10.084	6.185	8.718	5.871	5.382	6.356	8.329	5.87
ENSG00000171004	HS6ST2	1.515	0.5995	0.02222	0.1634	yes	up	20.89	20.812	15.578	21.116	27.925	32.228	19.093	27.09
ENSG00000117593	DARS2	0.665	-0.5877	0.01713	0.1391	yes	down	30.044	22.148	26.122	13.937	16.258	16.497	26.105	15.564
ENSG00000105928	DFNA5	1.395	0.4798	0.02245	0.1642	yes	up	56.315	69.104	67.242	93.953	94.265	79.532	64.22	89.25
ENSG00000137216	TMEM63B	1.912	0.9349	0.0004639	0.01163	yes	up	25.774	49.387	33.476	74.564	74.904	51.735	36.212	67.068
ENSG00000105519	CAPS	2.092	1.065	0.0008153	0.01718	yes	up	2.311	5.379	4.874	11.252	8.079	6.795	4.188	8.709
ENSG00000198839	ZNF277	1.443	0.5291	0.07847	0.339	yes	up	11.754	13.13	6.431	13.564	13.209	17.17	10.438	14.648
ENSG00000105613	MAST1	1.412	0.4978	0.0445	0.2488	yes	up	24.474	30.279	25.714	35.625	36.147	26.919	26.822	32.897
ENSG00000152154	TMEM178A	0.374	-1.419	6.19E-05	0.002495	yes	down	3.548	4.872	4.745	2.066	1.728	1.748	4.388	1.847
ENSG00000117650	NEK2	0.566	-0.822	0.01272	0.1146	yes	down	20.529	9.905	11.402	6.408	6.34	9.029	13.945	7.259
ENSG00000100359	SGSM3	2.01	1.007	0.0003292	0.009081	yes	up	18.11	29.093	28.398	61.456	51.811	37.621	25.2	50.296
ENSG00000175879	HOXD8	1.441	0.5269	0.03127	0.2018	yes	up	9.777	9.882	10.801	16.925	14.661	13.291	10.153	14.959
ENSG00000136114	THSD1	0.259	-1.951	0.02985	0.1964	yes	down	0.153	0.196	0.483	0.093	0.077	0.037	0.277	0.069
ENSG00000182224	CYB5D1	0.732	-0.4505	0.08236	0.3476	yes	down	8.423	7.601	5.153	6.863	5.316	5.945	7.059	6.041
ENSG00000243989	ACY1	0.673	-0.5723	0.07224	0.324	yes	down	25.386	37.581	35.376	25.505	24.227	13.983	32.781	21.238
ENSG00000214336	FOXI3	2.398	1.262	0.01398	0.1214	yes	up	0.361	1.071	0.397	1.716	1.772	0.692	0.61	1.393
ENSG00000171914	TLN2	0.668	-0.5817	0.02288	0.166	yes	down	10.544	11.091	12.443	5.544	7.474	7.085	11.359	6.701
ENSG00000120727	PAIP2	1.523	0.6068	0.01192	0.1096	yes	up	65.487	76.43	47.541	89.902	91.249	93.337	63.153	91.496
ENSG00000151498	ACAD8	0.67	-0.5777	0.01375	0.12	yes	down	13.217	15.33	15.804	10.669	9.697	8.291	14.784	9.552
ENSG00000255085	AF186192.2	0.538	-0.8937	0.007944	0.08498	yes	down	6.464	5.586	4.703	3.385	4.524	3.963	5.584	3.957
ENSG00000169203	NPIPB12	0.625	-0.678	0.08235	0.3476	yes	down	5.074	7.21	5.132	3.315	1.376	3.617	5.805	2.769
ENSG00000171475	WIPF2	1.435	0.5211	0.01746	0.1411	yes	up	10.003	16.009	14.301	21.944	19.846	16.535	13.438	19.442
ENSG00000187193	MT1X	0.525	-0.9287	0.007456	0.08199	yes	down	37.79	30.74	58.492	24.617	21.266	21.273	42.341	22.385
ENSG00000158445	KCNB1	1.535	0.6179	0.07666	0.3341	yes	up	0.785	0.61	0.709	0.677	1.079	1.206	0.701	0.987
ENSG00000168806	LCMT2	0.61	-0.7123	0.003971	0.05256	yes	down	12.088	9.559	14.022	6.969	5.944	7.543	11.89	6.819
ENSG00000157617	C2CD2	0.673	-0.5722	0.06401	0.3028	yes	down	3.412	2.476	3.64	1.249	3.291	2.514	3.176	2.351
ENSG00000180855	ZNF443	0.585	-0.7747	0.0914	0.3667	yes	down	1.869	0.76	1.149	0.607	0.726	0.841	1.259	0.725
ENSG00000065491	TBC1D22B	1.39	0.4746	0.05927	0.2909	yes	up	6.608	8.788	8.117	13.015	10.435	8.421	7.838	10.624
ENSG00000104763	ASAH1	1.667	0.7374	0.002562	0.03841	yes	up	28.428	33.228	24.017	54.336	53.638	50.884	28.558	52.953
ENSG00000148541	FAM13C	1.63	0.7053	0.02282	0.1657	yes	up	3.918	4.158	2.738	5.113	5.966	4.739	3.605	5.273
ENSG00000123485	HJURP	0.483	-1.051	4.53E-05	0.001963	yes	down	17.026	11.99	11.917	8.649	7.133	4.982	13.644	6.921
ENSG00000159346	ADIPOR1	1.374	0.4587	0.03867	0.2294	yes	up	66.643	94.339	82.369	111.835	110.104	94.459	81.117	105.466
ENSG00000026950	BTN3A1	1.438	0.5236	0.05666	0.2829	yes	up	6.753	4.837	8.074	9.21	9.752	8.683	6.555	9.215
ENSG00000221944	TIGD1	0.431	-1.213	0.0005073	0.01241	yes	down	3.9	2.257	3.307	1.226	1.211	1.533	3.155	1.323
ENSG00000166946	CCNDBP1	1.319	0.3994	0.08229	0.3476	yes	up	28.329	38.445	30.298	35.706	41.2	43.238	32.357	40.048
ENSG00000144579	CTDSP1	0.748	-0.4196	0.07715	0.3354	yes	down	19.834	29.335	31.984	19.645	20.671	17.544	27.051	19.287
ENSG00000175093	SPSB4	0.587	-0.7697	0.02219	0.1634	yes	down	5.381	3.593	8.084	3.595	3.599	2.608	5.686	3.267
ENSG00000267459	AC006116.7	0.384	-1.382	0.08204	0.3474	yes	down	4.234	3.052	1.836	2.148	0	1.29	3.041	1.146
ENSG00000101003	GINS1	0.501	-0.9981	0.0005859	0.01367	yes	down	8.919	6.024	10.693	4.494	4.931	3.982	8.545	4.469
ENSG00000242114	MTFP1	0.605	-0.7251	0.03668	0.2224	yes	down	38.314	107.561	83.916	51.558	51.326	30.312	76.597	44.399
ENSG00000079308	TNS1	0.665	-0.5883	0.004794	0.06006	yes	down	20.466	19.649	19.937	10.972	12.889	13.179	20.017	12.347
ENSG00000122687	MRM2	0.759	-0.3981	0.08303	0.3493	yes	down	43.243	53.349	53.048	44.356	37.655	34.125	49.88	38.712
ENSG00000135916	ITM2C	1.477	0.5631	0.04491	0.2504	yes	up	136.662	270.256	212.859	365.772	322.927	244.578	206.592	311.092
ENSG00000167861	HID1	1.911	0.9344	0.004705	0.05942	yes	up	17.667	45.574	36.74	74.915	73.506	42.986	33.327	63.802
ENSG00000145217	SLC26A1	0.296	-1.754	0.0005697	0.01343	yes	down	0.749	1.44	1.482	0.444	0.462	0.28	1.224	0.395
ENSG00000186470	BTN3A2	1.411	0.4971	0.07973	0.342	yes	up	7.096	5.137	6.657	7.564	9.532	9.403	6.297	8.833
ENSG00000122644	ARL4A	1.421	0.5067	0.08804	0.3601	yes	up	7.746	7.244	9.287	13.564	13.66	7.515	8.092	11.58
ENSG00000136527	TRA2B	0.678	-0.5599	0.008181	0.086	yes	down	110.978	101.618	112.71	92.272	86.329	72.625	108.435	83.742
ENSG00000136938	ANP32B	0.784	-0.3516	0.09003	0.3644	yes	down	157.317	181.1	168.991	143.316	122.983	120.752	169.136	129.017
ENSG00000106477	CEP41	0.567	-0.8191	0.001436	0.02568	yes	down	25.567	23.219	20.474	11.066	10.005	14.347	23.087	11.806
ENSG00000164053	ATRIP	0.715	-0.4838	0.07147	0.3223	yes	down	7.177	7.233	7.891	4.587	6.274	5.561	7.434	5.474
ENSG00000148053	NTRK2	0.102	-3.294	1.09E-07	1.28E-05	yes	down	0.776	0.472	0.301	0.047	0.099	0.019	0.516	0.055
ENSG00000213445	SIPA1	1.583	0.6631	0.03727	0.2238	yes	up	22.298	60.466	53.016	95.272	84.425	49.127	45.26	76.275
ENSG00000111269	CREBL2	1.42	0.5058	0.05119	0.2688	yes	up	8.387	7.026	6.012	10.003	9.818	12.216	7.142	10.679
ENSG00000157456	CCNB2	0.454	-1.14	1.58E-05	0.0008295	yes	down	49.355	30.452	36.063	18.256	17.171	15.89	38.623	17.106
ENSG00000129657	SEC14L1	1.263	0.3374	0.09324	0.3702	yes	up	42.71	45.943	47.637	65.296	55.454	53.034	45.43	57.928
ENSG00000107551	RASSF4	1.822	0.8653	0.002802	0.04094	yes	up	2.79	2.902	4.015	8.813	6.714	2.72	3.236	6.082
ENSG00000224888	AC138028.2	0.135	-2.892	7.08E-13	3.18E-10	yes	down	4.378	3.985	3.318	0.128	0.594	0.636	3.894	0.453
ENSG00000105127	AKAP8	1.308	0.3877	0.09789	0.3788	yes	up	9.768	14.546	13.861	18.851	19.538	14.198	12.725	17.529
ENSG00000117069	ST6GALNAC5	1.461	0.5465	0.08723	0.3583	yes	up	14.67	9.479	11.241	15.128	15.762	12.955	11.797	14.615
ENSG00000221988	PPT2	1.563	0.6439	0.01522	0.1285	yes	up	26.018	44.077	43.461	61.445	60.814	43.285	37.852	55.181
ENSG00000103154	NECAB2	0.413	-1.277	0.01075	0.1037	yes	down	1.571	2.776	2.48	1.319	1.068	0.467	2.276	0.951
ENSG00000044446	PHKA2	0.682	-0.5525	0.0284	0.1912	yes	down	5.308	6.83	4.67	2.72	3.742	4.898	5.603	3.787
ENSG00000141570	CBX8	1.391	0.4757	0.08502	0.3533	yes	up	16.864	35.969	29.901	59.203	46.879	29.293	27.578	45.125
ENSG00000113070	HBEGF	1.492	0.577	0.05879	0.2894	yes	up	1.815	2.027	2.33	3.093	3.104	2.757	2.057	2.985
ENSG00000139974	SLC38A6	1.964	0.9741	0.009061	0.09222	yes	up	2.058	2.292	1.503	3.607	4.865	3.327	1.951	3.933
ENSG00000130558	OLFM1	0.587	-0.7689	0.003729	0.05031	yes	down	60.043	97.771	54.766	38.648	47.022	33.686	70.86	39.785
ENSG00000117586	TNFSF4	1.877	0.9087	0.08988	0.364	yes	up	0.235	0.541	0.236	0.42	0.561	0.804	0.337	0.595
ENSG00000170364	SETMAR	0.592	-0.7572	0.01537	0.1291	yes	down	11.89	7.118	10.683	6.863	5.162	5.066	9.897	5.697
ENSG00000165312	OTUD1	3.202	1.679	5.81E-07	5.44E-05	yes	up	0.74	1.186	0.752	2.661	3.049	2.514	0.893	2.741
ENSG00000100504	PYGL	0.64	-0.6428	0.01659	0.1362	yes	down	5.769	6.3	4.788	3.432	3.742	3.187	5.619	3.454
ENSG00000175894	TSPEAR	0.278	-1.845	0.0001882	0.00592	yes	down	1.255	1.209	0.913	0.117	0.473	0.299	1.126	0.296
ENSG00000127948	POR	1.673	0.7421	0.01111	0.1055	yes	up	42.494	88.454	76.915	133.103	122.961	90.131	69.288	115.398
ENSG00000227252	AC105760.2	0.262	-1.934	0.03676	0.2227	yes	down	0.298	0.219	0.387	0.105	0.055	0.075	0.301	0.078
ENSG00000250448	AC092335.1	1.719	0.7817	0.06193	0.2979	yes	up	1.345	0.749	0.762	1.949	1.86	1.009	0.952	1.606
ENSG00000143476	DTL	0.436	-1.197	9.35E-06	0.0005447	yes	down	27.056	18.128	22.203	10.132	12.713	10.356	22.462	11.067
ENSG00000168427	KLHL30	6.186	2.629	0.001357	0.02468	yes	up	0.036	0.035	0.054	0.268	0.308	0.243	0.042	0.273
ENSG00000268912	AC012313.6	0.476	-1.071	0.02917	0.1937	yes	down	1.3	0.956	1.02	0.257	0.682	0.57	1.092	0.503
ENSG00000198753	PLXNB3	1.433	0.5193	0.04814	0.261	yes	up	7.276	9.306	8.353	11.392	10.71	10.272	8.312	10.791
ENSG00000162407	PLPP3	0.586	-0.7719	0.02879	0.1924	yes	down	5.814	2.891	5.626	2.906	1.86	3.449	4.777	2.738
ENSG00000130958	SLC35D2	1.837	0.8773	0.0004424	0.01133	yes	up	14.67	24.567	16.502	37.107	36.72	28.9	18.58	34.242
ENSG00000119630	PGF	1.795	0.844	0.002328	0.03604	yes	up	10.58	18.508	20.26	34.656	29.84	26.078	16.449	30.191
ENSG00000115556	PLCD4	1.478	0.5641	0.01392	0.121	yes	up	9.317	9.675	12.229	14.299	16.302	16.058	10.407	15.553
ENSG00000152092	ASTN1	1.59	0.6689	0.01062	0.103	yes	up	1.742	2.338	2.04	3.408	4.15	2.767	2.04	3.442
ENSG00000143158	MPC2	1.64	0.7134	0.003958	0.05243	yes	up	63.203	88.465	95.446	152.724	124.733	111.517	82.371	129.658
ENSG00000183283	DAZAP2	1.483	0.5682	0.00703	0.07896	yes	up	83.994	98.601	105.034	134.713	139.691	114.667	95.876	129.69
ENSG00000127564	PKMYT1	0.424	-1.238	1.23E-05	0.0006814	yes	down	31.85	55.917	52.544	21.991	21.123	15.488	46.77	19.534
ENSG00000204267	TAP2	0.634	-0.6581	0.04076	0.2363	yes	down	5.633	2.707	3.801	1.984	1.651	1.701	4.047	1.779
ENSG00000186314	PRELID2	0.458	-1.128	0.003279	0.04583	yes	down	5.606	6.139	4.026	3.117	3.104	1.159	5.257	2.46
ENSG00000148841	ITPRIP	0.73	-0.4546	0.09152	0.3667	yes	down	4.216	3.743	4.67	3.047	3.533	2.309	4.21	2.963
ENSG00000123080	CDKN2C	0.711	-0.4919	0.06159	0.2968	yes	down	36.129	31.834	47.992	33.699	29.213	24.461	38.652	29.124
ENSG00000198952	SMG5	0.729	-0.4555	0.04227	0.2419	yes	down	57.75	86.381	76.422	59.869	56.037	52.968	73.518	56.291
ENSG00000262049	AC139530.1	0.496	-1.011	0.0009554	0.01942	yes	down	4.306	5.839	5.98	3.292	2.367	2.15	5.375	2.603
ENSG00000140807	NKD1	0.64	-0.6432	0.03449	0.2136	yes	down	0.785	1.693	2.523	3.093	1.926	0.43	1.667	1.816
ENSG00000076641	PAG1	1.68	0.7487	0.03892	0.2299	yes	up	1.354	0.737	0.623	1.144	1.266	2	0.905	1.47
ENSG00000211584	SLC48A1	0.627	-0.6726	0.01298	0.1162	yes	down	9.605	15.618	12.658	7.867	9.015	7.113	12.627	7.998
ENSG00000125740	FOSB	4.75	2.248	3.58E-08	4.74E-06	yes	up	1.119	3.582	1.836	12.128	10.402	4.085	2.179	8.872
ENSG00000119403	PHF19	0.553	-0.8538	0.0005565	0.01318	yes	down	31.281	36.833	46.531	33.255	29.719	19.684	38.215	27.553
ENSG00000259522	AL136295.4	1.465	0.5511	0.04169	0.2398	yes	up	2.808	5.206	4.187	6.548	5.449	3.776	4.067	5.258
ENSG00000164463	CREBRF	2.104	1.073	0.005049	0.06232	yes	up	0.894	1.221	0.591	2.941	1.013	1.916	0.902	1.957
ENSG00000172315	TP53RK	0.669	-0.5797	0.09276	0.3693	yes	down	5.859	2.73	4.896	3.49	3.104	3.645	4.495	3.413
ENSG00000071539	TRIP13	0.523	-0.9339	0.0001257	0.004362	yes	down	30.911	19.43	29.053	15.816	12.317	12.366	26.465	13.5
ENSG00000282390	AL392083.1	0.199	-2.326	3.21E-09	5.80E-07	yes	down	3.999	2.004	3.779	0.479	0.804	0.626	3.261	0.636
ENSG00000167550	RHEBL1	0.59	-0.7604	0.02151	0.1602	yes	down	4.667	6.185	6.152	3.198	2.994	3.412	5.668	3.201
ENSG00000102032	RENBP	2.736	1.452	0.001503	0.0265	yes	up	2.094	9.675	5.572	18.373	16.555	10.3	5.78	15.076
ENSG00000128606	LRRC17	1.942	0.9576	0.0989	0.3806	yes	up	0.876	0.806	0.408	0.7	1.684	1.664	0.697	1.349
ENSG00000138614	INTS14	0.768	-0.3812	0.08465	0.3526	yes	down	23.454	23.092	26.411	18.921	18.426	19.152	24.319	18.833
ENSG00000112139	MDGA1	2.988	1.579	0.0002266	0.006828	yes	up	0.632	0.173	0.397	0.84	1.926	0.916	0.401	1.227
ENSG00000205236	AC105052.1	1.675	0.7439	0.002661	0.03944	yes	up	22.876	40.438	32.628	60.254	55.982	39.864	31.981	52.033
ENSG00000100916	BRMS1L	0.657	-0.607	0.07541	0.3304	yes	down	4.406	4.054	3.028	2.65	2.4	3.561	3.829	2.87
ENSG00000136770	DNAJC1	1.744	0.8021	0.007499	0.08235	yes	up	10.373	23.714	14.773	30.395	30.545	22.18	16.287	27.707
ENSG00000204792	LINC01291	0.448	-1.157	0.07532	0.3301	yes	down	0.388	0.392	0.558	0.058	0.154	0.365	0.446	0.192
ENSG00000100285	NEFH	0.671	-0.5747	0.06841	0.3139	yes	down	60.675	30.74	72.75	31.913	36.302	39.425	54.722	35.88
ENSG00000171617	ENC1	0.435	-1.202	0.0006885	0.01537	yes	down	62.977	31.005	54.852	19.19	20.451	33.293	49.611	24.311
ENSG00000112759	SLC29A1	1.303	0.3813	0.09079	0.3658	yes	up	65.749	80.104	82.219	101.4	93.054	79.308	76.024	91.254
ENSG00000090238	YPEL3	2.034	1.024	0.0005399	0.01288	yes	up	22.506	48.914	31.082	74.273	79.637	60.306	34.167	71.405
ENSG00000133606	MKRN1	1.401	0.4869	0.03866	0.2294	yes	up	71.247	99.292	75.187	120.858	116.565	117.088	81.909	118.17
ENSG00000161847	RAVER1	0.728	-0.4578	0.04913	0.2642	yes	down	32.942	42.856	46.628	29.975	26.934	26.003	40.809	27.637
ENSG00000168393	DTYMK	0.576	-0.7963	0.004346	0.05634	yes	down	59.168	83.064	108.985	54.896	44.788	40.836	83.739	46.84
ENSG00000162961	DPY30	1.491	0.5762	0.01105	0.1052	yes	up	60.964	66.225	57.375	102.088	86.098	80.457	61.521	89.548
ENSG00000161202	DVL3	1.41	0.4958	0.03178	0.2041	yes	up	50.718	94.523	73.984	106.629	95.366	79.962	73.075	93.986
ENSG00000100442	FKBP3	1.339	0.421	0.08735	0.3585	yes	up	26.289	30.233	19.401	34.072	31.205	32.499	25.308	32.592
ENSG00000144218	AFF3	0.652	-0.6177	0.03329	0.2092	yes	down	5.507	3.248	3.693	3.082	2.378	2.496	4.149	2.652
ENSG00000132646	PCNA	0.508	-0.9757	0.0007203	0.01574	yes	down	141.889	77.512	113.14	44.893	55.487	64.811	110.847	55.064
ENSG00000176840	MIR7-3HG	2.852	1.512	0.00128	0.0239	yes	up	1.797	7.21	8.793	20.906	19.571	11.16	5.933	17.212
ENSG00000114026	OGG1	0.685	-0.5457	0.04322	0.2446	yes	down	15.004	24.866	24.49	17.719	13.517	11.254	21.453	14.163
ENSG00000105520	PLPPR2	1.553	0.6349	0.02157	0.1604	yes	up	27.652	46.657	49.72	72.825	64.425	47.267	41.343	61.506
ENSG00000079332	SAR1A	1.423	0.5091	0.04095	0.2365	yes	up	35.163	23.231	26.229	38.73	36.94	42.509	28.208	39.393
ENSG00000175084	DES	2.599	1.378	0.04713	0.2575	yes	up	0.244	0.426	1.385	1.552	1.266	0.972	0.685	1.263
ENSG00000114982	KANSL3	0.754	-0.407	0.06269	0.3	yes	down	17.315	17.311	18.499	13.225	12.911	13.889	17.708	13.342
ENSG00000168610	STAT3	1.439	0.5254	0.01213	0.1107	yes	up	28.266	35.831	30.803	45.43	45.779	42.154	31.633	44.454
ENSG00000150455	TIRAP	0.723	-0.4679	0.06402	0.3028	yes	down	9.001	10.849	10.962	7.505	7.375	6.122	10.271	7.001
ENSG00000254221	PCDHGB1	1.586	0.6653	0.04316	0.2446	yes	up	0.939	1.186	1.117	1.226	1.937	1.402	1.081	1.522
ENSG00000071553	ATP6AP1	1.683	0.7513	0.004385	0.05654	yes	up	67.898	137.679	112.12	205.146	193.417	139.417	105.899	179.327
ENSG00000130816	DNMT1	0.66	-0.5998	0.004501	0.0574	yes	down	64.133	58.347	70.227	42.208	42.3	37.341	64.236	40.616
ENSG00000196547	MAN2A2	1.337	0.4189	0.09806	0.3791	yes	up	16.99	25.534	22.095	31.061	23.687	23.414	21.54	26.054
ENSG00000256618	MTRNR2L1	1.335	0.4165	0.07379	0.3278	yes	up	60.603	82.246	62.421	101.155	91.954	72.915	68.423	88.675
ENSG00000053254	FOXN3	2.354	1.235	1.07E-06	9.18E-05	yes	up	13.18	14.627	10.006	23.952	26.571	34.957	12.604	28.493
ENSG00000087074	PPP1R15A	1.825	0.8682	0.0287	0.1922	yes	up	27.986	112.917	59.877	167.151	110.379	78.971	66.927	118.834
ENSG00000280916	FOXCUT	0.493	-1.021	0.007451	0.08199	yes	down	2.212	1.025	2.459	0.829	0.914	1.009	1.899	0.917
ENSG00000136997	MYC	0.308	-1.697	1.59E-05	0.0008298	yes	down	54.78	18.762	54.262	9.583	10.369	16.366	42.601	12.106
ENSG00000122483	CCDC18	0.234	-2.093	0.000141	0.004799	yes	down	1.363	0.461	0.698	0.187	0.253	0.701	0.841	0.38
ENSG00000129484	PARP2	0.744	-0.4265	0.08911	0.3621	yes	down	19.076	15.376	14.666	10.669	11.624	12.889	16.373	11.727
ENSG00000176531	PHLDB3	1.57	0.6507	0.0567	0.2831	yes	up	10.292	30.521	15.063	31.796	26.956	19.74	18.625	26.164
ENSG00000273619	AL121832.2	0.498	-1.006	0.03372	0.2113	yes	down	4.839	7.475	5.755	4.225	2.256	2.225	6.023	2.902
ENSG00000110075	PPP6R3	0.684	-0.5474	0.09417	0.3719	yes	down	28.365	16.021	16.867	12.361	11.833	19.984	20.418	14.726
ENSG00000257242	LINC01619	1.541	0.6239	0.01217	0.111	yes	up	22.064	38.065	28.763	43.761	47.716	38.789	29.631	43.422
ENSG00000171951	SCG2	1.793	0.8425	0.0008633	0.01798	yes	up	49.264	69.001	38.522	100.98	90.391	81.102	52.262	90.824
ENSG00000278982	AL139125.2	0.372	-1.426	0.008092	0.08557	yes	down	1.372	0.749	1.525	0.502	0.451	0.383	1.215	0.445
ENSG00000246174	KCTD21-AS1	0.431	-1.215	0.008892	0.09103	yes	down	4.18	3.697	2.749	1.249	1.112	1.393	3.542	1.251
ENSG00000115756	HPCAL1	0.631	-0.6632	0.02007	0.1537	yes	down	157.146	347.492	291.578	185.419	177.886	125.107	265.405	162.804
ENSG00000143434	SEMA6C	1.537	0.62	0.01493	0.1269	yes	up	7.394	11.287	12.304	14.322	15.674	13.207	10.328	14.401
ENSG00000164338	UTP15	0.657	-0.6051	0.08888	0.3617	yes	down	6.662	3.789	3.457	3.21	2.796	4.384	4.636	3.463
ENSG00000260400	AL513534.1	0.259	-1.949	0.01124	0.1059	yes	down	0.812	0.253	0.633	0.058	0.198	0.178	0.566	0.145
ENSG00000228434	AC004951.1	0.57	-0.8117	0.07514	0.3298	yes	down	1.544	1.474	1.492	0.595	1.178	0.71	1.503	0.828
ENSG00000134853	PDGFRA	0.395	-1.341	0.0004099	0.01065	yes	down	6.78	5.92	4.724	2.801	4.557	3.72	5.808	3.693
ENSG00000118960	HS1BP3	1.517	0.6015	0.03445	0.2135	yes	up	18.922	42.004	29.783	50.542	47.903	39.004	30.236	45.816
ENSG00000100726	TELO2	0.66	-0.5993	0.04319	0.2446	yes	down	15.636	22.804	28.806	17.859	14.838	10.665	22.415	14.454
ENSG00000077150	NFKB2	1.532	0.6155	0.06275	0.3001	yes	up	10.021	31.419	19.937	39.92	35.08	28.564	20.459	34.521
ENSG00000176485	PLA2G16	2.175	1.121	6.06E-05	0.002462	yes	up	11.104	20.823	16.33	39.979	36.268	23.554	16.086	33.267
ENSG00000134884	ARGLU1	0.605	-0.7255	0.02446	0.1732	yes	down	32.969	18.912	21.387	12.501	15.608	17.89	24.423	15.333
ENSG00000119650	IFT43	1.394	0.4788	0.08444	0.3521	yes	up	15.573	28.909	20.442	31.504	29.598	25.442	21.641	28.848
ENSG00000213397	HAUS7	0.675	-0.567	0.03627	0.2208	yes	down	21.757	42.453	39.918	27.559	26.637	26.695	34.709	26.964
ENSG00000116774	OLFML3	1.59	0.6686	0.05653	0.2825	yes	up	2.564	1.82	2.695	4.692	3.533	2.907	2.36	3.711
ENSG00000104427	ZC2HC1A	1.41	0.4952	0.09805	0.3791	yes	up	11.149	6.058	3.049	9.677	7.067	9.057	6.752	8.6
ENSG00000171928	TVP23B	1.753	0.8101	0.005745	0.0685	yes	up	8.946	12.957	5.765	16.879	14.529	17.198	9.223	16.202
ENSG00000205097	FRG2	4.904	2.294	0.01153	0.1074	yes	up	0.09	0.242	0	0.525	0.473	0.421	0.111	0.473
ENSG00000142173	COL6A2	1.666	0.736	0.03198	0.2048	yes	up	30.116	89.525	45.522	97.524	105.834	64.316	55.054	89.225
ENSG00000163939	PBRM1	0.666	-0.5874	0.06982	0.3178	yes	down	21.703	13.729	11.091	9.163	10.325	14.553	15.508	11.347
ENSG00000102890	ELMO3	0.508	-0.9774	0.06329	0.3011	yes	down	0.659	0.979	1.041	0.479	0.451	0.336	0.893	0.422
ENSG00000257621	PSMA3-AS1	0.698	-0.5177	0.07949	0.3412	yes	down	9.326	5.482	5.808	5.603	5.349	4.72	6.872	5.224
ENSG00000125351	UPF3B	0.639	-0.6466	0.08051	0.344	yes	down	6.572	3.812	3.532	2.253	2.311	4.15	4.639	2.905
ENSG00000105088	OLFM2	1.499	0.5836	0.05752	0.2853	yes	up	47.405	109.127	84.796	127.721	117.226	84.598	80.443	109.848
ENSG00000126581	BECN1	1.43	0.5159	0.01512	0.128	yes	up	27.228	30.959	27.904	42.908	41.981	44.566	28.697	43.152
ENSG00000118985	ELL2	2.221	1.151	0.003364	0.04657	yes	up	0.867	1.14	0.462	1.389	1.035	1.009	0.823	1.144
ENSG00000277147	LINC00869	2.144	1.1	0.02224	0.1634	yes	up	2.022	7.751	2.126	7.412	3.687	3.421	3.966	4.84
ENSG00000273356	LINC02019	2.635	1.398	0.06465	0.3049	yes	up	0.289	0.772	0.172	0.934	1.09	1.168	0.411	1.064
ENSG00000251669	FAM86EP	0.567	-0.8175	0.01349	0.119	yes	down	6.572	5.045	7.301	3.163	2.785	4.169	6.306	3.372
ENSG00000183864	TOB2	1.406	0.4914	0.05026	0.2664	yes	up	5.308	6.565	7	10.669	10.005	8.309	6.291	9.661
ENSG00000163918	RFC4	0.538	-0.8942	0.0001709	0.005524	yes	down	26.487	26.052	24.608	13.342	12.372	15.74	25.716	13.818
ENSG00000156453	PCDH1	1.375	0.4598	0.06739	0.3121	yes	up	5.326	8.108	8.052	9	9.917	9.3	7.162	9.406
ENSG00000090889	KIF4A	0.308	-1.7	1.83E-09	3.39E-07	yes	down	23.346	12.301	18.445	5.404	5.691	5.159	18.031	5.418
ENSG00000117724	CENPF	0.34	-1.556	1.17E-05	0.0006556	yes	down	35.741	12.22	19.841	9.093	7.958	11.375	22.601	9.475
ENSG00000171695	LKAAEAR1	0.46	-1.121	0.06486	0.3055	yes	down	1.787	2.499	3.425	1.833	0.881	0.86	2.57	1.191
ENSG00000166529	ZSCAN21	1.569	0.6503	0.005058	0.06238	yes	up	14.95	15.906	14.043	26.17	21.497	21.544	14.966	23.07
ENSG00000206530	CFAP44	2.176	1.122	0.001437	0.02568	yes	up	4.171	1.889	3.35	5.113	7.309	8.758	3.137	7.06
ENSG00000215154	AC141586.1	0.683	-0.5496	0.06328	0.3011	yes	down	5.579	4.112	4.681	3.583	3.588	3.711	4.791	3.627
ENSG00000164850	GPER1	0.32	-1.645	6.91E-06	0.0004226	yes	down	2.582	4.457	4.617	1.027	1.673	0.841	3.885	1.18
ENSG00000173641	HSPB7	4.056	2.02	2.31E-07	2.49E-05	yes	up	0.948	3.904	1.396	7.739	10.853	4.496	2.083	7.696
ENSG00000101412	E2F1	0.536	-0.8999	0.001375	0.02485	yes	down	34.757	56.873	61.498	32.59	27.386	20.049	51.043	26.675
ENSG00000104081	BMF	2.942	1.557	4.88E-10	1.11E-07	yes	up	2.808	5.16	4.864	12.256	10.556	9.917	4.277	10.91
ENSG00000067057	PFKP	0.585	-0.7725	0.03008	0.1974	yes	down	56.622	173.683	90.636	68.226	74.32	41.481	106.98	61.342
ENSG00000204389	HSPA1A	1.712	0.7758	0.09511	0.3736	yes	up	119.446	825.568	397.75	1101.134	596.74	505.14	447.588	734.338
ENSG00000105726	ATP13A1	1.376	0.4606	0.09195	0.3674	yes	up	43.667	80.679	65.052	93.147	89.664	63.082	63.133	81.964
ENSG00000162426	SLC45A1	1.785	0.8357	0.01179	0.1088	yes	up	2.167	4.665	4.681	7.751	6.692	6.132	3.838	6.858
ENSG00000146950	SHROOM2	0.526	-0.9282	0.0237	0.1697	yes	down	1.345	0.864	1.643	0.444	0.737	0.551	1.284	0.577
ENSG00000075292	ZNF638	0.596	-0.7458	0.03687	0.223	yes	down	15.618	8.212	5.1	8.404	6.34	6.879	9.643	7.208
ENSG00000273983	HIST1H3G	0.182	-2.457	0.006518	0.07465	yes	down	0.623	0.15	0.44	0.047	0.099	0.075	0.404	0.074
ENSG00000145777	TSLP	2.205	1.141	0.03603	0.2202	yes	up	0.56	0.322	0.258	1.074	0.715	0.673	0.38	0.821
ENSG00000086991	NOX4	1.889	0.9178	0.06948	0.3165	yes	up	1.49	1.716	0.633	1.844	1.706	2.683	1.28	2.078
ENSG00000152954	NRSN1	1.716	0.7789	0.004383	0.05654	yes	up	10.535	7.74	9.899	12.665	15.597	13.357	9.391	13.873
ENSG00000119508	NR4A3	35.31	5.142	1.43E-47	7.50E-44	yes	up	0.262	0.392	0.215	11.381	8.663	5.973	0.29	8.672
ENSG00000176401	EID2B	0.412	-1.278	0.005468	0.06609	yes	down	1.787	1.301	2.308	0.56	0.715	0.907	1.799	0.727
ENSG00000102316	MAGED2	1.501	0.5864	0.03456	0.214	yes	up	121.45	225.2	187.049	302.565	274.221	195.629	177.9	257.472
ENSG00000188981	MSANTD1	4.353	2.122	0.003067	0.04365	yes	up	0.126	0.288	0.193	1.424	0.715	0.252	0.202	0.797
ENSG00000156140	ADAMTS3	1.639	0.7126	0.02384	0.1705	yes	up	5.985	3.041	2.985	5.288	6.857	6.861	4.004	6.335
ENSG00000163071	SPATA18	1.527	0.6108	0.08677	0.3573	yes	up	1.147	3.329	0.913	1.599	2.389	2.926	1.796	2.305
ENSG00000120539	MASTL	0.675	-0.5675	0.04024	0.2347	yes	down	13.984	8.857	8.578	6.583	7.056	6.524	10.473	6.721
ENSG00000237441	RGL2	1.825	0.8682	0.002735	0.04035	yes	up	34.739	75.9	59.608	118.232	108.112	80.289	56.749	102.211
ENSG00000105321	CCDC9	1.526	0.6093	0.06265	0.3	yes	up	16.764	43.628	31.79	70.117	46.538	32.424	30.727	49.693
ENSG00000274828	AC068473.5	0.575	-0.798	0.01107	0.1052	yes	down	3.376	3.709	3.64	1.786	2.378	1.832	3.575	1.999
ENSG00000198400	NTRK1	0.539	-0.8914	0.0006774	0.01517	yes	down	9.56	13.429	12.776	6.934	6.957	4.879	11.922	6.257
ENSG00000185986	SDHAP3	1.62	0.6958	0.06343	0.3014	yes	up	2.564	4.181	2.115	6.175	3.137	3.29	2.953	4.201
ENSG00000198453	ZNF568	1.381	0.4657	0.06363	0.3015	yes	up	5.832	6.381	5.991	8.474	7.661	7.917	6.068	8.017
ENSG00000177981	ASB8	1.521	0.6054	0.01338	0.1186	yes	up	10.111	11.517	11.359	18.583	23.181	14.207	10.996	18.657
ENSG00000061918	GUCY1B3	0.671	-0.5753	0.06198	0.298	yes	down	6.22	3.375	4.982	2.953	3.038	3.655	4.859	3.215
ENSG00000109205	ODAM	0.566	-0.8219	0.089	0.3618	yes	down	3.638	6.611	3.693	1.401	2.19	1.421	4.647	1.671
ENSG00000143367	TUFT1	1.392	0.4776	0.04764	0.2592	yes	up	8.269	12.278	10.522	15.244	14.199	12.095	10.356	13.846
ENSG00000174939	ASPHD1	1.545	0.6274	0.03476	0.2147	yes	up	37.51	76.003	70.645	115.138	99.416	68.176	61.386	94.243
ENSG00000101447	FAM83D	0.33	-1.598	7.23E-07	6.54E-05	yes	down	22.813	10.872	24.415	5.579	6.824	6.253	19.367	6.219
ENSG00000158769	F11R	4.199	2.07	0.0002777	0.007982	yes	up	1.354	0.334	2.383	1.156	4.568	1.692	1.357	2.472
ENSG00000137207	YIPF3	1.568	0.6486	0.03258	0.206	yes	up	107.168	246.3	191.43	333.416	277.996	219.043	181.633	276.818
ENSG00000228903	RASA4CP	1.869	0.9019	0.005273	0.06452	yes	up	1.724	2.672	1.396	2.393	4.502	3.589	1.931	3.495
ENSG00000212123	PRR22	0.343	-1.544	0.01102	0.1051	yes	down	0.984	1.463	1.621	0.198	0.638	0.458	1.356	0.431
ENSG00000176490	DIRAS1	1.603	0.6807	0.009391	0.09478	yes	up	28.167	42.165	47.519	72.09	63.071	49.202	39.284	61.454
ENSG00000176383	B3GNT4	2.488	1.315	0.0001906	0.005957	yes	up	2.284	2.614	2.663	4.914	7.507	3.86	2.52	5.427
ENSG00000176225	RTTN	0.665	-0.5883	0.08445	0.3521	yes	down	3.99	1.509	2.008	1.903	1.541	1.991	2.502	1.812
ENSG00000243312	AC093827.1	1.669	0.7391	0.04653	0.2552	yes	up	5.29	8.627	4.907	13.178	10.699	6.608	6.275	10.162
ENSG00000145050	MANF	0.621	-0.6866	0.03047	0.1988	yes	down	93.229	193.539	183.066	117.204	104.766	56.212	156.611	92.727
ENSG00000115687	PASK	0.528	-0.9218	0.0001054	0.003763	yes	down	9.94	7.74	9.373	4.354	5.922	17.067	9.018	9.114
ENSG00000064309	CDON	0.536	-0.8997	0.007003	0.07872	yes	down	3.9	3.605	2.319	1.389	2.598	3.019	3.275	2.335
ENSG00000214174	AMZ2P1	1.562	0.6435	0.01032	0.1011	yes	up	9.885	11.368	8.17	16.073	13.924	16.095	9.808	15.364
ENSG00000188725	SMIM15	1.375	0.4592	0.06915	0.3158	yes	up	30.306	20.202	17.994	34.504	30.248	34.004	22.834	32.919
ENSG00000198431	TXNRD1	0.633	-0.6586	0.002363	0.03636	yes	down	64.792	57.334	65.47	33.267	36.357	40.332	62.532	36.652
ENSG00000278915	AC005609.3	0.389	-1.362	0.02784	0.1887	yes	down	5.408	4.066	3.618	0.922	2.256	1.869	4.364	1.682
ENSG00000145632	PLK2	1.759	0.8147	0.001684	0.02869	yes	up	26.46	18.439	22.632	41.765	46.362	38.49	22.51	42.206
ENSG00000166004	CEP295	0.64	-0.6432	0.06497	0.3055	yes	down	3.214	2.188	1.385	1.144	1.211	1.458	2.262	1.271
ENSG00000178921	PFAS	0.558	-0.8405	0.0004546	0.01149	yes	down	25.756	22.793	37.169	22.773	17.821	16.469	28.573	19.021
ENSG00000183048	SLC25A10	0.573	-0.8025	0.008658	0.08939	yes	down	41.392	54.5	85.912	39.804	39.075	23.563	60.601	34.147
ENSG00000100614	PPM1A	1.486	0.5715	0.01833	0.1456	yes	up	17.884	14.742	15.203	25.551	25.537	26.975	15.943	26.021
ENSG00000103356	EARS2	0.713	-0.4874	0.0499	0.2661	yes	down	18.11	31.258	24.425	18.606	16.401	13.927	24.598	16.311
ENSG00000141736	ERBB2	0.665	-0.5896	0.05709	0.2843	yes	down	5.281	7.164	6.496	5.043	4.513	4.15	6.314	4.569
ENSG00000143196	DPT	10.063	3.331	7.50E-10	1.53E-07	yes	up	0.271	0.207	0.193	2.615	2.62	1.467	0.224	2.234
ENSG00000135069	PSAT1	0.59	-0.7604	0.00442	0.05669	yes	down	78.487	88.235	62.915	39.722	37.369	57.203	76.546	44.765
ENSG00000224281	SLC25A5-AS1	0.417	-1.262	0.06551	0.3066	yes	down	0.695	0.576	0.419	0.058	0.341	0.383	0.563	0.261
ENSG00000156804	FBXO32	3.055	1.611	0.0005169	0.01252	yes	up	0.84	4.146	1.192	5.883	7.056	3.402	2.059	5.447
ENSG00000080986	NDC80	0.451	-1.148	0.001996	0.03246	yes	down	9.813	6.012	4.595	2.521	3.511	3.683	6.807	3.238
ENSG00000187664	HAPLN4	32.695	5.031	8.22E-07	7.22E-05	yes	up	0	0.092	0	0.619	0.429	0.589	0.031	0.546
ENSG00000006625	GGCT	0.677	-0.5635	0.01591	0.1322	yes	down	100.524	138.958	92.73	76.514	71.513	72.148	110.737	73.392
ENSG00000140961	OSGIN1	0.587	-0.7682	0.07175	0.3229	yes	down	3.692	14.731	10.221	6.408	4.92	4.309	9.548	5.212
ENSG00000100228	RAB36	0.408	-1.293	2.89E-06	0.0002096	yes	down	4.658	6.024	7.075	2.965	3.137	2.206	5.919	2.769
ENSG00000159885	ZNF222	1.557	0.639	0.09521	0.3737	yes	up	3.277	5.644	1.686	5.078	4.392	4.739	3.536	4.736
ENSG00000204427	ABHD16A	1.513	0.597	0.03659	0.2222	yes	up	16.25	30.256	26.24	41.181	40.407	29.302	24.249	36.963
ENSG00000103642	LACTB	1.613	0.69	0.01428	0.1232	yes	up	4.162	4.515	5.884	5.066	5.537	7.618	4.854	6.074
ENSG00000272602	ZNF595	0.695	-0.5253	0.03012	0.1975	yes	down	55.827	44.077	53.392	32.065	36.874	32.723	51.099	33.887
ENSG00000176933	TOB2P1	2.693	1.429	0.01105	0.1052	yes	up	0.885	0.956	0.612	1.984	1.838	2.589	0.818	2.137
ENSG00000196605	ZNF846	1.985	0.9892	0.00758	0.08294	yes	up	1.661	3.674	3.092	7.202	8.927	4.711	2.809	6.947
ENSG00000142632	ARHGEF19	0.67	-0.5784	0.0699	0.318	yes	down	4.378	7.325	9.104	4.401	3.786	2.86	6.936	3.682
ENSG00000138326	RPS24	1.401	0.4865	0.0552	0.2791	yes	up	2493.783	3755.492	1977.651	3891.594	4112.88	3554.327	2742.309	3852.934
ENSG00000272008	AL139274.2	0.236	-2.084	0.01139	0.1065	yes	down	0.632	0.15	0.15	0.058	0.044	0.122	0.311	0.075
ENSG00000109132	PHOX2B	0.641	-0.6407	0.01678	0.1372	yes	down	46.8	40.426	52.039	26.824	28.134	31.938	46.422	28.965
ENSG00000267786	AF038458.3	2.94	1.556	0.003759	0.0506	yes	up	0.226	0.357	0.848	0.467	1.156	1.028	0.477	0.884
ENSG00000148331	ASB6	1.44	0.5263	0.03885	0.2298	yes	up	26.993	41.969	45.758	62.728	51.965	44.397	38.24	53.03
ENSG00000103995	CEP152	0.555	-0.8488	0.03048	0.1988	yes	down	1.724	1.359	0.794	0.584	0.936	4.412	1.292	1.977
ENSG00000075142	SRI	1.366	0.4504	0.08678	0.3573	yes	up	129.783	213.613	185.052	290.111	257.237	172.187	176.149	239.845
ENSG00000179262	RAD23A	1.388	0.4735	0.09152	0.3667	yes	up	81.511	164.987	136.062	198.948	180.836	128.827	127.52	169.537
ENSG00000142694	EVA1B	1.867	0.9009	0.0252	0.1767	yes	up	31.76	138.658	83.336	185.034	167.584	99.011	84.585	150.543
ENSG00000151229	SLC2A13	1.892	0.92	0.002435	0.03703	yes	up	0.948	0.99	0.698	1.903	1.739	1.533	0.879	1.725
ENSG00000261732	AL031708.1	0.583	-0.7792	0.0003335	0.00916	yes	down	32.78	40.852	41.936	21.396	24.48	20.32	38.523	22.065
ENSG00000011376	LARS2	0.571	-0.8074	0.001371	0.02483	yes	down	16.999	12.128	19.991	9.163	9.895	8.945	16.373	9.334
ENSG00000172687	ZNF738	0.665	-0.5886	0.03243	0.2059	yes	down	13.009	11.379	14.934	9.583	9.268	7.954	13.107	8.935
ENSG00000221953	C1orf229	0.468	-1.096	0.01535	0.129	yes	down	1.174	1.497	1.202	0.7	0.671	0.393	1.291	0.588
ENSG00000146094	DOK3	0.371	-1.431	0.02775	0.1886	yes	down	1.318	0.714	1.106	0.21	1.321	0.365	1.046	0.632
ENSG00000083093	PALB2	0.588	-0.7652	0.05431	0.2768	yes	down	4.09	1.682	1.933	0.875	1.288	2.084	2.568	1.416
ENSG00000112877	CEP72	0.558	-0.8424	0.001318	0.02432	yes	down	5.516	5.551	6.807	4.331	3.28	2.991	5.958	3.534
ENSG00000024526	DEPDC1	0.402	-1.313	0.000199	0.006147	yes	down	7.321	3.547	3.328	2.171	2.113	1.935	4.732	2.073
ENSG00000267100	ILF3-AS1	0.383	-1.386	2.56E-05	0.001221	yes	down	6.166	5.275	9.545	2.346	2.532	2.963	6.995	2.614
ENSG00000144040	SFXN5	0.559	-0.8399	0.00277	0.0407	yes	down	7.421	7.44	8.868	4.599	3.919	3.814	7.91	4.111
ENSG00000272599	AC016394.1	0.238	-2.073	0.007965	0.08515	yes	down	3.539	1.394	2.555	0.502	0.605	0.449	2.496	0.519
ENSG00000243232	PCDHAC2	0.703	-0.5088	0.02418	0.1719	yes	down	9.199	9.698	8.31	7.856	7.606	7.057	9.069	7.506
ENSG00000103494	RPGRIP1L	0.664	-0.5898	0.0988	0.3806	yes	down	4.144	2.534	3.114	2.451	2.433	2.421	3.264	2.435
ENSG00000130254	SAFB2	0.713	-0.4883	0.04686	0.2567	yes	down	24.212	20.904	31.651	19.248	17.38	18.909	25.589	18.512
ENSG00000075131	TIPIN	0.578	-0.7897	0.01373	0.1199	yes	down	12.585	8.58	6.699	5.054	6.45	5.935	9.288	5.813
ENSG00000160767	FAM189B	1.434	0.5196	0.03718	0.2238	yes	up	49.571	70.302	81.822	105.894	102.036	77.448	67.232	95.126
ENSG00000198886	MT-ND4	0.579	-0.7876	0.006562	0.07504	yes	down	5014.793	2593.398	3349.416	1795.98	2537.374	1892.331	3652.536	2075.228
ENSG00000246985	SOCS2-AS1	1.664	0.7349	0.01996	0.1533	yes	up	2.862	6.381	4.252	9.046	8.2	5.795	4.498	7.68
ENSG00000059145	UNKL	0.673	-0.571	0.03776	0.2261	yes	down	7.294	8.166	10.865	6.011	5.614	6.113	8.775	5.913
ENSG00000182197	EXT1	2.476	1.308	2.80E-07	2.90E-05	yes	up	11.962	13.28	12.98	35.146	29.785	23.115	12.741	29.349
ENSG00000129244	ATP1B2	2.181	1.125	0.0002487	0.007367	yes	up	1.923	1.923	2.63	5.323	5.228	3.234	2.159	4.595
ENSG00000278600	AC015871.3	0.499	-1.002	0.09308	0.3698	yes	down	1.147	0.703	0.548	0.187	0.583	0.393	0.799	0.388
ENSG00000198331	HYLS1	0.575	-0.798	0.06355	0.3015	yes	down	2.853	2.465	1.503	0.98	1.64	1.299	2.274	1.306
ENSG00000181856	SLC2A4	1.614	0.691	0.02991	0.1966	yes	up	1.3	1.635	2.04	2.743	2.796	2.084	1.658	2.541
ENSG00000237149	ZNF503-AS2	1.57	0.6512	0.07465	0.3285	yes	up	2.329	3.225	3.414	6.665	4.304	3.524	2.989	4.831
ENSG00000126562	WNK4	3.373	1.754	0.004807	0.06013	yes	up	0.063	0.207	0.161	0.502	0.473	0.29	0.144	0.422
ENSG00000226419	SLC16A1-AS1	0.563	-0.8293	0.05642	0.2822	yes	down	2.374	2.845	1.138	1.132	1.2	1.066	2.119	1.133
ENSG00000196074	SYCP2	0.475	-1.074	0.06874	0.3148	yes	down	0.758	0.921	0.193	0.619	0.429	0.206	0.624	0.418
ENSG00000124193	SRSF6	0.62	-0.6899	0.008417	0.08742	yes	down	49.246	35.358	36.901	34.154	29.906	27.984	40.502	30.681
ENSG00000060656	PTPRU	1.368	0.4521	0.06784	0.3129	yes	up	17.135	33.585	27.7	38.648	35.641	31.303	26.14	35.197
ENSG00000156030	ELMSAN1	0.614	-0.7041	0.00166	0.02837	yes	down	8.387	10.815	8.084	6.093	6.098	5.178	9.095	5.79
ENSG00000162645	GBP2	2.646	1.404	0.02272	0.1651	yes	up	0.162	0.714	0.225	0.549	1.266	0.907	0.367	0.907
ENSG00000113141	IK	1.505	0.5897	0.00783	0.08448	yes	up	46.493	42.177	40.863	58.678	60.187	73.793	43.178	64.219
ENSG00000072501	SMC1A	0.564	-0.8269	0.0004819	0.01195	yes	down	61.398	45.551	50.805	27.746	27.782	32.938	52.585	29.489
ENSG00000261678	SCRT1	1.469	0.5545	0.02867	0.1922	yes	up	9.669	14.639	16.233	19.295	20.495	17.862	13.514	19.217
ENSG00000196358	NTNG2	3.869	1.952	2.71E-12	1.04E-09	yes	up	4.108	8.868	8.503	21.443	24.7	18.591	7.16	21.578
ENSG00000177302	TOP3A	0.556	-0.8472	9.78E-05	0.003551	yes	down	38.575	44.319	46.36	25.972	24.381	20.124	43.085	23.492
ENSG00000155980	KIF5A	1.309	0.389	0.06323	0.3011	yes	up	8.685	10.204	9.813	12.069	12.438	10.908	9.567	11.805
ENSG00000145425	RPS3A	1.399	0.4841	0.05508	0.2786	yes	up	1368.766	2495.442	1584.904	2612.769	2459.334	2318.387	1816.371	2463.497
ENSG00000113732	ATP6V0E1	1.532	0.6155	0.003431	0.0472	yes	up	50.095	51.782	52.716	76.946	83.665	70.924	51.531	77.178
ENSG00000171863	RPS7	1.411	0.4971	0.06565	0.3071	yes	up	1749.952	3457.065	2196.856	3959.05	3359.431	2881.421	2467.958	3399.967
ENSG00000141564	RPTOR	0.656	-0.6086	0.008319	0.08669	yes	down	20.782	21.445	26.487	16.015	15.883	14.553	22.905	15.484
ENSG00000185829	ARL17A	0.475	-1.075	0.003649	0.04951	yes	down	2.483	2.35	2.018	0.724	0.616	1.028	2.284	0.789
ENSG00000256663	AC112777.1	0.272	-1.88	1.67E-05	0.0008593	yes	down	4.776	2.442	4.724	1.354	1.046	0.794	3.981	1.065
ENSG00000272968	RBAK-RBAKDN	0.656	-0.6077	0.02016	0.1541	yes	down	14.264	13.798	14.054	11.229	8.828	8.823	14.039	9.627
ENSG00000118193	KIF14	0.324	-1.628	2.78E-05	0.00131	yes	down	4.099	1.336	2.115	0.77	0.715	0.879	2.517	0.788
ENSG00000133195	SLC39A11	1.474	0.5597	0.02053	0.1559	yes	up	7.755	12.162	10.887	14.848	13.341	12.786	10.268	13.658
ENSG00000188582	PAQR9	0.46	-1.119	0.02289	0.166	yes	down	0.966	0.921	0.816	0.374	0.517	0.327	0.901	0.406
ENSG00000278834	AC073508.3	0.619	-0.693	0.03917	0.2305	yes	down	3.837	3.95	4.144	2.51	2.422	2.234	3.977	2.389
ENSG00000281706	LINC01012	1.481	0.5668	0.09572	0.375	yes	up	2.943	5.632	2.684	8.836	8.123	6.982	3.753	7.98
ENSG00000070404	FSTL3	1.782	0.8338	0.01979	0.1525	yes	up	9.488	18.785	21.14	30.524	28.255	15.787	16.471	24.855
ENSG00000118855	MFSD1	1.534	0.6176	0.01824	0.1453	yes	up	17.225	15.629	12.583	19.225	20.969	28.489	15.146	22.894
ENSG00000275713	HIST1H2BH	0.365	-1.454	0.0011	0.02139	yes	down	6.78	7.221	7.784	3.548	1.948	2.075	7.262	2.524
ENSG00000066422	ZBTB11	1.475	0.5605	0.08805	0.3601	yes	up	3.593	2.799	1.814	3.513	3.5	5.085	2.735	4.033
ENSG00000247934	AC022364.1	0.331	-1.597	0.03042	0.1986	yes	down	0.406	0.726	0.311	0.105	0.198	0.215	0.481	0.173
ENSG00000198786	MT-ND5	0.459	-1.125	0.001312	0.02432	yes	down	5243.664	1784.841	2921.078	1210.471	1744.85	1586.344	3316.528	1513.888
ENSG00000260518	BMS1P8	1.623	0.6991	0.04404	0.2474	yes	up	3.458	3.259	2.244	5.276	2.961	3.524	2.987	3.92
ENSG00000182362	YBEY	1.767	0.8215	0.005588	0.06728	yes	up	15.428	33.078	24.694	49.562	44.579	34.265	24.4	42.802
ENSG00000224081	SLC44A3-AS1	3.156	1.658	2.30E-06	0.0001763	yes	up	1.264	2.511	1.804	8.439	7.936	4.944	1.86	7.106
ENSG00000163536	SERPINI1	2.932	1.552	1.33E-07	1.54E-05	yes	up	4.062	2.545	3.64	11.241	8.464	10.001	3.416	9.902
ENSG00000237036	ZEB1-AS1	0.612	-0.7091	0.06476	0.3052	yes	down	6.021	2.787	3.758	3.84	3.203	2.496	4.189	3.18
ENSG00000263429	LINC00675	4.506	2.172	0.002153	0.03417	yes	up	0.397	0.196	0.644	1.459	1.497	1.178	0.412	1.378
ENSG00000176422	SPRYD4	0.669	-0.5806	0.06114	0.2956	yes	down	0.767	0.645	0.966	0.455	0.55	0.542	0.793	0.516
ENSG00000129993	CBFA2T3	1.392	0.4773	0.07904	0.3403	yes	up	12.558	17.299	12.508	20.042	19.901	13.964	14.122	17.969
ENSG00000149557	FEZ1	1.964	0.9736	0.0002403	0.007169	yes	up	36.932	58.151	47.884	106.104	95.597	65.858	47.656	89.186
ENSG00000113594	LIFR	0.554	-0.8526	0.01171	0.1084	yes	down	1.444	1.359	1.149	0.444	0.506	0.729	1.317	0.56
ENSG00000144554	FANCD2	0.401	-1.318	4.50E-06	0.0002982	yes	down	14.228	11.218	7.204	2.825	4.018	2.43	10.883	3.091
ENSG00000142700	DMRTA2	0.685	-0.5457	0.0626	0.3	yes	down	2.636	3.018	3.65	2.37	2.234	1.879	3.101	2.161
ENSG00000257727	CNPY2	1.424	0.5102	0.0281	0.1898	yes	up	59.872	76.648	73.093	105.275	99.659	79.364	69.871	94.766
ENSG00000213888	LINC01521	0.586	-0.7703	0.01196	0.1099	yes	down	8.405	6.45	8.75	6.07	4.601	6.169	7.868	5.613
ENSG00000197265	GTF2E2	1.397	0.4825	0.03687	0.223	yes	up	26.262	37.27	32.091	48.231	40.561	39.986	31.874	42.926
ENSG00000229214	LINC00242	0.195	-2.361	0.001568	0.02729	yes	down	0.515	0.438	0.58	0.07	0.099	0.122	0.511	0.097
ENSG00000213626	LBH	8.14	3.025	3.64E-29	9.53E-26	yes	up	25.025	24.359	26.948	299.437	232.074	162.102	25.444	231.204
ENSG00000204128	C2orf72	0.724	-0.466	0.07728	0.3358	yes	down	11.149	11.702	14.913	9.14	9.686	6.403	12.588	8.41
ENSG00000227028	SLC8A1-AS1	4.857	2.28	0.007585	0.08294	yes	up	0.388	0.207	0.333	0.654	1.343	2.692	0.309	1.563
ENSG00000198039	ZNF273	0.583	-0.779	0.009943	0.09914	yes	down	5.949	5.39	5.937	3.922	3.038	3.356	5.759	3.439
ENSG00000179406	LINC00174	0.534	-0.9045	0.007043	0.07906	yes	down	12.007	4.665	3.908	2.054	2.323	1.654	6.86	2.01
ENSG00000278540	ACACA	1.475	0.5605	0.08124	0.3457	yes	up	24.844	14.189	24.833	24.699	28.707	31.471	21.289	28.292
ENSG00000064225	ST3GAL6	1.469	0.5551	0.0101	0.09998	yes	up	45.301	49.168	40.422	72.148	72.075	68.924	44.964	71.049
ENSG00000113387	SUB1	1.294	0.3723	0.09063	0.3654	yes	up	98.222	121.704	90.175	154.44	138.789	128.622	103.367	140.617
ENSG00000131504	DIAPH1	0.65	-0.6225	0.008415	0.08742	yes	down	26.876	21.411	32.682	14.007	16.412	16.908	26.99	15.776
ENSG00000160013	PTGIR	0.492	-1.024	0.08712	0.3582	yes	down	0.957	1.601	1.428	0.49	0.958	0.533	1.329	0.66
ENSG00000136925	TSTD2	0.71	-0.4939	0.0606	0.2938	yes	down	12.359	9.076	10.586	5.568	7.177	8.272	10.674	7.006
ENSG00000106780	MEGF9	1.594	0.6726	0.07469	0.3286	yes	up	6.157	2.407	3.876	4.482	5.305	9.478	4.147	6.422
ENSG00000167244	IGF2	0.639	-0.6451	0.055	0.2784	yes	down	142.367	313.343	115.008	107.598	163.137	113.854	190.239	128.196
ENSG00000159267	HLCS	0.747	-0.4208	0.08104	0.3454	yes	down	6.78	7.037	6.828	4.564	6.802	4.991	6.882	5.452
ENSG00000205918	PDPK2P	0.609	-0.7149	0.01777	0.1429	yes	down	7.294	5.39	4.681	2.37	3.511	4.384	5.788	3.422
ENSG00000132429	POPDC3	1.488	0.5731	0.02649	0.1828	yes	up	14.805	12.796	12.207	17.707	17.292	20.909	13.269	18.636
ENSG00000141298	SSH2	0.526	-0.9268	0.006193	0.07209	yes	down	19.482	14.051	16.867	11.171	11.249	8.693	16.8	10.371
ENSG00000152464	RPP38	1.393	0.4777	0.06145	0.2964	yes	up	9.398	10.377	10.049	13.855	12.999	12.132	9.941	12.995
ENSG00000107338	SHB	0.697	-0.5199	0.06048	0.2934	yes	down	9.542	15.79	15.256	10.342	10.083	7.019	13.529	9.148
ENSG00000139182	CLSTN3	1.815	0.8599	0.001725	0.0292	yes	up	13.695	27.365	20.335	36.022	39.461	27.227	20.465	34.237
ENSG00000164597	COG5	1.477	0.563	0.04418	0.2479	yes	up	22.199	18.094	10.157	22.225	26.637	28.097	16.817	25.653
ENSG00000234409	CCDC188	0.665	-0.5882	0.01483	0.1264	yes	down	13.785	20.351	20.904	15.466	14.122	14.226	18.347	14.605
ENSG00000175348	TMEM9B	1.512	0.5965	0.008784	0.09045	yes	up	13.605	13.775	11.799	21.536	18.36	20.03	13.06	19.975
ENSG00000236499	LINC00896	0.23	-2.119	0.01355	0.1194	yes	down	0.497	0.346	0.752	0.152	0.132	0.206	0.532	0.163
ENSG00000176381	PRR18	0.438	-1.19	0.00161	0.02775	yes	down	1.896	2.672	3.865	1.331	1.464	0.664	2.811	1.153
ENSG00000274049	INO80B-WBP1	1.524	0.608	0.02641	0.1825	yes	up	5.001	5.724	3.425	5.65	7.188	6.505	4.717	6.448
ENSG00000118508	RAB32	1.599	0.6774	0.04989	0.2661	yes	up	21.215	52.715	52.297	85.723	65.294	45.164	42.076	65.394
ENSG00000139323	POC1B	1.615	0.6919	0.0173	0.1401	yes	up	4.785	4.803	3.028	6.957	7.353	6.337	4.205	6.882
ENSG00000167900	TK1	0.39	-1.359	4.15E-07	3.98E-05	yes	down	55.954	75.946	93.621	31.539	29.323	22.395	75.174	27.752
ENSG00000219200	RNASEK	1.921	0.9415	0.001025	0.02043	yes	up	332.392	689.628	567.063	1144.742	1075.749	799.247	529.694	1006.579
ENSG00000137968	SLC44A5	1.671	0.7411	0.03426	0.213	yes	up	1.508	0.841	0.762	1.377	2.135	2.019	1.037	1.844
ENSG00000025039	RRAGD	1.609	0.6862	0.00715	0.07951	yes	up	4.902	7.348	6.56	11.427	11.084	12.011	6.27	11.507
ENSG00000118513	MYB	0.349	-1.518	0.0001937	0.006007	yes	down	2.437	1.774	1.739	0.922	0.848	0.542	1.983	0.771
ENSG00000134461	ANKRD16	0.658	-0.6028	0.04094	0.2365	yes	down	6.392	12.197	11.638	5.731	5.515	5.935	10.076	5.727
ENSG00000136436	CALCOCO2	1.39	0.4747	0.0737	0.3277	yes	up	20.303	26.548	13.474	23.03	22.862	32.415	20.108	26.102
ENSG00000206573	THUMPD3-AS1	0.346	-1.53	0.000169	0.005501	yes	down	10.436	5.667	9.974	4.529	8.905	4.814	8.692	6.083
ENSG00000237172	B3GNT9	1.449	0.5348	0.04851	0.2622	yes	up	6.482	11.149	8.965	13.692	13.836	9.721	8.865	12.416
ENSG00000139190	VAMP1	0.547	-0.8702	0.01492	0.1269	yes	down	3.015	4.192	4.488	3.595	4.942	1.103	3.898	3.213
ENSG00000130175	PRKCSH	1.482	0.5679	0.06581	0.3075	yes	up	144.407	362.775	254.495	417.248	401.045	268.207	253.892	362.167
ENSG00000136122	BORA	0.357	-1.486	0.003346	0.04644	yes	down	3.331	1.129	1.17	0.817	0.583	1.71	1.877	1.037
ENSG00000132199	ENOSF1	0.473	-1.08	0.0006104	0.01406	yes	down	6.942	4.008	4.423	3.257	2.84	1.729	5.124	2.609
ENSG00000270299	AL121758.1	0.41	-1.288	0.01736	0.1405	yes	down	1.183	0.311	0.998	0.128	0.649	0.318	0.831	0.365
ENSG00000173175	ADCY5	1.502	0.5868	0.03298	0.2079	yes	up	1.806	3.478	3.103	3.397	6.395	4.477	2.796	4.756
ENSG00000167513	CDT1	0.534	-0.904	0.006113	0.07152	yes	down	32.482	110.337	63.184	40.492	31.657	28.601	68.668	33.583
ENSG00000189056	RELN	0.545	-0.8744	0.000478	0.01188	yes	down	4.035	3.444	3.339	1.447	2.036	1.991	3.606	1.825
ENSG00000173221	GLRX	1.608	0.6856	0.01399	0.1214	yes	up	13.984	11.563	13.463	19.178	22.532	16.32	13.003	19.343
ENSG00000084764	MAPRE3	1.445	0.5313	0.0561	0.2814	yes	up	23.833	43.352	38.544	58.445	51.822	38.434	35.243	49.567
ENSG00000136279	DBNL	0.676	-0.5656	0.03408	0.2123	yes	down	111.086	182.862	204.7	126.648	110.446	74.139	166.216	103.744
ENSG00000197182	MIRLET7BHG	0.272	-1.879	1.48E-06	0.0001208	yes	down	2.338	4.999	3.865	2.089	1.937	0.841	3.734	1.622
ENSG00000271270	TMCC1-AS1	0.607	-0.7213	0.059	0.2901	yes	down	2.437	1.969	1.117	0.817	0.903	0.626	1.841	0.782
ENSG00000164096	C4orf3	0.768	-0.3808	0.08515	0.3537	yes	down	45.229	40.749	36.332	37.364	39.692	33.938	40.77	36.998
ENSG00000229980	TOB1-AS1	1.777	0.8294	0.01523	0.1285	yes	up	3.097	4.112	3.543	8.754	5.669	5.73	3.584	6.718
ENSG00000116095	PLEKHA3	1.599	0.6769	0.01861	0.1473	yes	up	2.528	1.889	3.36	5.848	4.557	3.496	2.592	4.634
ENSG00000143409	MINDY1	1.728	0.7893	0.001088	0.02119	yes	up	5.462	7.118	6.882	12.221	9.807	9.926	6.487	10.651
ENSG00000100505	TRIM9	0.699	-0.516	0.05443	0.2771	yes	down	2.934	3.743	2.587	1.984	2.179	2.243	3.088	2.135
ENSG00000125962	ARMCX5	0.499	-1.002	0.007855	0.08448	yes	down	4.839	2.28	2.995	1.284	1.607	2.383	3.371	1.758
ENSG00000164649	CDCA7L	0.669	-0.5803	0.08859	0.3615	yes	down	2.338	3.858	2.985	2.218	1.706	1.467	3.06	1.797
ENSG00000109787	KLF3	1.896	0.9227	0.0001469	0.004946	yes	up	6.328	6.231	4.842	18.291	16.775	12.712	5.8	15.926
ENSG00000106804	C5	0.355	-1.494	0.0001426	0.00484	yes	down	2.618	1.566	1.16	0.432	0.682	0.664	1.781	0.593
ENSG00000123240	OPTN	1.776	0.8287	0.002567	0.03845	yes	up	10.246	21.952	14.075	29.275	25.944	25.779	15.424	26.999
ENSG00000138587	MNS1	0.518	-0.9484	0.01822	0.1453	yes	down	2.383	2.661	1.482	1.261	1.079	0.981	2.175	1.107
ENSG00000134057	CCNB1	0.436	-1.197	0.0001948	0.006031	yes	down	87.831	42.085	95.382	39.383	30.567	27.582	75.099	32.511
ENSG00000117713	ARID1A	0.733	-0.4473	0.05241	0.2712	yes	down	38.44	29.577	34.893	23.404	26.131	28.77	34.303	26.102
ENSG00000166780	C16orf45	1.309	0.3888	0.0901	0.3645	yes	up	14.201	19.672	17.178	29.216	21.926	19.572	17.017	23.571
ENSG00000261150	EPPK1	0.601	-0.7353	0.05725	0.2845	yes	down	0.226	0.403	0.215	0.163	0.198	0.14	0.281	0.167
ENSG00000186329	TMEM212	0.516	-0.9534	0.07937	0.341	yes	down	1.327	0.852	0.752	0.502	0.583	0.402	0.977	0.496
ENSG00000178935	ZNF552	0.507	-0.9799	0.0133	0.118	yes	down	3.62	2.384	2.083	1.039	1.618	1.533	2.696	1.397
ENSG00000137507	LRRC32	0.321	-1.638	0.0045	0.0574	yes	down	0.307	0.783	0.526	0.187	0.319	0.093	0.539	0.2
ENSG00000198846	TOX	1.478	0.5638	0.01685	0.1376	yes	up	15.076	11.183	12.422	17.182	19.318	19.142	12.894	18.547
ENSG00000114491	UMPS	0.545	-0.8764	0.001001	0.02007	yes	down	23.048	21.791	16.566	9.385	8.233	12.422	20.468	10.013
ENSG00000158828	PINK1	1.522	0.6057	0.04557	0.2524	yes	up	11.835	27.872	22.793	34.061	32.449	25.012	20.833	30.507
ENSG00000023171	GRAMD1B	1.827	0.8693	0.003251	0.04564	yes	up	10.644	4.895	8.836	14.416	17.964	13.347	8.125	15.242
ENSG00000136235	GPNMB	5.464	2.45	0.002734	0.04035	yes	up	0.596	4.331	1.342	7.447	7.639	12.338	2.09	9.141
ENSG00000183474	GTF2H2C	0.635	-0.6559	0.02404	0.1713	yes	down	27.941	18.082	20.625	19.587	14.023	19.357	22.216	17.656
ENSG00000143862	ARL8A	1.397	0.4825	0.08083	0.3448	yes	up	56.676	107.676	99.634	136.849	125.547	96.384	87.995	119.593
ENSG00000187514	PTMA	0.767	-0.3825	0.0991	0.3809	yes	down	1954.439	1813.577	2365.052	1543.046	1479.699	1280.553	2044.356	1434.433
ENSG00000214447	FAM187A	0.602	-0.731	0.06877	0.3148	yes	down	1.562	2.269	1.836	1.342	1.002	1.383	1.889	1.242
ENSG00000137496	IL18BP	0.617	-0.6956	0.07053	0.3197	yes	down	2.618	1.843	1.868	0.945	1.552	1.495	2.11	1.331
ENSG00000099338	CATSPERG	3.189	1.673	0.002413	0.03681	yes	up	0.199	1.221	0.709	1.669	1.816	2.664	0.71	2.05
ENSG00000123154	WDR83	1.518	0.6023	0.05566	0.2799	yes	up	10.048	24.866	22.868	33.745	27.485	21.815	19.261	27.682
ENSG00000170100	ZNF778	0.679	-0.5575	0.06747	0.3122	yes	down	10.463	6.738	11.23	5.019	9.202	6.991	9.477	7.071
ENSG00000237649	KIFC1	0.48	-1.06	6.23E-05	0.002507	yes	down	41.654	33.85	52.211	24.442	21.772	14.759	42.572	20.324
ENSG00000122591	FAM126A	0.318	-1.654	0.05227	0.2709	yes	down	0.307	0.703	0.086	0.233	0.209	0.056	0.365	0.166
ENSG00000179111	HES7	1.582	0.6619	0.09665	0.377	yes	up	2.167	7.509	8.02	10.552	9.62	4.515	5.899	8.229
ENSG00000111077	TNS2	0.687	-0.5409	0.04084	0.2365	yes	down	2.708	3.363	3.897	2.953	5.041	2.654	3.323	3.549
ENSG00000141668	CBLN2	0.441	-1.181	6.19E-06	0.0003877	yes	down	9.163	7.429	8.374	3.548	3.379	4.281	8.322	3.736
ENSG00000122877	EGR2	2.969	1.57	3.54E-05	0.001606	yes	up	1.399	3.317	1.417	7.517	6.307	3.599	2.044	5.808
ENSG00000117600	PLPPR4	0.551	-0.8591	0.009115	0.0926	yes	down	4.424	2.557	2.555	1.319	1.563	2.056	3.179	1.646
ENSG00000188026	RILPL1	1.437	0.5233	0.05483	0.2779	yes	up	13.505	25.949	18.778	26.789	30.633	21.414	19.411	26.279
ENSG00000125954	CHURC1-FNTB	1.968	0.9765	0.003267	0.04578	yes	up	17.64	25.258	17.436	39.407	31.392	19.666	20.111	30.155
ENSG00000132164	SLC6A11	0.696	-0.5221	0.02977	0.1962	yes	down	5.561	5.713	5.604	3.665	4.161	3.785	5.626	3.87
ENSG00000055163	CYFIP2	1.459	0.5452	0.009765	0.09756	yes	up	27.489	35.059	31.973	47.648	54.838	45.304	31.507	49.263
ENSG00000108187	PBLD	0.47	-1.088	0.04516	0.2508	yes	down	1.544	1.014	1.084	0.198	0.903	0.645	1.214	0.582
ENSG00000117133	RPF1	1.374	0.4587	0.06347	0.3014	yes	up	22.028	19.349	16.802	23.345	25.526	29.256	19.393	26.042
ENSG00000095397	WHRN	2.388	1.256	0.0001714	0.005524	yes	up	1.183	2.522	1.063	5.428	3.919	3.356	1.589	4.234
ENSG00000275075	AC244015.1	0.4	-1.321	0.00608	0.07124	yes	down	1.192	1.244	1.675	0.665	0.462	0.561	1.37	0.563
ENSG00000095002	MSH2	0.5	-0.9992	0.003315	0.04619	yes	down	31.082	19.004	13.979	7.809	8.938	14.263	21.355	10.337
ENSG00000151148	UBE3B	0.743	-0.4277	0.09115	0.3662	yes	down	20.737	15.514	20.904	14.836	14.518	12.469	19.052	13.941
ENSG00000146425	DYNLT1	1.41	0.4959	0.06662	0.3099	yes	up	109.299	181.399	171.943	253.926	232.768	159.644	154.214	215.446
ENSG00000131849	ZNF132	0.683	-0.5491	0.08269	0.3483	yes	down	2.853	2.856	2.265	1.436	1.673	2.056	2.658	1.722
ENSG00000176182	MYPOP	1.613	0.69	0.01138	0.1064	yes	up	5.669	8.062	8.868	13.073	12.493	9.861	7.533	11.809
ENSG00000019505	SYT13	1.926	0.9455	0.0004465	0.01136	yes	up	1.165	1.382	1.256	2.533	2.433	2.103	1.268	2.356
ENSG00000155016	CYP2U1	0.652	-0.6169	0.06126	0.2959	yes	down	4.108	2.327	2.598	1.412	2.124	2.168	3.011	1.901
ENSG00000085719	CPNE3	1.673	0.7427	0.003424	0.04719	yes	up	22.66	19.338	16.985	31.656	27.98	39.107	19.661	32.914
ENSG00000267426	AC087289.3	2.056	1.04	0.007837	0.08448	yes	up	3.792	5.206	6.313	17.345	11.172	5.851	5.104	11.456
ENSG00000165006	UBAP1	1.651	0.7231	0.004381	0.05654	yes	up	17.008	25.062	24.211	43.515	34.893	27.947	22.094	35.452
ENSG00000155380	SLC16A1	0.618	-0.6934	0.01171	0.1084	yes	down	33.348	22.609	19.497	12.023	10.116	18.236	25.151	13.458
ENSG00000164117	FBXO8	1.463	0.5485	0.02663	0.1834	yes	up	30.207	29.634	18.263	31.166	38.019	38.21	26.035	35.798
ENSG00000138092	CENPO	0.39	-1.358	9.59E-08	1.15E-05	yes	down	36.3	27.043	44.277	10.739	12.559	10.758	35.873	11.352
ENSG00000117151	CTBS	1.762	0.8171	0.0053	0.06476	yes	up	4.712	8.177	3.897	9.548	9.994	9.758	5.595	9.767
ENSG00000156976	EIF4A2	1.372	0.4566	0.09689	0.3775	yes	up	156.938	165.689	83.765	163.521	163.621	199.377	135.464	175.506
ENSG00000198324	FAM109A	0.601	-0.7334	0.01119	0.1056	yes	down	26.46	22.102	43.45	18.606	17.501	17.404	30.671	17.837
ENSG00000120306	CYSTM1	2.218	1.149	0.0001207	0.004218	yes	up	13.063	30.118	19.937	54.756	55.036	36.668	21.039	48.82
ENSG00000104368	PLAT	0.644	-0.6348	0.0184	0.146	yes	down	7.141	11.333	8.568	5.988	6.076	4.608	9.014	5.557
ENSG00000197714	ZNF460	1.85	0.8873	0.008095	0.08557	yes	up	1.011	1.497	1.052	2.218	1.86	1.869	1.187	1.982
ENSG00000109089	CDR2L	2.988	1.579	8.17E-09	1.30E-06	yes	up	32.68	43.996	54.015	151.195	138.899	89.842	43.564	126.645
ENSG00000099901	RANBP1	0.674	-0.5687	0.02025	0.1545	yes	down	324.294	353.343	412.567	275.578	250.489	179.478	363.401	235.182
ENSG00000072274	TFRC	1.909	0.9326	0.004008	0.05292	yes	up	30.938	18.382	16.341	28.213	36.346	54.221	21.887	39.593
ENSG00000108175	ZMIZ1	0.57	-0.8109	0.0004186	0.01084	yes	down	55.34	50.032	57.955	25.166	32.24	39.584	54.442	32.33
ENSG00000134508	CABLES1	2.192	1.132	1.68E-06	0.0001343	yes	up	7.646	7.797	9.115	16.33	20.682	15.777	8.186	17.596
ENSG00000107372	ZFAND5	1.349	0.4323	0.05201	0.2704	yes	up	32.247	29.243	25.123	43.971	38.635	40.257	28.871	40.954
ENSG00000090013	BLVRB	2.059	1.042	0.008202	0.086	yes	up	9.47	41.923	25.295	50.799	59.35	42.229	25.563	50.793
ENSG00000135749	PCNX2	1.329	0.4108	0.09994	0.3833	yes	up	9.199	12.542	6.882	13.587	13.649	10.814	9.541	12.683
ENSG00000072954	TMEM38A	1.742	0.8005	0.0112	0.1056	yes	up	3.133	6.242	6.603	8.101	8.079	5.608	5.326	7.263
ENSG00000136068	FLNB	0.766	-0.3847	0.0638	0.302	yes	down	18.417	18.232	20.045	14.474	13.946	13.637	18.898	14.019
ENSG00000100426	ZBED4	0.681	-0.5549	0.04517	0.2508	yes	down	17.73	10.884	16.158	8.136	10.281	11.375	14.924	9.931
ENSG00000026025	VIM	1.901	0.9268	0.000344	0.009359	yes	up	263.384	473.619	380.164	710.382	800.846	533.208	372.389	681.479
ENSG00000029993	HMGB3	0.627	-0.674	0.0282	0.1903	yes	down	91.938	44.745	59.973	42.056	38.052	39.229	65.552	39.779
ENSG00000149636	DSN1	0.55	-0.8618	0.0029	0.04199	yes	down	9.389	6.646	7.698	3.957	5.261	4.636	7.911	4.618
ENSG00000148848	ADAM12	0.704	-0.507	0.06804	0.3132	yes	down	52.487	34.944	39.22	27.022	25.349	28.34	42.217	26.904
ENSG00000155158	TTC39B	2.312	1.209	0.003424	0.04719	yes	up	0.469	0.564	0.419	1.494	0.947	0.851	0.484	1.097
ENSG00000070081	NUCB2	1.421	0.5072	0.08086	0.3449	yes	up	13.776	16.919	7.977	16.283	17.788	23.741	12.891	19.271
ENSG00000261949	GFY	4.314	2.109	0.0269	0.1846	yes	up	0.072	0.15	0.15	0.875	0.275	0.28	0.124	0.477
ENSG00000188985	DHFRP1	0.536	-0.8992	0.04692	0.2568	yes	down	14.499	10.17	9.749	9.408	5.294	3.599	11.473	6.1
ENSG00000214826	DDX12P	0.43	-1.219	4.31E-05	0.001877	yes	down	2.88	2.085	2.566	1.179	1.079	0.851	2.51	1.036
ENSG00000172260	NEGR1	1.855	0.8912	0.04318	0.2446	yes	up	0.497	0.933	0.129	1.494	0.561	1.028	0.52	1.028
ENSG00000119408	NEK6	0.732	-0.45	0.06092	0.2949	yes	down	9.136	12.151	10.683	7.144	9.972	4.421	10.657	7.179
ENSG00000092295	TGM1	0.269	-1.896	0.01063	0.103	yes	down	0.767	2.246	0.709	0.152	0.231	0.206	1.241	0.196
ENSG00000109929	SC5D	1.672	0.7412	0.01081	0.104	yes	up	14.11	10.354	6.861	15.209	16.819	19.703	10.442	17.244
ENSG00000204946	ZNF783	0.61	-0.7143	0.001345	0.02456	yes	down	14.616	13.913	16.072	8.253	9.576	8.132	14.867	8.654
ENSG00000103226	NOMO3	1.454	0.54	0.01514	0.128	yes	up	45.716	62.747	43.88	71.331	74.188	66.475	50.781	70.665
ENSG00000168078	PBK	0.601	-0.734	0.02998	0.1969	yes	down	15.428	6.795	6.839	5.229	6.098	5.169	9.687	5.499
ENSG00000106299	WASL	1.567	0.6477	0.0194	0.1505	yes	up	18.01	17.046	11.026	20.952	19.604	29.069	15.361	23.208
ENSG00000104883	PEX11G	0.451	-1.148	0.02906	0.1931	yes	down	1.444	4.434	2.706	1.401	1.343	0.823	2.861	1.189
ENSG00000123473	STIL	0.367	-1.447	3.88E-05	0.001712	yes	down	5.272	2.568	2.974	1.062	1.387	1.533	3.605	1.327
ENSG00000162627	SNX7	1.756	0.8124	0.0001038	0.003717	yes	up	42.71	42.522	39.145	75.743	70.281	65.035	41.459	70.353
ENSG00000091436	MAP3K20	0.67	-0.5782	0.05211	0.2706	yes	down	4.749	4.354	3.232	2.836	2.62	2.589	4.112	2.682
ENSG00000139445	FOXN4	0.542	-0.8846	0.0207	0.1566	yes	down	4.27	1.762	3.865	1.681	2.135	1.337	3.299	1.718
ENSG00000177082	WDR73	0.766	-0.3844	0.09781	0.3788	yes	down	17.144	29.508	21.773	21.162	19.417	16.535	22.808	19.038
ENSG00000277203	F8A1	0.727	-0.4599	0.09224	0.3681	yes	down	13.821	20.731	22.117	13.213	15.894	10.936	18.89	13.348
ENSG00000228474	OST4	1.395	0.4801	0.06442	0.3042	yes	up	439.1	707.111	639.748	955.541	862.937	635.136	595.32	817.871
ENSG00000213347	MXD3	0.662	-0.595	0.06256	0.2998	yes	down	17.568	21.86	31.984	19.937	18.327	9.665	23.804	15.976
ENSG00000145335	SNCA	2.349	1.232	2.78E-07	2.89E-05	yes	up	24.384	32.79	25.467	71.728	67.661	47.108	27.547	62.166
ENSG00000131171	SH3BGRL	1.303	0.382	0.0904	0.3652	yes	up	16.629	16.009	14.494	20.334	20.374	19.815	15.711	20.174
ENSG00000143612	C1orf43	1.324	0.4052	0.06119	0.2957	yes	up	400.831	447.624	380.991	464.838	542.42	469.631	409.815	492.296
ENSG00000162992	NEUROD1	1.827	0.8695	0.04044	0.2355	yes	up	0.731	0.61	0.505	0.957	0.969	1.337	0.615	1.088
ENSG00000184307	ZDHHC23	0.634	-0.6585	0.06844	0.3139	yes	down	3.142	1.981	2.169	1.401	1.09	2.197	2.431	1.563
ENSG00000126391	FRMD8	0.683	-0.5506	0.04773	0.2595	yes	down	14.165	16.389	19.121	14.661	15.96	10.487	16.558	13.703
ENSG00000172725	CORO1B	1.728	0.7889	0.02143	0.1599	yes	up	71.463	209.916	141.065	301.585	258.238	181.889	140.815	247.237
ENSG00000177108	ZDHHC22	1.666	0.7362	0.01597	0.1325	yes	up	3.078	3.605	4.015	7.576	6.153	3.645	3.566	5.791
ENSG00000130204	TOMM40	0.718	-0.4776	0.07884	0.3399	yes	down	65.803	112.306	132.122	72.358	77.303	55.473	103.41	68.378
ENSG00000255717	SNHG1	0.403	-1.312	1.04E-05	0.0005985	yes	down	73.45	79.24	40.465	25.61	21.706	32.518	64.385	26.611
ENSG00000234585	CCT6P3	1.551	0.6335	0.04667	0.2558	yes	up	1.806	1.82	1.353	2.626	2.422	2.972	1.66	2.673
ENSG00000172209	GPR22	1.972	0.9796	0.0009666	0.01956	yes	up	5.525	4.538	2.083	6.653	8.773	6.365	4.049	7.264
ENSG00000198155	ZNF876P	0.266	-1.908	0.001984	0.03233	yes	down	1.616	0.737	0.569	0.222	0.209	0.355	0.974	0.262
ENSG00000056291	NPFFR2	1.687	0.7545	0.001528	0.02678	yes	up	9.777	9.732	9.405	17.567	16.951	14.525	9.638	16.348
ENSG00000282278	AC058822.1	0.673	-0.5707	0.03643	0.2214	yes	down	17.785	16.366	13.71	10.785	11.194	11.412	15.954	11.13
ENSG00000147874	HAUS6	0.606	-0.7224	0.0466	0.2555	yes	down	7.267	3.49	3.114	2.288	2.19	4.692	4.624	3.057
ENSG00000145087	STXBP5L	1.619	0.6952	0.02945	0.1947	yes	up	1.562	1.854	0.773	3.654	2.19	2.514	1.396	2.786
ENSG00000022267	FHL1	1.368	0.4523	0.02887	0.1924	yes	up	50.122	55.284	56.527	78.662	79.901	62.072	53.978	73.545
ENSG00000165757	KIAA1462	0.425	-1.235	0.00242	0.03687	yes	down	0.569	0.461	0.354	0.152	0.253	0.168	0.461	0.191
ENSG00000226777	FAM30A	0.304	-1.72	3.22E-15	2.54E-12	yes	down	33.032	58.67	46.811	18.886	22.829	16.254	46.171	19.323
ENSG00000204314	PRRT1	1.759	0.815	0.01015	0.1001	yes	up	4.333	4.123	6.571	11.031	9.422	5.767	5.009	8.74
ENSG00000029153	ARNTL2	0.569	-0.8139	0.0324	0.2059	yes	down	2.158	1.394	1.406	0.957	0.881	1.14	1.653	0.993
ENSG00000167703	SLC43A2	0.685	-0.5458	0.05082	0.2675	yes	down	10.445	21.756	18.391	15.128	10.699	8.823	16.864	11.55
ENSG00000106976	DNM1	1.479	0.5651	0.02491	0.1755	yes	up	36.3	46.553	45.791	70.561	67.507	45.463	42.881	61.177
ENSG00000159761	C16orf86	1.759	0.815	0.02261	0.1646	yes	up	3.512	5.713	5.776	10.984	9.62	6.786	5	9.13
ENSG00000160753	RUSC1	1.799	0.8472	0.001395	0.02512	yes	up	39.884	72.732	58.46	103.688	94.584	69.811	57.025	89.361
ENSG00000184635	ZNF93	0.666	-0.5865	0.08567	0.3549	yes	down	6.78	4.446	6.506	5.031	4.381	4.44	5.911	4.617
ENSG00000011021	CLCN6	1.681	0.7496	0.001446	0.02581	yes	up	6.753	7.901	7.161	12.898	13.605	9.824	7.272	12.109
ENSG00000089351	GRAMD1A	1.473	0.559	0.07644	0.3333	yes	up	69.974	175.318	130.393	213.748	187.242	132.79	125.228	177.927
ENSG00000167011	NAT16	1.949	0.9626	0.0008179	0.01718	yes	up	5.028	8.511	6.227	15.641	13.187	12.646	6.589	13.825
ENSG00000104312	RIPK2	1.714	0.7774	0.00318	0.04485	yes	up	7.872	8.604	6.657	13.634	18.382	11.291	7.711	14.436
ENSG00000170004	CHD3	0.632	-0.6618	0.00221	0.03481	yes	down	31.94	33.009	42.505	24.337	22.576	21.171	35.818	22.695
ENSG00000176092	CRYBG2	0.631	-0.6638	0.08052	0.344	yes	down	3.06	5.471	4.058	1.693	3.588	3.178	4.196	2.82
ENSG00000185480	PARPBP	0.587	-0.7683	0.04944	0.2649	yes	down	7.114	3.11	3.199	3.642	2.289	3.028	4.474	2.986
ENSG00000160447	PKN3	0.598	-0.7426	0.01037	0.1014	yes	down	7.511	13.049	12.497	7.424	7.155	4.384	11.019	6.321
ENSG00000180626	ZNF594	0.376	-1.413	0.001334	0.02447	yes	down	4.153	2.108	2.287	0.397	1.101	2.094	2.849	1.197
ENSG00000198910	L1CAM	1.507	0.5915	0.01029	0.101	yes	up	151.675	192.421	173.693	266.579	274.606	215.342	172.596	252.176
ENSG00000136383	ALPK3	6.36	2.669	3.79E-13	1.92E-10	yes	up	0.424	0.104	0.097	0.805	0.837	0.608	0.208	0.75
ENSG00000096060	FKBP5	0.557	-0.8437	0.003142	0.04447	yes	down	9.624	6.058	6.818	3.747	3.621	4.804	7.5	4.057
ENSG00000203875	SNHG5	1.549	0.6315	0.02071	0.1566	yes	up	438.025	792.766	406.511	849.648	768.551	726.949	545.767	781.716
ENSG00000155368	DBI	1.387	0.4715	0.04042	0.2355	yes	up	225.919	199.194	217.97	320.938	319.636	240.503	214.361	293.692
ENSG00000214300	SPDYE3	0.669	-0.5803	0.0381	0.2274	yes	down	6.879	5.782	7.075	4.751	4.579	3.608	6.579	4.313
ENSG00000197355	UAP1L1	2.036	1.026	0.0003286	0.009081	yes	up	9.903	20.927	17.039	36.033	32.515	26.91	15.956	31.819
ENSG00000089280	FUS	0.592	-0.7575	0.0009638	0.01953	yes	down	479.661	515.519	651.183	354.695	309.135	279.797	548.788	314.542
ENSG00000065833	ME1	0.763	-0.3903	0.09017	0.3646	yes	down	9.605	10.815	8.31	6.992	7.1	7.113	9.577	7.068
ENSG00000168216	LMBRD1	1.589	0.6685	0.01632	0.1346	yes	up	5.895	6.323	3.951	7.797	7.859	9.188	5.39	8.281
ENSG00000164039	BDH2	1.388	0.473	0.06028	0.2934	yes	up	26.469	22.874	18.552	29.742	30.512	35.714	22.632	31.989
ENSG00000010671	BTK	9.5	3.248	6.08E-05	0.002464	yes	up	0.081	1.175	0.054	0.514	0.385	2.112	0.437	1.004
ENSG00000143630	HCN3	2.014	1.01	5.33E-05	0.002223	yes	up	6.662	11.091	8.933	18.233	18.701	14.011	8.895	16.982
ENSG00000178209	PLEC	0.766	-0.385	0.09865	0.3804	yes	down	25.368	35.658	35.666	24.606	25.504	24.732	32.231	24.947
ENSG00000167522	ANKRD11	0.649	-0.6236	0.006949	0.07822	yes	down	46.908	42.822	45.243	36.78	36.213	35.957	44.991	36.317
ENSG00000105855	ITGB8	4.652	2.218	3.56E-07	3.52E-05	yes	up	0.307	0.276	0.29	1.646	1.266	0.794	0.291	1.235
ENSG00000259439	LINC01833	0.588	-0.7667	0.00636	0.07345	yes	down	15.329	7.924	12.293	6.548	5.493	7.879	11.849	6.64
ENSG00000140479	PCSK6	0.621	-0.6872	0.004371	0.05654	yes	down	12.368	19.787	16.094	7.447	9.763	8.58	16.083	8.597
ENSG00000114346	ECT2	0.484	-1.046	0.002404	0.0367	yes	down	15.013	5.505	6.141	2.836	4.997	5.702	8.886	4.512
ENSG00000175161	CADM2	1.73	0.7909	0.008025	0.08543	yes	up	27.706	4.227	2.834	7.225	10.633	5.758	11.589	7.872
ENSG00000131981	LGALS3	2.42	1.275	5.80E-05	0.002394	yes	up	12.323	34.23	21.269	60.417	55.883	41.678	22.607	52.659
ENSG00000067715	SYT1	1.635	0.7095	0.0028	0.04094	yes	up	12.305	13.199	9.083	15.91	20.352	20.572	11.529	18.945
ENSG00000187605	TET3	0.72	-0.4731	0.06762	0.3125	yes	down	9.118	8.707	7.623	5.206	5.658	7.917	8.483	6.26
ENSG00000130589	HELZ2	1.512	0.5967	0.02327	0.1679	yes	up	3.665	6.887	6.828	8.789	10.325	7.281	5.793	8.798
ENSG00000077152	UBE2T	0.713	-0.4881	0.07857	0.3393	yes	down	110.806	72.122	119.517	79.187	77.765	56.894	100.815	71.282
ENSG00000128951	DUT	0.742	-0.4302	0.03589	0.2196	yes	down	124.176	142.309	131.961	105.812	97.017	98.6	132.815	100.476
ENSG00000235590	GNAS-AS1	1.777	0.8292	0.05054	0.267	yes	up	1.95	8.12	3.962	8.346	9.763	4.776	4.677	7.628
ENSG00000182376	AC138028.1	0.144	-2.794	0.002957	0.04258	yes	down	0.487	0.668	0.387	0.093	0.121	0	0.514	0.071
ENSG00000198517	MAFK	1.375	0.4594	0.09207	0.3678	yes	up	2.735	4.146	4.595	5.311	4.865	4.926	3.825	5.034
ENSG00000254692	AL136295.1	1.824	0.867	0.01399	0.1214	yes	up	12.187	24.129	8.847	34.119	22.829	11.992	15.054	22.98
ENSG00000196821	C6orf106	1.565	0.6463	0.01291	0.116	yes	up	27.372	45.793	44.159	70.619	58.481	46.828	39.108	58.643
ENSG00000081692	JMJD4	0.703	-0.5078	0.06781	0.3129	yes	down	17.36	30.832	35.58	23.544	22.058	14.245	27.924	19.949
ENSG00000169241	SLC50A1	1.551	0.6329	0.03277	0.207	yes	up	55.737	123.017	90.926	153.448	142.84	95.375	89.893	130.554
ENSG00000115275	MOGS	1.381	0.4661	0.06751	0.3122	yes	up	19.888	29.277	36.031	41.683	48.762	34.135	28.399	41.527
ENSG00000176533	GNG7	1.406	0.4914	0.05545	0.2797	yes	up	5.949	9.652	8.804	11.801	11.789	9.44	8.135	11.01
ENSG00000005189	REXO5	0.534	-0.9059	0.0006764	0.01517	yes	down	6.879	7.026	6.42	3.782	3.742	3.038	6.775	3.521
ENSG00000235890	TSPEAR-AS1	0.482	-1.052	0.0004362	0.01119	yes	down	9.542	11.921	6.27	4.377	5.933	3.141	9.244	4.484
ENSG00000126215	XRCC3	0.479	-1.062	5.38E-05	0.002237	yes	down	21.107	27.008	32.853	15.98	12.405	9.141	26.989	12.509
ENSG00000231721	LINC-PINT	2.643	1.402	6.89E-05	0.002731	yes	up	2.031	2.131	1.664	5.509	6.494	4.748	1.942	5.584
ENSG00000188707	ZBED6CL	0.518	-0.9497	0.001666	0.02844	yes	down	3.458	4.48	5.153	2.521	1.728	2.327	4.364	2.192
ENSG00000100292	HMOX1	0.11	-3.189	8.85E-05	0.00333	yes	down	7.999	68.16	54.637	5.72	4.799	3.757	43.599	4.759
ENSG00000205336	ADGRG1	4.176	2.062	4.93E-06	0.0003206	yes	up	0.84	3.766	0.934	6.7	7.606	3.337	1.847	5.881
ENSG00000130733	YIPF2	1.635	0.7094	0.02418	0.1719	yes	up	24.682	55.422	49.828	88.175	79.317	45.874	43.311	71.122
ENSG00000084234	APLP2	1.419	0.5044	0.01096	0.1048	yes	up	131.606	141.33	127.441	182.267	187.528	183.516	133.459	184.437
ENSG00000167747	C19orf48	0.544	-0.8782	0.002972	0.04272	yes	down	64.639	128.661	111.98	68.53	61.442	38.397	101.76	56.123
ENSG00000281398	SNHG4	0.626	-0.6768	0.06945	0.3165	yes	down	7.674	5.92	7.107	3.595	4.898	4.58	6.9	4.358
ENSG00000255690	TRIL	0.665	-0.5882	0.05384	0.2754	yes	down	2.519	2.096	3.65	1.774	2.036	1.561	2.755	1.79
ENSG00000158158	CNNM4	1.333	0.4149	0.0843	0.3517	yes	up	5.922	8.891	8.009	9.98	11.392	8.356	7.607	9.909
ENSG00000163395	IGFN1	6.76	2.757	0.004972	0.06166	yes	up	0.054	0.012	0	0.222	0.121	0.056	0.022	0.133
ENSG00000069275	NUCKS1	0.693	-0.5294	0.05241	0.2712	yes	down	92.679	59.879	54.573	40.831	44.315	53.875	69.044	46.34
ENSG00000127129	EDN2	3.141	1.651	0.06675	0.3103	yes	up	0.045	0.99	0.204	1.319	1.002	0.318	0.413	0.88
ENSG00000105404	RABAC1	1.632	0.7065	0.03316	0.2088	yes	up	108.026	288.811	234.268	407.63	355.497	237.867	210.368	333.665
ENSG00000042317	SPATA7	1.721	0.7834	0.03638	0.2213	yes	up	2.437	2.28	1.256	2.778	3.027	3.795	1.991	3.2
ENSG00000007516	BAIAP3	0.294	-1.766	0.002303	0.03572	yes	down	0.713	3.939	1.095	0.665	1.09	0.168	1.916	0.641
ENSG00000108387	SEPT4	2.313	1.21	0.0002558	0.007493	yes	up	2.663	6.369	4.445	12.361	13.561	10.711	4.492	12.211
ENSG00000184343	SRPK3	2.082	1.058	0.01322	0.1176	yes	up	0.912	1.417	1.084	2.766	2.609	1.411	1.138	2.262
ENSG00000197299	BLM	0.348	-1.522	1.07E-05	0.0006111	yes	down	4.577	3.663	2.051	1.179	1.035	1.281	3.43	1.165
ENSG00000086065	CHMP5	1.612	0.6888	0.00405	0.05329	yes	up	53.796	78.94	51.331	104.89	96.962	85.196	61.356	95.683
ENSG00000129521	EGLN3	0.288	-1.796	1.25E-09	2.36E-07	yes	down	8.071	17.483	10.779	3.047	4.447	3.29	12.111	3.595
ENSG00000156787	TBC1D31	0.59	-0.7619	0.03378	0.2114	yes	down	4.722	3.075	3.597	1.529	1.761	2.972	3.798	2.087
ENSG00000184277	TM2D3	1.301	0.3796	0.08595	0.3555	yes	up	28.771	38.376	34.958	42.36	46.296	44.014	34.035	44.223
ENSG00000072042	RDH11	1.545	0.6273	0.003427	0.04719	yes	up	42.936	38.03	36.622	57.429	63.148	55.352	39.196	58.643
ENSG00000225973	PIGBOS1	1.785	0.8361	0.01309	0.1168	yes	up	5.814	5.782	4.66	10.82	7.408	11.141	5.419	9.79
ENSG00000008394	MGST1	0.56	-0.8365	0.02718	0.1858	yes	down	15.284	5.413	12.358	4.12	5.228	4.608	11.018	4.652
ENSG00000274378	AC005702.4	0.487	-1.039	0.006425	0.07402	yes	down	1.661	2.234	2.523	1.121	0.826	0.916	2.139	0.954
ENSG00000145284	SCD5	1.422	0.5075	0.0199	0.1531	yes	up	10.86	11.057	11.402	15.455	16.445	14.03	11.106	15.31
ENSG00000077616	NAALAD2	0.571	-0.8075	0.0839	0.3512	yes	down	1.417	0.587	0.698	0.525	0.462	0.71	0.901	0.566
ENSG00000171867	PRNP	1.516	0.6001	0.01917	0.1495	yes	up	6.699	7.221	6.903	11.241	7.958	9.459	6.941	9.553
ENSG00000196305	IARS	0.633	-0.6587	0.006611	0.07555	yes	down	82.071	73.435	63.828	37.714	46.406	52.445	73.111	45.522
ENSG00000178409	BEND3	0.537	-0.8964	0.002173	0.03442	yes	down	3.412	2.315	3.65	1.389	1.662	1.841	3.126	1.631
ENSG00000119953	SMNDC1	1.37	0.4541	0.04567	0.2526	yes	up	23.887	24.106	25.026	37.831	27.463	28.442	24.34	31.245
ENSG00000169019	COMMD8	1.877	0.9088	0.003441	0.0473	yes	up	3.042	4.25	2.77	5.381	6.373	6.132	3.354	5.962
ENSG00000100906	NFKBIA	1.888	0.9165	0.0006602	0.01494	yes	up	17.64	30.556	28.655	57.207	48.277	37.023	25.617	47.502
ENSG00000124126	PREX1	2.059	1.042	4.53E-05	0.001963	yes	up	5.471	1.935	2.405	8.649	4.689	17.656	3.27	10.331
ENSG00000111676	ATN1	1.416	0.5015	0.05149	0.2697	yes	up	55.584	100.155	81.231	128.095	113.583	84.944	78.99	108.874
ENSG00000020426	MNAT1	1.496	0.5814	0.05278	0.2719	yes	up	15.049	15.606	8.127	22.073	18.327	19.563	12.927	19.988
ENSG00000138771	SHROOM3	0.725	-0.4639	0.09708	0.3776	yes	down	12.883	9.145	12.98	7.132	7.738	9.973	11.669	8.281
ENSG00000144668	ITGA9	0.642	-0.639	0.03184	0.2043	yes	down	17.442	8.511	12.851	8.416	8.993	9.272	12.935	8.894
ENSG00000234327	AC012146.1	2.072	1.051	0.0001558	0.005168	yes	up	38.205	66.421	50.59	124.348	103.269	90.814	51.739	106.144
ENSG00000144369	FAM171B	1.51	0.5943	0.05316	0.2729	yes	up	2.735	3.271	1.557	2.591	2.972	4.075	2.521	3.213
ENSG00000070540	WIPI1	1.839	0.8792	0.0046	0.05839	yes	up	10.833	27.803	19.379	31.026	36.973	25.694	19.338	31.231
ENSG00000214114	MYCBP	0.641	-0.6408	0.03226	0.2053	yes	down	7.547	7.026	5.841	4.436	4.931	4.29	6.805	4.552
ENSG00000115520	COQ10B	1.794	0.8429	0.001908	0.0314	yes	up	6.256	5.183	4.219	9.385	7.87	9.281	5.219	8.845
ENSG00000198604	BAZ1A	0.529	-0.9183	0.02714	0.1857	yes	down	8.856	3.11	4.155	2.58	3.027	3.814	5.374	3.14
ENSG00000162729	IGSF8	1.438	0.5244	0.05993	0.2927	yes	up	33.141	61.745	59.995	79.455	77.809	55.315	51.627	70.86
ENSG00000109758	HGFAC	2.328	1.219	0.08653	0.357	yes	up	0.289	0.288	0.687	0.759	1.288	0.813	0.421	0.953
ENSG00000063046	EIF4B	1.371	0.4555	0.03418	0.2127	yes	up	165.045	213.913	168.711	246.875	260.572	272.694	182.556	260.047
ENSG00000114988	LMAN2L	0.706	-0.5025	0.0572	0.2845	yes	down	8.965	12.404	13.077	10.552	8.905	6.898	11.482	8.785
ENSG00000231528	FAM225A	0.475	-1.073	0.03379	0.2114	yes	down	0.226	0.369	0.505	0.175	0.165	0.159	0.367	0.166
ENSG00000272079	AC004233.3	0.489	-1.033	0.05504	0.2785	yes	down	0.93	2.027	1.525	0.794	0.693	0.533	1.494	0.673
ENSG00000183208	GDPGP1	0.425	-1.235	0.006672	0.07592	yes	down	2.6	2.384	3.457	1.179	1.354	1.43	2.814	1.321
ENSG00000225791	TRAM2-AS1	0.684	-0.5487	0.07438	0.3283	yes	down	6.527	5.183	4.724	2.486	3.974	3.673	5.478	3.378
ENSG00000139112	GABARAPL1	1.982	0.9869	0.0009153	0.01877	yes	up	7.394	21.952	13.506	27.536	21.882	21.965	14.284	23.794
ENSG00000177374	HIC1	0.647	-0.6281	0.06918	0.3158	yes	down	1.589	4.008	2.974	2.603	1.805	2.206	2.857	2.205
ENSG00000127920	GNG11	1.753	0.8097	0.001067	0.02102	yes	up	101.481	165.977	152.457	275.788	228.794	207.995	139.972	237.526
ENSG00000103485	QPRT	1.507	0.5918	0.0372	0.2238	yes	up	55.205	106.041	108.974	169.253	147.782	91.496	90.073	136.177
ENSG00000107957	SH3PXD2A	0.572	-0.8052	0.002009	0.0326	yes	down	18.832	13.832	18.563	7.809	10.512	10.44	17.076	9.587
ENSG00000224631	RPS27AP16	2.049	1.035	0.07887	0.3399	yes	up	1.977	3.087	1.245	4.237	4.491	4.178	2.103	4.302
ENSG00000268858	AL118506.1	0.402	-1.315	5.17E-06	0.0003331	yes	down	3.078	3.766	3.983	1.354	1.376	1.449	3.609	1.393
ENSG00000276805	AL133216.2	0.704	-0.5063	0.05826	0.2882	yes	down	2.555	3.041	2.609	1.471	2.08	2.019	2.735	1.857
ENSG00000188223	AD000671.1	1.514	0.5979	0.03481	0.2149	yes	up	82.884	159.516	136.942	217.274	201.034	143.371	126.447	187.226
ENSG00000145833	DDX46	0.536	-0.8987	0.007919	0.08483	yes	down	22.958	11.483	11.037	6.467	7.683	9.767	15.159	7.972
ENSG00000163001	CFAP36	1.411	0.4967	0.05342	0.2741	yes	up	23.644	38.434	25.606	39.056	36.445	36.191	29.228	37.231
ENSG00000197020	ZNF100	0.308	-1.698	0.001412	0.02537	yes	down	3.927	2.522	1.364	0.829	0.407	0.72	2.604	0.652
ENSG00000137834	SMAD6	0.563	-0.8277	0.01445	0.1241	yes	down	4.577	2.442	6.109	2.3	2.08	2.701	4.376	2.36
ENSG00000260230	FRRS1L	0.553	-0.8554	0.01027	0.101	yes	down	3.512	3.018	1.568	1.156	1.772	1.58	2.699	1.503
ENSG00000165684	SNAPC4	0.588	-0.7656	0.002402	0.0367	yes	down	10.246	9.548	14.236	6.723	6.34	6.907	11.343	6.657
ENSG00000163795	ZNF513	1.718	0.7811	0.01181	0.109	yes	up	33.538	73.665	59.072	120.216	96.444	80.467	55.425	99.042
ENSG00000126522	ASL	0.532	-0.9117	0.004596	0.05838	yes	down	27.255	55.065	53.113	30.897	31.282	15.497	45.144	25.892
ENSG00000180938	ZNF572	0.31	-1.69	0.0003418	0.009333	yes	down	1.941	0.841	1.278	0.303	0.341	0.58	1.353	0.408
ENSG00000130559	CAMSAP1	0.711	-0.4915	0.0294	0.1945	yes	down	29.819	30.533	31.339	18.268	20.11	21.759	30.564	20.046
ENSG00000139734	DIAPH3	0.521	-0.9401	0.005021	0.06208	yes	down	5.498	2.902	2.577	1.576	2.19	1.832	3.659	1.866
ENSG00000171320	ESCO2	0.387	-1.37	0.0004949	0.01218	yes	down	10.283	2.868	5.379	1.284	3.181	1.654	6.177	2.04
ENSG00000114867	EIF4G1	0.699	-0.5167	0.02798	0.1894	yes	down	139.397	114.46	173.972	101.225	95.256	95.964	142.61	97.482
ENSG00000172071	EIF2AK3	4.155	2.055	2.62E-16	2.42E-13	yes	up	7.24	5.01	3.532	22.131	26.439	21.544	5.261	23.371
ENSG00000116127	ALMS1	0.652	-0.6176	0.05055	0.267	yes	down	4.785	3.271	2.362	1.716	1.992	2.841	3.473	2.183
ENSG00000011198	ABHD5	1.811	0.8571	0.001457	0.02597	yes	up	14.526	8.719	10.747	19.19	19.527	20.152	11.331	19.623
ENSG00000179409	GEMIN4	0.675	-0.5673	0.02674	0.1839	yes	down	15.645	16.585	23.158	14.684	13.319	9.637	18.463	12.547
ENSG00000138658	ZGRF1	0.376	-1.411	0.003104	0.04406	yes	down	3.828	1.877	1.568	1.016	0.748	2.318	2.424	1.361
ENSG00000126001	CEP250	0.736	-0.4413	0.06179	0.2975	yes	down	23.707	18.428	22.042	11.334	14.783	14.955	21.392	13.691
ENSG00000229407	AL359853.1	1.692	0.759	0.003674	0.04977	yes	up	21.251	19.418	24.715	42.827	32.042	32.396	21.795	35.755
ENSG00000224078	SNHG14	0.543	-0.8801	0.01604	0.1328	yes	down	22.163	9.329	9.405	6.151	6.043	9.459	13.632	7.218
ENSG00000114784	EIF1B	1.613	0.6901	0.006316	0.07314	yes	up	67.22	112.871	82.638	160.451	133.45	118.237	87.576	137.379
ENSG00000116830	TTF2	0.605	-0.7252	0.0445	0.2488	yes	down	10.265	4.86	9.845	4.809	5.338	7.664	8.323	5.937
ENSG00000214654	AL161911.1	0.393	-1.346	0.0005557	0.01318	yes	down	2.943	2.545	3.618	2.276	2.3	2.449	3.035	2.342
ENSG00000018869	ZNF582	1.537	0.6198	0.05223	0.2709	yes	up	3.178	5.091	4.38	7.716	8.442	5.608	4.216	7.255
ENSG00000197780	TAF13	1.634	0.7088	0.00355	0.04842	yes	up	28.889	28.045	27.646	51.815	41.112	44.79	28.193	45.906
ENSG00000254876	AL590705.5	0.396	-1.337	0.05156	0.2697	yes	down	0.433	0.288	0.73	0.28	0.275	0.28	0.484	0.278
ENSG00000267508	ZNF285	1.541	0.6235	0.08481	0.3529	yes	up	1.806	0.898	1.89	1.412	1.585	2.131	1.531	1.709
ENSG00000131778	CHD1L	0.763	-0.391	0.08702	0.358	yes	down	27.878	33.354	29.568	26.625	21.64	18.581	30.267	22.282
ENSG00000111252	SH2B3	0.591	-0.759	0.0004644	0.01163	yes	down	15.78	17.587	14.032	8.883	10.82	8.459	15.8	9.387
ENSG00000173376	NDNF	0.462	-1.113	0.01532	0.1289	yes	down	1.526	1.325	0.805	0.455	0.473	0.72	1.219	0.549
ENSG00000138303	ASCC1	1.496	0.5814	0.01401	0.1215	yes	up	19.355	16.343	14.924	27.454	27.188	23.844	16.874	26.162
ENSG00000225855	RUSC1-AS1	1.881	0.9118	0.008249	0.08624	yes	up	1.778	2.039	3.081	4.634	4.843	3.524	2.299	4.334
ENSG00000104613	INTS10	1.493	0.5786	0.00724	0.08024	yes	up	21.576	27.93	29.364	32.076	24.15	24.292	26.29	26.839
ENSG00000100697	DICER1	0.495	-1.014	0.004945	0.06147	yes	down	8.874	3.34	4.67	1.576	2.51	2.561	5.628	2.216
ENSG00000198826	ARHGAP11A	0.44	-1.185	0.0004202	0.01087	yes	down	23.219	9.548	10.973	3.689	7.54	6.767	14.58	5.999
ENSG00000151474	FRMD4A	0.619	-0.6909	0.04401	0.2474	yes	down	6.915	2.902	4.015	2.031	3.225	2.916	4.611	2.724
ENSG00000100422	CERK	0.722	-0.4692	0.02497	0.1757	yes	down	70.859	75.992	81.822	49.597	57.897	50.968	76.224	52.821
ENSG00000188242	PP7080	0.565	-0.8226	0.005869	0.06955	yes	down	12.359	11.563	18.638	8.836	8.442	6.318	14.187	7.865
ENSG00000080839	RBL1	0.486	-1.042	0.005517	0.06658	yes	down	2.401	1.785	1.492	0.759	1.09	1.393	1.893	1.081
ENSG00000166439	RNF169	1.618	0.6939	0.01504	0.1274	yes	up	2.392	1.981	1.503	2.58	2.884	3.72	1.959	3.061
ENSG00000280156	AC006548.3	0.539	-0.8921	0.04055	0.2356	yes	down	0.108	0.058	0.043	0.023	0.033	0.047	0.07	0.034
ENSG00000011638	TMEM159	2.006	1.004	0.001611	0.02775	yes	up	4.685	8.949	6.485	12.536	14.452	7.281	6.706	11.423
ENSG00000167107	ACSF2	1.763	0.8183	0.008055	0.08553	yes	up	9.858	18.347	13.678	26.555	26.098	16.955	13.961	23.203
ENSG00000120733	KDM3B	0.753	-0.4086	0.07367	0.3276	yes	down	23.508	20.144	26.336	15.676	17.336	18.011	23.329	17.008
ENSG00000108465	CDK5RAP3	0.636	-0.6524	0.005306	0.06477	yes	down	96.371	156.038	126.109	83.914	84.227	66.83	126.173	78.324
ENSG00000152256	PDK1	0.409	-1.291	0.0002292	0.006892	yes	down	13.117	25.695	8.568	4.774	6.153	6.543	15.793	5.823
ENSG00000197622	CDC42SE1	1.568	0.6485	0.001738	0.02935	yes	up	72.511	67.584	71.193	105.602	103.324	94.272	70.429	101.066
ENSG00000250917	AL035458.2	1.652	0.7241	0.07259	0.3246	yes	up	0.497	0.576	0.848	1.681	1.068	0.813	0.64	1.187
ENSG00000173894	CBX2	0.477	-1.068	1.53E-05	0.0008071	yes	down	47.396	50.469	72.438	29.788	25.096	25.592	56.768	26.825
ENSG00000148660	CAMK2G	1.465	0.5505	0.01363	0.1196	yes	up	17.378	22.758	22.879	31.995	31.326	26.751	21.005	30.024
ENSG00000099783	HNRNPM	0.6	-0.7365	0.003481	0.04764	yes	down	151.72	124.33	193.577	95.272	85.768	102.357	156.542	94.466
ENSG00000007968	E2F2	0.32	-1.645	1.52E-08	2.17E-06	yes	down	14.291	9.133	17.393	4.506	4.744	3.505	13.606	4.252
ENSG00000231764	DLX6-AS1	0.581	-0.7831	0.07198	0.3232	yes	down	2.591	1.278	0.902	0.7	0.859	0.617	1.59	0.725
ENSG00000088899	LZTS3	1.963	0.9732	0.002338	0.03613	yes	up	6.085	14.201	11.252	25.108	21.959	13.329	10.513	20.132
ENSG00000149474	KAT14	0.53	-0.9165	0.008149	0.08582	yes	down	9.226	5.022	6.281	3.595	5.658	5.786	6.843	5.013
ENSG00000272267	AC021242.3	0.319	-1.65	0.05548	0.2797	yes	down	0.903	0.472	1.632	0.105	0.088	0.748	1.002	0.314
ENSG00000180884	ZNF792	0.711	-0.492	0.04118	0.2377	yes	down	8.946	8.051	9.491	5.86	6.945	6.496	8.829	6.434
ENSG00000162650	ATXN7L2	0.654	-0.6132	0.0381	0.2274	yes	down	4.451	6.749	6.163	4.809	3.897	3.356	5.788	4.021
ENSG00000272277	AL031963.3	0.111	-3.176	5.05E-06	0.0003271	yes	down	2.185	3.582	3.393	0.187	0.352	0.449	3.053	0.329
ENSG00000121966	CXCR4	0.269	-1.893	1.01E-08	1.54E-06	yes	down	63.014	130.561	57.01	18.057	29.499	17.46	83.528	21.672
ENSG00000214078	CPNE1	1.422	0.5075	0.07693	0.3349	yes	up	71.743	137	130.157	202.8	168.134	113.405	112.967	161.446
ENSG00000112763	BTN2A1	1.35	0.4332	0.05232	0.271	yes	up	9.172	9.767	11.993	13.82	13.308	12.413	10.311	13.18
ENSG00000205189	ZBTB10	1.783	0.8345	0.002857	0.04156	yes	up	7.096	6.162	3.972	9.093	9.356	10.954	5.743	9.801
ENSG00000183023	SLC8A1	2.357	1.237	0.0007992	0.01703	yes	up	1.201	0.68	0.837	1.856	2.455	3.103	0.906	2.471
ENSG00000132846	ZBED3	0.694	-0.5267	0.05478	0.2779	yes	down	6.635	3.605	4.252	3.642	4.821	3.187	4.831	3.883
ENSG00000141934	PLPP2	1.482	0.5675	0.0631	0.3011	yes	up	44.778	94.88	85.268	128.317	113.616	75.653	74.975	105.862
ENSG00000156958	GALK2	1.519	0.6028	0.01693	0.138	yes	up	11.826	11.241	8.482	21.396	15.575	16.553	10.516	17.841
ENSG00000269343	ZNF587B	0.587	-0.7677	0.02256	0.1646	yes	down	8.08	5.413	5.69	3.082	4.436	4.692	6.394	4.07
ENSG00000065029	ZNF76	0.579	-0.7896	0.007355	0.08111	yes	down	7.99	18.762	13.893	8.241	7.232	7.253	13.548	7.575
ENSG00000187091	PLCD1	1.539	0.6216	0.08184	0.3471	yes	up	3.485	12.013	8.042	16.213	11.613	9.309	7.847	12.378
ENSG00000159461	AMFR	1.432	0.5185	0.04822	0.2613	yes	up	24.014	45.125	41.163	63.032	51.513	45.444	36.767	53.33
ENSG00000151503	NCAPD3	0.566	-0.82	0.0009069	0.01863	yes	down	27.363	18.117	22.707	11.638	12.735	12.908	22.729	12.427
ENSG00000013441	CLK1	1.954	0.9661	0.004634	0.05867	yes	up	12.169	16.516	5.272	25.831	26.989	23.769	11.319	25.53
ENSG00000148450	MSRB2	1.566	0.647	0.03635	0.2212	yes	up	36.806	70.003	68.036	116.014	100.418	55.688	58.282	90.707
ENSG00000075426	FOSL2	8.34	3.06	4.11E-17	4.04E-14	yes	up	2.582	6.484	3.779	52.153	32.064	15.731	4.282	33.316
ENSG00000103852	TTC23	0.493	-1.021	0.002035	0.03289	yes	down	3.367	2.925	2.212	1.669	1.739	1.243	2.835	1.55
ENSG00000164032	H2AFZ	0.772	-0.3739	0.08827	0.3606	yes	down	387.614	318.318	374.549	285.01	253.351	276.937	360.16	271.766
ENSG00000152127	MGAT5	0.672	-0.5741	0.03328	0.2092	yes	down	30.478	19.384	25.005	13.704	17.358	19.413	24.956	16.825
ENSG00000124194	GDAP1L1	1.663	0.7339	0.02546	0.1778	yes	up	32.319	99.695	69.325	132.927	112.251	74.672	67.113	106.617
ENSG00000229152	ANKRD10-IT1	0.326	-1.617	0.06699	0.3112	yes	down	2.645	0.829	1.02	0.595	0.77	0.103	1.498	0.489
ENSG00000156298	TSPAN7	1.443	0.5293	0.0653	0.3062	yes	up	5.435	6.219	6.195	9.618	9.004	6.431	5.95	8.351
ENSG00000183248	PRR36	1.502	0.5869	0.05462	0.2776	yes	up	14.137	30.97	26.766	40.912	38.679	24.563	23.958	34.718
ENSG00000109805	NCAPG	0.532	-0.9105	0.006283	0.07297	yes	down	14.58	8.926	6.098	4.284	4.238	7.076	9.868	5.199
ENSG00000278291	AL161772.1	1.528	0.6118	0.09661	0.377	yes	up	0.695	0.553	0.805	0.794	1.233	1.056	0.684	1.028
ENSG00000162241	SLC25A45	0.609	-0.7157	0.03095	0.2008	yes	down	3.701	5.24	4.778	2.264	2.488	2.533	4.573	2.428
ENSG00000139083	ETV6	1.523	0.6065	0.02109	0.1588	yes	up	3.422	3.075	2.222	3.98	4.238	4.645	2.906	4.288
ENSG00000253837	AC090197.1	2.763	1.466	0.003316	0.04619	yes	up	0.686	0.311	0.429	1.751	1.277	1.187	0.475	1.405
ENSG00000241149	AC115220.1	2.124	1.087	0.05615	0.2814	yes	up	1.39	0.645	0.462	1.354	1.255	2.58	0.832	1.73
ENSG00000004799	PDK4	8.724	3.125	2.50E-13	1.31E-10	yes	up	0.533	0.288	0.14	2.51	1.618	1.636	0.32	1.921
ENSG00000102580	DNAJC3	0.66	-0.6003	0.02843	0.1912	yes	down	4.595	5.851	3.328	2.801	3.005	3.281	4.591	3.029
ENSG00000279159	AC003681.1	2.193	1.133	0.002793	0.04094	yes	up	0.045	0.046	0.032	0.093	0.077	0.075	0.041	0.082
ENSG00000136731	UGGT1	0.737	-0.4407	0.08796	0.3601	yes	down	23.147	19.557	14.999	11.054	12.361	15.946	19.234	13.12
ENSG00000188486	H2AFX	0.327	-1.612	1.70E-08	2.39E-06	yes	down	143.55	148.886	247.881	68.215	62.631	44.603	180.106	58.483
ENSG00000158483	FAM86C1	0.54	-0.8886	0.003616	0.0491	yes	down	10.896	7.475	10.586	4.296	4.777	6.337	9.652	5.137
ENSG00000109472	CPE	2.383	1.253	1.18E-09	2.26E-07	yes	up	68.06	75.347	65.009	150.32	160.715	168.42	69.472	159.818
ENSG00000130813	C19orf66	2.16	1.111	0.0007169	0.0157	yes	up	2.889	6.646	4.466	11.416	10.71	7.449	4.667	9.858
ENSG00000157184	CPT2	0.568	-0.8166	0.0004449	0.01134	yes	down	16.169	15.122	19.358	9.478	9.4	9.889	16.883	9.589
ENSG00000259820	AC083843.2	0.266	-1.91	0.03163	0.2035	yes	down	0.298	0.069	0.064	0.035	0.044	0.037	0.144	0.039
ENSG00000213928	IRF9	1.449	0.5354	0.06628	0.309	yes	up	10.671	14.616	11.37	26.672	21.431	14.731	12.219	20.945
ENSG00000112406	HECA	1.752	0.8086	0.012	0.1101	yes	up	0.785	0.703	0.548	1.062	1.244	1.159	0.679	1.155
ENSG00000117481	NSUN4	1.598	0.6763	0.004548	0.05786	yes	up	11.691	22.044	14.934	28.084	23.027	19.656	16.223	23.589
ENSG00000170425	ADORA2B	0.487	-1.039	0.01514	0.128	yes	down	2.112	4.331	2.609	0.84	1.805	1.589	3.017	1.411
ENSG00000153132	CLGN	1.436	0.5216	0.09011	0.3645	yes	up	5.353	4.492	2.555	5.451	5.416	6.197	4.133	5.688
ENSG00000116560	SFPQ	0.594	-0.7504	0.001834	0.03075	yes	down	171.545	122.223	163.311	109.36	100.275	100.544	152.36	103.393
ENSG00000168476	REEP4	0.747	-0.4216	0.0908	0.3658	yes	down	39.957	59.891	59.415	40.551	41.662	32.303	53.088	38.172
ENSG00000068784	SRBD1	0.596	-0.7461	0.02648	0.1828	yes	down	14.11	5.667	10.758	2.37	3.247	4.711	10.178	3.443
ENSG00000133874	RNF122	1.921	0.9418	0.0005157	0.01251	yes	up	15.13	19.153	18.434	41.333	35.058	22.255	17.572	32.882
ENSG00000251537	AC005324.3	1.618	0.6943	0.0189	0.1486	yes	up	4.442	7.705	4.262	7.926	7.463	6.917	5.47	7.435
ENSG00000275591	XKR5	0.488	-1.035	0.000466	0.01165	yes	down	3.864	1.762	3.103	0.899	2.003	1.037	2.91	1.313
ENSG00000131067	GGT7	1.44	0.5264	0.07243	0.3243	yes	up	10.86	26.789	16.427	27.781	26.758	19.077	18.025	24.539
ENSG00000144120	TMEM177	0.557	-0.8446	0.0009878	0.01992	yes	down	23.77	26.317	35.505	15.466	15.74	14.329	28.531	15.178
ENSG00000158406	HIST1H4H	0.21	-2.249	0.01343	0.1187	yes	down	0.469	1.497	1.825	0.21	0.374	0.14	1.264	0.241
ENSG00000176407	KCMF1	1.377	0.462	0.04429	0.2481	yes	up	27.372	53.786	37.202	57.593	58.635	55.829	39.453	57.352
ENSG00000104299	INTS9	0.702	-0.5106	0.04312	0.2445	yes	down	18.742	16.608	21.752	11.252	13.451	12.478	19.034	12.394
ENSG00000147010	SH3KBP1	1.741	0.8001	0.0005295	0.01273	yes	up	5.119	6.749	4.971	8.591	10.611	9.263	5.613	9.488
ENSG00000177917	ARL6IP6	0.689	-0.5374	0.01816	0.1453	yes	down	11.492	13.222	14.709	8.253	8.498	8.188	13.141	8.313
ENSG00000126947	ARMCX1	3.304	1.724	8.86E-10	1.76E-07	yes	up	7.953	14.477	9.867	42.15	34.86	26.096	10.766	34.369
ENSG00000166881	NEMP1	0.498	-1.006	0.0004483	0.01139	yes	down	8.468	7.037	6.689	2.93	3.423	4	7.398	3.451
ENSG00000070756	PABPC1	1.272	0.347	0.09114	0.3662	yes	up	591.885	742.827	581.203	761.251	764.379	719.622	638.638	748.417
ENSG00000182901	RGS7	1.522	0.6059	0.09792	0.3788	yes	up	2.943	1.555	1.084	6.583	10.567	4.131	1.861	7.094
ENSG00000068354	TBC1D25	1.838	0.8785	0.002745	0.04046	yes	up	7.737	12.658	10.897	24.991	17.479	10.861	10.431	17.777
ENSG00000089163	SIRT4	1.769	0.8227	0.09792	0.3788	yes	up	2.221	1.762	1.739	2.556	2.08	2.533	1.907	2.39
ENSG00000198873	GRK5	1.955	0.967	2.21E-05	0.001092	yes	up	6.888	7.866	8.256	14.731	14.507	14.217	7.67	14.485
ENSG00000134438	RAX	2.757	1.463	0.002117	0.03383	yes	up	0.803	1.555	1.621	4.179	3.566	2.496	1.326	3.414
ENSG00000265282	AC005828.4	0.487	-1.038	7.28E-05	0.002862	yes	down	22.145	21.849	22.911	10.155	7.749	12.646	22.302	10.183
ENSG00000162433	AK4	0.493	-1.02	0.001129	0.02169	yes	down	17.929	35.589	13.378	10.435	15.498	10.515	22.299	12.149
ENSG00000213390	ARHGAP19	0.551	-0.8593	0.0007308	0.01587	yes	down	7.403	5.655	6.227	3.28	3.115	3.944	6.428	3.446
ENSG00000085982	USP40	0.556	-0.8473	0.001651	0.02826	yes	down	6.319	5.839	5.497	2.953	4.073	5.365	5.885	4.13
ENSG00000204564	C6orf136	1.594	0.6729	0.02659	0.1833	yes	up	9.299	17.046	12.755	27.944	21.585	16.282	13.033	21.937
ENSG00000156876	SASS6	0.47	-1.089	0.008836	0.09081	yes	down	3.006	2.016	1.224	0.595	0.914	1.327	2.082	0.945
ENSG00000137642	SORL1	0.634	-0.6585	0.04173	0.2398	yes	down	2.428	0.979	1.396	0.864	0.815	1.514	1.601	1.064
ENSG00000243749	TMEM35B	1.458	0.5437	0.0874	0.3585	yes	up	6.933	13.959	8.664	12.98	15.443	13.31	9.852	13.911
ENSG00000177932	ZNF354C	0.484	-1.046	0.006522	0.07465	yes	down	2.97	1.555	1.557	0.642	0.892	1.318	2.027	0.951
ENSG00000065911	MTHFD2	0.631	-0.6647	0.0211	0.1588	yes	down	151.088	246.196	127.945	117.625	93.88	121.051	175.076	110.852
ENSG00000083223	ZCCHC6	1.494	0.5791	0.04984	0.266	yes	up	2.158	3.248	1.847	5.965	5.041	3.589	2.418	4.865
ENSG00000085063	CD59	1.826	0.8683	6.69E-05	0.002657	yes	up	49.987	43.398	41.947	77.938	87.551	79.121	45.111	81.537
ENSG00000196670	ZFP62	0.64	-0.6445	0.06543	0.3065	yes	down	14.842	7.993	7.698	4.027	7.166	8.496	10.178	6.563
ENSG00000272414	FAM47E-STBD1	1.774	0.827	0.006159	0.07179	yes	up	5.489	4.077	3.296	6.91	7.947	6.524	4.287	7.127
ENSG00000123358	NR4A1	14.51	3.859	3.12E-28	7.01E-25	yes	up	18.164	50.389	29.31	644.327	489.575	263.711	32.621	465.871
ENSG00000172932	ANKRD13D	1.574	0.6542	0.03661	0.2222	yes	up	22.326	57.103	43.858	76.234	64.898	48.426	41.096	63.186
ENSG00000134815	DHX34	0.668	-0.5813	0.01289	0.1159	yes	down	11.411	13.406	15.02	8.719	8.057	8.73	13.279	8.502
ENSG00000090316	MAEA	0.765	-0.3857	0.0832	0.3497	yes	down	46.439	54.477	62.797	47.648	45.107	39.406	54.571	44.054
ENSG00000169258	GPRIN1	0.584	-0.7757	0.002602	0.03877	yes	down	32.509	38.791	53.478	26.812	24.238	19.843	41.593	23.631
ENSG00000144354	CDCA7	0.442	-1.179	0.0001125	0.003967	yes	down	19.328	10.389	17.608	7.132	6.45	7.375	15.775	6.986
ENSG00000125968	ID1	2.201	1.138	1.26E-05	0.0006903	yes	up	182.261	327.901	254.882	611.55	587.594	438.46	255.015	545.868
ENSG00000165061	ZMAT4	0.24	-2.059	0.0001061	0.003774	yes	down	2.203	4.238	2.094	0.782	0.969	0.224	2.845	0.658
ENSG00000125304	TM9SF2	1.511	0.5957	0.01071	0.1034	yes	up	36.923	34.31	28.623	43.375	47.022	56.249	33.285	48.882
ENSG00000181773	GPR3	1.993	0.9946	0.002395	0.03668	yes	up	2.627	2.603	3.371	6.84	6.329	3.58	2.867	5.583
ENSG00000147536	GINS4	0.519	-0.9455	0.0003607	0.009695	yes	down	15.112	18.612	20.678	12.256	14.573	8.992	18.134	11.94
ENSG00000075340	ADD2	0.752	-0.4118	0.05598	0.281	yes	down	50.971	54.927	64.354	50.157	47.364	38.518	56.751	45.346
ENSG00000113296	THBS4	0.51	-0.9716	0.05027	0.2664	yes	down	1.318	2.442	1.084	0.397	0.561	0.486	1.615	0.481
ENSG00000183018	SPNS2	0.56	-0.8365	0.03432	0.213	yes	down	2.988	5.92	2.877	2.019	2.994	1.869	3.928	2.294
ENSG00000120645	IQSEC3	2.975	1.573	6.30E-12	2.07E-09	yes	up	2.158	2.384	2.341	7.622	8.641	5.804	2.294	7.356
ENSG00000110218	PANX1	0.697	-0.5203	0.08285	0.3487	yes	down	16.665	10.849	10.747	7.634	7.683	11.814	12.754	9.044
ENSG00000196418	ZNF124	0.538	-0.8954	0.03334	0.2094	yes	down	7.033	2.43	4.917	2.159	2.389	3.356	4.793	2.635
ENSG00000164362	TERT	0.435	-1.2	1.92E-05	0.0009626	yes	down	6.717	7.659	9.566	3.245	2.961	2.561	7.981	2.922
ENSG00000104888	SLC17A7	7.091	2.826	4.65E-15	3.48E-12	yes	up	0.641	0.852	0.633	5.183	5.724	2.823	0.709	4.577
ENSG00000166924	NYAP1	1.57	0.6508	0.02796	0.1893	yes	up	11.059	22.229	21.441	30.769	31.172	27.012	18.243	29.651
ENSG00000123983	ACSL3	1.363	0.4467	0.07817	0.3384	yes	up	19.744	15.364	13.539	26.905	20.176	24.657	16.216	23.913
ENSG00000168792	ABHD15	1.521	0.6048	0.0616	0.2968	yes	up	1.363	1.394	2.233	2.136	2.653	2.589	1.663	2.459
ENSG00000198933	TBKBP1	1.41	0.4956	0.07878	0.3399	yes	up	27.101	45.252	37.878	63.37	47.573	35.2	36.744	48.714
ENSG00000249884	RNF103-CHMP3	0.577	-0.7927	0.003151	0.04452	yes	down	3.683	2.833	3.092	1.751	1.662	2.131	3.203	1.848
ENSG00000122550	KLHL7	1.422	0.5081	0.03896	0.2299	yes	up	30.189	29.842	27.496	49.025	44.678	46.893	29.176	46.865
ENSG00000099377	HSD3B7	1.865	0.8991	0.02192	0.1624	yes	up	1.083	2.131	1.557	3.689	2.906	1.869	1.59	2.821
ENSG00000102401	ARMCX3	1.656	0.728	0.008696	0.08967	yes	up	13.415	22.125	10.017	29.73	23.511	24.62	15.186	25.954
ENSG00000178809	TRIM73	2.755	1.462	0.01779	0.1429	yes	up	0.533	0.518	0.419	0.584	0.77	1.131	0.49	0.828
ENSG00000253633	AP002852.2	0.341	-1.553	0.02825	0.1906	yes	down	3.611	4.089	1.954	0.654	1.112	1.467	3.218	1.078
ENSG00000250510	GPR162	1.494	0.5793	0.0465	0.2551	yes	up	16.855	29.081	34.281	44.648	40.352	27.04	26.739	37.347
ENSG00000189266	PNRC2	0.591	-0.759	0.0139	0.1208	yes	down	39.559	23.576	23.749	34.364	13.363	55.716	28.961	34.481
ENSG00000168297	PXK	1.468	0.5536	0.07341	0.3269	yes	up	3.873	2.522	2.953	3.829	4.018	5.187	3.116	4.345
ENSG00000158286	RNF207	0.619	-0.691	0.05191	0.27	yes	down	2.085	2.442	2.92	1.903	1.2	1.14	2.482	1.414
ENSG00000141504	SAT2	1.947	0.9611	0.002618	0.0389	yes	up	50.312	126.91	101.223	215.721	155.509	129.79	92.815	167.007
ENSG00000196371	FUT4	0.66	-0.5988	0.07397	0.3281	yes	down	0.731	0.772	0.816	0.525	0.506	0.467	0.773	0.499
ENSG00000149809	TM7SF2	1.516	0.6007	0.08224	0.3476	yes	up	59.655	127.59	111.927	194.36	169.334	77.607	99.724	147.1
ENSG00000168496	FEN1	0.435	-1.2	1.04E-05	0.0005991	yes	down	63.23	43.778	79.546	28.166	26.098	24.32	62.185	26.195
ENSG00000116209	TMEM59	1.773	0.8258	0.0004873	0.01205	yes	up	62.716	89.248	62.937	131.807	133.461	122.509	71.634	129.259
ENSG00000272405	AL365181.3	0.547	-0.8694	0.05399	0.276	yes	down	0.677	1.912	1.235	0.7	0.837	0.467	1.275	0.668
ENSG00000123496	IL13RA2	1.985	0.9893	0.0001812	0.005711	yes	up	15.455	21.388	12.261	30.314	32.966	34.237	16.368	32.506
ENSG00000164949	GEM	7.803	2.964	5.65E-23	8.07E-20	yes	up	11.61	25.119	12.69	148.58	134.969	94.562	16.473	126.037
ENSG00000182022	CHST15	0.551	-0.8603	0.02364	0.1694	yes	down	3.909	2.384	3.865	1.926	1.475	1.664	3.386	1.688
ENSG00000278948	AL031587.5	1.538	0.6208	0.07977	0.3421	yes	up	1.634	3.57	3.242	4.727	3.742	4.01	2.815	4.16
ENSG00000103187	COTL1	0.441	-1.181	1.88E-05	0.0009488	yes	down	17.008	26.605	27.592	12.455	9.213	8.515	23.735	10.061
ENSG00000075790	BCAP29	1.358	0.4411	0.09379	0.3712	yes	up	18.028	24.567	14.183	33.699	30.49	28.667	18.926	30.952
ENSG00000186056	MATN1-AS1	1.969	0.9772	0.08619	0.3562	yes	up	0.343	0.484	1.052	1.237	1.772	1.187	0.626	1.399
ENSG00000181790	ADGRB1	0.701	-0.512	0.05303	0.2726	yes	down	16.042	26.594	28.602	17.719	16.39	12.469	23.746	15.526
ENSG00000168386	FILIP1L	3.254	1.702	0.001951	0.03193	yes	up	0.289	0.127	0.247	0.584	0.914	0.533	0.221	0.677
ENSG00000261487	AC135048.1	2.65	1.406	0.01434	0.1237	yes	up	1.553	4.906	1.181	6.969	8.255	4.197	2.547	6.474
ENSG00000185515	BRCC3	0.621	-0.6871	0.08466	0.3526	yes	down	6.473	3.386	2.566	1.774	2.146	3.477	4.142	2.466
ENSG00000153993	SEMA3D	2.198	1.136	0.06154	0.2967	yes	up	0.181	0.253	0.107	0.385	0.561	0.215	0.18	0.387
ENSG00000140451	PIF1	0.532	-0.9106	0.006837	0.07729	yes	down	6.726	5.471	11.746	3.712	4.656	4.318	7.981	4.229
ENSG00000243811	APOBEC3D	3.755	1.909	0.009225	0.09335	yes	up	0.063	0.138	0.408	0.829	0.605	0.71	0.203	0.715
ENSG00000146263	MMS22L	0.478	-1.064	0.003607	0.04903	yes	down	6.301	4.999	3.232	2.031	1.662	2.729	4.844	2.141
ENSG00000177426	TGIF1	2.141	1.098	0.0005677	0.0134	yes	up	7.755	16.355	15.289	34.306	25.338	16.796	13.133	25.48
ENSG00000162877	PM20D1	1.866	0.9001	0.0005917	0.01376	yes	up	3.909	4.227	4.048	6.992	7.881	6.113	4.061	6.995
ENSG00000241860	AL627309.5	0.426	-1.23	0.01192	0.1096	yes	down	1.174	3.018	0.333	0.327	0.726	1.047	1.508	0.7
ENSG00000103175	WFDC1	2.645	1.403	0.02005	0.1536	yes	up	0.397	0.346	0.655	1.622	1.519	0.692	0.466	1.278
ENSG00000111602	TIMELESS	0.519	-0.9471	0.0001523	0.005094	yes	down	39.65	40.587	55.314	27.104	22.741	17.778	45.184	22.541
ENSG00000237732	AC010980.1	2.599	1.378	0.00151	0.02656	yes	up	1.932	1.52	2.126	4.482	5.757	3.888	1.859	4.709
ENSG00000168675	LDLRAD4	0.185	-2.433	1.20E-05	0.0006713	yes	down	0.74	3.329	1.074	0.584	0.11	0.178	1.714	0.291
ENSG00000065357	DGKA	1.814	0.8595	0.0005093	0.01244	yes	up	7.827	9.398	8.514	15.746	14.981	16.095	8.58	15.607
ENSG00000177879	AP3S1	1.413	0.4986	0.03217	0.2051	yes	up	26.207	28.379	15.128	30.115	34.221	30.415	23.238	31.584
ENSG00000052802	MSMO1	3.406	1.768	8.36E-13	3.65E-10	yes	up	30.432	21.019	25.596	97.7	83.225	69.503	25.682	83.476
ENSG00000248866	USP46-AS1	0.495	-1.015	0.07175	0.3229	yes	down	2.158	2.43	1.836	1.167	0.462	1.467	2.141	1.032
ENSG00000260953	AC009093.4	0.26	-1.944	0.04589	0.2529	yes	down	1.381	3.651	1.331	0.537	0.881	0.178	2.121	0.532
ENSG00000142871	CYR61	1.719	0.7819	0.08123	0.3457	yes	up	1.499	1.094	0.966	2.381	2.477	0.916	1.186	1.925
ENSG00000196458	ZNF605	0.604	-0.7284	0.08265	0.3483	yes	down	6.003	2.373	2.233	0.887	1.101	2.552	3.536	1.513
ENSG00000100479	POLE2	0.547	-0.8712	0.02558	0.1785	yes	down	6.482	4.814	5.744	2.089	1.783	2.327	5.68	2.066
ENSG00000136161	RCBTB2	0.649	-0.6238	0.05445	0.2771	yes	down	3.205	3.202	2.255	1.728	1.288	1.374	2.887	1.463
ENSG00000151136	BTBD11	1.666	0.7363	0.001487	0.0264	yes	up	3.06	3.213	3.092	6.175	5.382	4.58	3.122	5.379
ENSG00000106993	CDC37L1	1.509	0.594	0.02832	0.1908	yes	up	7.213	8.569	4.896	11.871	9.631	11.188	6.893	10.897
ENSG00000269793	ZIM2-AS1	0.474	-1.078	0.05483	0.2779	yes	down	1.354	0.61	0.805	0.315	1.145	0.551	0.923	0.67
ENSG00000117533	VAMP4	1.39	0.4751	0.07439	0.3283	yes	up	6.193	5.816	5.873	9.665	10.743	6.113	5.961	8.84
ENSG00000245694	CRNDE	0.663	-0.5924	0.04845	0.2621	yes	down	19.41	29.45	24.393	14.883	17.754	14.6	24.418	15.746
ENSG00000176142	TMEM39A	1.672	0.7415	0.00219	0.03464	yes	up	7.556	10.101	8.589	20.696	18.283	15.404	8.749	18.128
ENSG00000131408	NR1H2	1.623	0.699	0.02535	0.1772	yes	up	28.446	72.928	53.886	106.069	85.03	61.726	51.753	84.275
ENSG00000158296	SLC13A3	1.582	0.6615	0.03725	0.2238	yes	up	6.202	14.236	10.672	18.303	16.368	12.908	10.37	15.86
ENSG00000267365	KCNJ2-AS1	9.435	3.238	3.17E-06	0.0002225	yes	up	0.108	0.058	0.097	0.899	0.914	0.57	0.088	0.794
ENSG00000162894	FCMR	0.331	-1.594	0.01438	0.1238	yes	down	1.86	1.612	2.33	0.77	0.958	0.243	1.934	0.657
ENSG00000196152	ZNF79	1.369	0.4532	0.09693	0.3775	yes	up	4.333	6.381	4.198	6.817	6.659	5.982	4.971	6.486
ENSG00000101773	RBBP8	0.685	-0.5459	0.09466	0.373	yes	down	17.08	13.521	7.644	6.782	7.287	11.132	12.748	8.4
ENSG00000105835	NAMPT	1.471	0.5567	0.03079	0.2	yes	up	21.053	23.15	13.485	36.687	28.762	29.284	19.229	31.578
ENSG00000103184	SEC14L5	0.297	-1.753	0.009631	0.09646	yes	down	0.704	0.783	0.344	0.035	0.704	0.047	0.61	0.262
ENSG00000125885	MCM8	0.439	-1.188	0.001407	0.02531	yes	down	8.071	3.593	3.994	1.704	2.234	3.028	5.219	2.322
ENSG00000147256	ARHGAP36	1.592	0.6707	0.01299	0.1162	yes	up	6.572	14.938	8.224	13.949	14.221	16.506	9.911	14.892
ENSG00000175906	ARL4D	1.551	0.6329	0.04589	0.2529	yes	up	7.619	12.462	12.615	23.205	14.089	11.992	10.899	16.429
ENSG00000122406	RPL5	1.37	0.4545	0.06336	0.3013	yes	up	693.952	1164.49	734.551	1221.163	1114.714	1090.149	864.331	1142.009
ENSG00000105514	RAB3D	1.331	0.4121	0.07439	0.3283	yes	up	7.231	8.523	9.781	11.147	11.557	10.235	8.512	10.98
ENSG00000135677	GNS	1.649	0.7217	0.001065	0.02102	yes	up	26.993	27.17	24.243	38.356	42.355	43.21	26.135	41.307
ENSG00000145386	CCNA2	0.452	-1.146	0.0001749	0.00558	yes	down	27.977	12.992	17.715	8.463	8.707	8.758	19.561	8.643
ENSG00000134186	PRPF38B	1.636	0.7098	0.00246	0.03727	yes	up	11.51	9.617	8.503	16.867	13.913	14.88	9.877	15.22
ENSG00000249673	NOP14-AS1	0.636	-0.6527	0.005716	0.06834	yes	down	9.976	12.082	10.618	8.393	7.32	6.861	10.892	7.525
ENSG00000177301	KCNA2	0.231	-2.114	0.01988	0.1529	yes	down	0.19	0.092	0.086	0	0.308	0.037	0.123	0.115
ENSG00000267002	AC060780.1	0.52	-0.9431	0.01237	0.1123	yes	down	2.744	1.716	1.6	0.77	1.189	1.084	2.02	1.014
ENSG00000170873	MTSS1	1.445	0.5315	0.08139	0.3461	yes	up	4.559	3.317	3.232	3.852	4.062	5.337	3.703	4.417
ENSG00000214176	PLEKHM1P1	1.59	0.6694	0.01297	0.1162	yes	up	3.142	4.745	3.232	7.249	6.296	5.29	3.706	6.278
ENSG00000137692	DCUN1D5	1.346	0.4282	0.0442	0.2479	yes	up	49.382	60.524	57.633	83.552	78.426	72.756	55.846	78.245
ENSG00000117505	DR1	1.384	0.469	0.02905	0.1931	yes	up	25.079	25.108	21.29	33.57	31.216	29.919	23.826	31.568
ENSG00000153721	CNKSR3	1.631	0.7056	0.001585	0.02745	yes	up	15.347	13.234	15.031	24.886	24.106	20.301	14.537	23.098
ENSG00000178966	RMI1	0.372	-1.426	0.000262	0.007616	yes	down	5.76	2.776	3.951	1.389	1.024	2.337	4.162	1.583
ENSG00000189057	FAM111B	0.295	-1.759	0.0001281	0.004428	yes	down	3.069	1.209	1.364	0.432	0.638	0.729	1.881	0.6
ENSG00000138668	HNRNPD	0.595	-0.7481	0.001279	0.0239	yes	down	321.098	245.747	336.424	188.827	157.622	139.819	301.09	162.089
ENSG00000152253	SPC25	0.509	-0.9743	0.0004884	0.01206	yes	down	17.189	12.278	16.008	8.112	8.013	6.702	15.158	7.609
ENSG00000174151	CYB561D1	0.56	-0.8374	0.002038	0.0329	yes	down	2.862	3.651	4.273	2.054	1.959	2.281	3.595	2.098
ENSG00000118181	RPS25	1.443	0.5286	0.03024	0.1978	yes	up	1548.155	2558.822	1623.93	2941.878	2710.021	2502.361	1910.302	2718.087
ENSG00000257354	AC048341.2	0.122	-3.033	0.0004666	0.01165	yes	down	0.126	0.092	0.14	0.023	0.011	0.019	0.119	0.018
ENSG00000154217	PITPNC1	1.343	0.4256	0.07478	0.3289	yes	up	16.719	26.075	19.325	35.228	30.138	25.021	20.706	30.129
ENSG00000228436	AL139260.1	4.237	2.083	0.000193	0.006007	yes	up	0.65	1.129	1.814	6.525	5.338	6.337	1.198	6.067
ENSG00000171724	VAT1L	1.793	0.8423	0.02351	0.1689	yes	up	2.772	1.117	2.029	2.101	3.225	4.262	1.973	3.196
ENSG00000137274	BPHL	0.758	-0.3997	0.08363	0.3504	yes	down	20.998	24.521	25.585	18.198	17.578	13.469	23.701	16.415
ENSG00000163644	PPM1K	1.899	0.9249	0.0006893	0.01537	yes	up	2.672	1.728	2.716	5.043	5.272	5.374	2.372	5.23
ENSG00000176022	B3GALT6	0.724	-0.4664	0.08115	0.3456	yes	down	25.937	36.787	48.657	28.178	25.724	24.367	37.127	26.09
ENSG00000108557	RAI1	0.757	-0.401	0.05852	0.2887	yes	down	24.907	25.718	28.773	21.454	20.011	19.376	26.466	20.28
ENSG00000277534	AC007996.1	0.419	-1.254	0.01325	0.1177	yes	down	1.038	0.599	0.805	0.315	0.297	0.383	0.814	0.332
ENSG00000170502	NUDT9	1.531	0.6149	0.009716	0.09726	yes	up	14.76	17.126	12.637	21.804	20.088	24.461	14.841	22.118
ENSG00000092931	MFSD11	1.365	0.4484	0.04931	0.2646	yes	up	16.16	22.321	16.019	26.707	28.608	22.479	18.167	25.931
ENSG00000198837	DENND4B	0.752	-0.4105	0.06507	0.3057	yes	down	27.39	31.293	35.537	22.843	25.107	23.517	31.407	23.822
ENSG00000182379	NXPH4	0.33	-1.601	0.001197	0.02257	yes	down	4.198	16.954	4.155	1.634	4.084	2.225	8.436	2.648
ENSG00000055950	MRPL43	1.418	0.504	0.05754	0.2853	yes	up	100.731	169.029	158.447	227.347	197.677	158.148	142.736	194.391
ENSG00000168077	SCARA3	0.329	-1.603	3.83E-07	3.74E-05	yes	down	3.737	3.098	4.649	1.401	1.486	0.991	3.828	1.293
ENSG00000169249	ZRSR2	1.386	0.4705	0.08801	0.3601	yes	up	5.588	6.784	4.949	7.552	7.826	7.534	5.774	7.637
ENSG00000166598	HSP90B1	0.736	-0.4426	0.04336	0.245	yes	down	196.85	244.319	167.047	132.472	146.285	142.857	202.739	140.538
ENSG00000061337	LZTS1	0.366	-1.449	4.16E-05	0.001818	yes	down	3.611	1.969	5.282	1.646	1.244	1.533	3.621	1.474
ENSG00000278619	MRM1	0.701	-0.5127	0.08639	0.3569	yes	down	6.021	7.797	10.146	6.455	5.46	4.43	7.988	5.448
ENSG00000111011	RSRC2	1.628	0.7034	0.001693	0.02872	yes	up	22.046	25.35	20.098	42.29	34.661	35.509	22.498	37.487
ENSG00000153395	LPCAT1	2.641	1.401	4.81E-05	0.002053	yes	up	30.73	12.946	38.909	64.958	75.135	75.466	27.528	71.853
ENSG00000268996	MAN1B1-AS1	0.545	-0.8749	0.05868	0.2891	yes	down	1.426	1.255	1.331	0.7	0.892	0.551	1.337	0.714
ENSG00000159248	GJD2	4.99	2.319	0.001245	0.02331	yes	up	0.217	0.023	0.107	0.7	0.638	0.374	0.116	0.571
ENSG00000121410	A1BG	1.732	0.7928	0.03799	0.2271	yes	up	33.737	128.281	94.62	181.1	165.69	94.366	85.546	147.052
ENSG00000226200	SGMS1-AS1	0.477	-1.069	0.09558	0.3746	yes	down	0.442	0.299	0.183	0.058	0.033	0.346	0.308	0.146
ENSG00000177383	MAGEF1	0.61	-0.7136	0.001758	0.02966	yes	down	47.513	43.006	53.854	27.022	31.084	27.713	48.124	28.606
ENSG00000168936	TMEM129	0.682	-0.552	0.02886	0.1924	yes	down	14.318	16.585	21.881	12.069	12.218	9.786	17.595	11.358
ENSG00000170919	TPT1-AS1	2.45	1.293	1.52E-05	0.0008023	yes	up	6.816	8.834	7.086	21.979	18.514	15.983	7.579	18.825
ENSG00000169919	GUSB	1.456	0.542	0.04965	0.2656	yes	up	24.835	42.845	33.186	54.826	48.938	34.359	33.622	46.041
ENSG00000168765	GSTM4	1.751	0.8079	0.001955	0.03196	yes	up	13.758	18.128	18.885	35.613	31.04	23.89	16.924	30.181
ENSG00000274333	CU633967.1	0.496	-1.012	0.02213	0.1634	yes	down	16.394	4.112	5.894	4.331	7.21	2.505	8.8	4.682
ENSG00000121578	B4GALT4	1.783	0.8342	0.000123	0.004287	yes	up	16.313	16.205	14.988	30.115	30.06	29.125	15.835	29.767
ENSG00000121775	TMEM39B	1.451	0.5368	0.06665	0.31	yes	up	7.583	13.625	13.195	19.703	13.902	12.702	11.468	15.436
ENSG00000273301	AC016717.2	3.184	1.671	0.00183	0.03071	yes	up	0.135	0.161	0.097	0.303	0.429	0.421	0.131	0.384
ENSG00000121068	TBX2	1.489	0.5741	0.01116	0.1056	yes	up	83.326	79.136	104.98	130.336	130.203	116.303	89.147	125.614
ENSG00000186603	HPDL	0.318	-1.652	0.02199	0.1626	yes	down	0.876	0.507	1.643	0.117	0.561	0.271	1.009	0.316
ENSG00000134817	APLNR	0.345	-1.537	0.0649	0.3055	yes	down	0.361	0.357	0.365	0.012	0.176	0.215	0.361	0.134
ENSG00000243725	TTC4	0.621	-0.6876	0.003974	0.05256	yes	down	16.114	15.836	14.161	12.233	10.589	9.889	15.37	10.904
ENSG00000215883	CYB5RL	0.688	-0.539	0.03592	0.2197	yes	down	6.012	8.684	6.13	4.996	3.797	3.757	6.942	4.183
ENSG00000140326	CDAN1	0.67	-0.5776	0.0241	0.1715	yes	down	6.012	6.841	8.654	5.218	6.197	4.692	7.169	5.369
ENSG00000236914	LINC01852	0.404	-1.307	0.04376	0.2463	yes	down	1.851	2.292	2.029	0.817	0.374	0.897	2.057	0.696
ENSG00000167202	TBC1D2B	0.53	-0.9155	9.74E-05	0.003546	yes	down	12.549	11.667	12.551	5.836	6.99	6.225	12.256	6.35
ENSG00000160908	ZNF394	1.825	0.868	0.0007047	0.01552	yes	up	12.955	20.443	15.396	39.628	30.534	24.554	16.265	31.572
ENSG00000100095	SEZ6L	1.658	0.7292	0.0007872	0.01689	yes	up	28.419	25.315	24.908	41.905	45.382	44.332	26.214	43.873
ENSG00000259488	AC023355.1	0.45	-1.153	0.04525	0.2511	yes	down	0.569	0.265	0.591	0.327	0.11	0.187	0.475	0.208
ENSG00000269940	AL049840.3	0.377	-1.406	0.07027	0.3192	yes	down	2.049	1.82	3.06	0.654	0.594	1.337	2.31	0.862
ENSG00000138036	DYNC2LI1	1.597	0.6754	0.05179	0.27	yes	up	11.772	8.546	5.604	9.84	11.084	16.086	8.641	12.337
ENSG00000166106	ADAMTS15	4.727	2.241	7.65E-05	0.002949	yes	up	0.09	0.081	0.054	0.35	0.374	0.336	0.075	0.353
ENSG00000134864	GGACT	0.643	-0.637	0.04856	0.2622	yes	down	3.015	6.761	5.025	6.011	4.117	2.075	4.934	4.068
ENSG00000099953	MMP11	1.474	0.5593	0.03741	0.2243	yes	up	9.082	13.637	16.029	17.147	18.547	16.198	12.916	17.297
ENSG00000100395	L3MBTL2	0.622	-0.6842	0.01325	0.1177	yes	down	7.24	9.421	11.509	6.408	4.337	5.608	9.39	5.451
ENSG00000257524	AL157935.2	1.87	0.903	0.03842	0.2287	yes	up	3.385	0.564	4.187	4.914	4.535	5.87	2.712	5.106
ENSG00000099250	NRP1	0.318	-1.652	0.0004345	0.01116	yes	down	2.302	2.004	0.794	0.584	0.275	0.888	1.7	0.582
ENSG00000203618	GP1BB	0.61	-0.714	0.03866	0.2294	yes	down	8.829	18.52	22.901	7.972	12.163	9.552	16.75	9.896
ENSG00000092871	RFFL	1.803	0.85	0.0002926	0.008305	yes	up	6.554	10.377	8.804	15.63	15.344	9.861	8.578	13.612
ENSG00000127993	RBM48	1.453	0.5386	0.03296	0.2078	yes	up	7.953	10.872	6.796	14.054	12.295	12.244	8.54	12.864
ENSG00000205517	RGL3	1.633	0.7072	0.04261	0.2428	yes	up	4.18	9.709	4.874	13.564	11.062	7.066	6.254	10.564
ENSG00000065809	FAM107B	2.085	1.06	0.0001101	0.003898	yes	up	18.119	13.809	12.916	25.4	28.861	30.62	14.948	28.294
ENSG00000236345	AL354719.2	0.419	-1.255	0.00373	0.05031	yes	down	2.465	1.912	2.104	0.992	0.704	1.15	2.16	0.949
ENSG00000272686	AC006333.2	0.676	-0.5643	0.09496	0.3734	yes	down	2.826	2.35	2.663	1.786	1.948	1.439	2.613	1.724
ENSG00000112514	CUTA	1.374	0.4584	0.09472	0.373	yes	up	200.443	372.565	346.678	470.966	432.03	336.187	306.562	413.061
ENSG00000137804	NUSAP1	0.537	-0.8983	0.003328	0.04627	yes	down	71.021	30.406	36.493	21.804	23.841	19.759	45.973	21.801
ENSG00000071909	MYO3B	0.596	-0.7459	0.07303	0.3259	yes	down	12.314	3.202	5.841	3.28	3.654	5.244	7.119	4.059
ENSG00000124789	NUP153	0.622	-0.6857	0.02783	0.1887	yes	down	17.153	8.35	10.897	6.186	6.802	9.02	12.133	7.336
ENSG00000080298	RFX3	1.649	0.7214	0.01134	0.1063	yes	up	4.243	4.952	3.232	9.63	7.496	8.973	4.142	8.7
ENSG00000108679	LGALS3BP	1.8	0.8476	0.0008024	0.01705	yes	up	144.796	203.455	204.818	335.155	352.096	234.961	184.356	307.404
ENSG00000127324	TSPAN8	1.878	0.9095	0.0002712	0.00784	yes	up	15.311	12.83	13.775	27.466	23.016	25.825	13.972	25.436
ENSG00000234857	HNRNPUL2-BSCL2	0.702	-0.51	0.01954	0.1509	yes	down	72.809	62.044	76.776	50.776	49.202	46.594	70.543	48.857
ENSG00000116171	SCP2	1.648	0.7205	0.00828	0.08639	yes	up	18.399	18.025	13.012	18.991	22.697	31.985	16.479	24.558
ENSG00000087299	L2HGDH	0.677	-0.5618	0.03966	0.2323	yes	down	7.024	7.59	8.106	4.622	3.919	3.57	7.573	4.037
ENSG00000278195	SSTR3	0.183	-2.452	1.64E-05	0.0008489	yes	down	0.433	0.61	0.655	0.128	0.099	0.084	0.566	0.104
ENSG00000125386	FAM193A	1.296	0.3738	0.0868	0.3573	yes	up	10.319	13.475	11.606	16.33	14.21	15.263	11.8	15.268
ENSG00000076043	REXO2	1.391	0.476	0.055	0.2784	yes	up	16.99	19.603	16.233	29.637	23.775	24.582	17.609	25.998
ENSG00000138311	ZNF365	2.081	1.057	0.001057	0.0209	yes	up	1.119	0.979	0.902	2.066	1.761	2.15	1	1.992
ENSG00000164849	GPR146	0.543	-0.8805	0.04034	0.2351	yes	down	3.06	4.665	6.045	1.879	3.049	2.337	4.59	2.422
ENSG00000166987	MBD6	1.416	0.5022	0.07062	0.3197	yes	up	12.115	25.327	17.114	37.002	25.118	20.273	18.185	27.464
ENSG00000188766	SPRED3	1.615	0.6913	0.01437	0.1238	yes	up	8.206	13.556	12.476	19.867	18.36	13.198	11.413	17.142
ENSG00000230797	YY2	0.435	-1.201	0.05658	0.2826	yes	down	1.074	0.668	0.301	0.163	0.242	0.439	0.681	0.281
ENSG00000196081	ZNF724	0.425	-1.235	0.00672	0.07641	yes	down	3.503	1.451	1.364	0.467	1.046	0.963	2.106	0.825
ENSG00000213983	AP1G2	1.328	0.4096	0.09895	0.3806	yes	up	12.35	23.899	20.914	31.142	25.746	23.853	19.054	26.914
ENSG00000186318	BACE1	1.343	0.425	0.03729	0.2239	yes	up	28.826	36.349	36.246	44.484	46.593	41.378	33.807	44.152
ENSG00000127946	HIP1	0.689	-0.5382	0.01939	0.1505	yes	down	22.335	16.838	18.939	11.311	12.504	13.684	19.371	12.5
ENSG00000120833	SOCS2	1.315	0.3948	0.09513	0.3736	yes	up	15.898	21.181	15.45	23.123	22.598	22.573	17.51	22.765
ENSG00000158402	CDC25C	0.636	-0.6535	0.02032	0.1549	yes	down	8.269	6.369	7.526	5.323	5.338	3.402	7.388	4.688
ENSG00000089094	KDM2B	0.773	-0.3716	0.09256	0.3689	yes	down	16.087	16.873	19.411	12.28	13.847	12.291	17.457	12.806
ENSG00000188878	FBF1	0.637	-0.6499	0.01212	0.1107	yes	down	7.475	10.872	8.997	6.023	4.656	5.926	9.115	5.535
ENSG00000135047	CTSL	1.455	0.5409	0.03099	0.2008	yes	up	18.462	29.438	24.329	37.574	36.136	30.33	24.076	34.68
ENSG00000186453	FAM228A	3.017	1.593	0.04216	0.2414	yes	up	0.181	0.173	0.193	0.572	1.101	0.402	0.182	0.692
ENSG00000142227	EMP3	2.12	1.084	0.05153	0.2697	yes	up	0.894	2.499	1.621	3.899	3.258	2.711	1.671	3.289
ENSG00000136720	HS6ST1	0.668	-0.5814	0.01373	0.1199	yes	down	41.5	45.217	60.607	33.442	32.02	30.069	49.108	31.844
ENSG00000114757	PEX5L	0.282	-1.825	0.007545	0.08273	yes	down	1.011	1.348	0.365	0.175	0.385	0.608	0.908	0.389
ENSG00000255439	AC135050.2	0.099	-3.336	7.35E-05	0.002863	yes	down	0.641	1.566	0.752	0.362	0.286	0.598	0.986	0.415
ENSG00000186472	PCLO	1.664	0.735	0.00596	0.07023	yes	up	3.801	2.476	1.814	4.167	5.074	4.842	2.697	4.694
ENSG00000225335	AC016027.1	0.439	-1.189	0.09675	0.3772	yes	down	0.695	0.864	0.709	0.28	0.143	0.608	0.756	0.344
ENSG00000167323	STIM1	1.681	0.7493	0.002233	0.03508	yes	up	9.903	13.982	14.902	23.765	23.346	17.17	12.929	21.427
ENSG00000275367	AC092111.2	0.567	-0.8182	0.06795	0.313	yes	down	0.876	0.645	0.784	0.514	0.33	0.439	0.768	0.428
ENSG00000116741	RGS2	4.228	2.08	1.88E-12	7.39E-10	yes	up	38.314	28.195	19.143	144.857	118.547	90.889	28.551	118.098
ENSG00000109705	NKX3-2	2.878	1.525	0.01203	0.1102	yes	up	0.144	0.276	0.161	0.467	0.605	0.514	0.194	0.529
ENSG00000140105	WARS	0.503	-0.9906	0.0003266	0.009081	yes	down	133.863	298.52	211.217	129.799	112.812	103.806	214.533	115.472
ENSG00000100413	POLR3H	0.653	-0.6156	0.02209	0.1632	yes	down	14.787	19.706	29.622	16.505	14.089	13.852	21.372	14.815
ENSG00000034713	GABARAPL2	1.533	0.6164	0.004993	0.06186	yes	up	86.991	109.243	104.529	166.731	153.869	131.762	100.254	150.787
ENSG00000216490	IFI30	1.608	0.6857	0.01881	0.1482	yes	up	18.453	20.662	22.579	35.847	33.517	17.806	20.565	29.057
ENSG00000222019	URAHP	1.832	0.8737	0.04363	0.2459	yes	up	2.094	3.041	2.351	3.829	4.799	1.944	2.495	3.524
ENSG00000181192	DHTKD1	0.639	-0.6453	0.007433	0.08189	yes	down	17.55	13.533	18.746	11.077	9.433	10.207	16.61	10.239
ENSG00000092020	PPP2R3C	1.367	0.4507	0.09755	0.3785	yes	up	14.038	17.91	9.137	17.042	18.569	19.666	13.695	18.426
ENSG00000183775	KCTD16	0.41	-1.287	0.09218	0.3681	yes	down	0.108	0.357	0.097	0.023	0.11	0.131	0.187	0.088
ENSG00000132436	FIGNL1	0.369	-1.437	0.0001009	0.003646	yes	down	10.274	6.749	5.841	1.506	2.653	3.206	7.621	2.455
ENSG00000152217	SETBP1	0.488	-1.035	0.002343	0.03615	yes	down	1.264	1.267	0.709	0.397	0.385	0.598	1.08	0.46
ENSG00000143942	CHAC2	0.52	-0.9425	0.04856	0.2622	yes	down	4.035	1.854	1.933	1.121	1.354	1.524	2.607	1.333
ENSG00000120802	TMPO	0.573	-0.8045	0.0008135	0.01718	yes	down	65.776	41.117	47.38	31.283	27.034	27.48	51.424	28.599
ENSG00000248360	LINC00504	0.566	-0.8212	0.06098	0.2951	yes	down	9.506	3.916	4.595	2.708	3.676	3.86	6.006	3.415
ENSG00000061938	TNK2	1.702	0.7675	0.002917	0.04212	yes	up	10.147	15.986	14.44	23.59	21.508	18.077	13.524	21.058
ENSG00000143595	AQP10	0.535	-0.9027	0.01129	0.106	yes	down	11.528	27.676	14.698	9.957	12.427	5.524	17.967	9.303
ENSG00000136861	CDK5RAP2	0.729	-0.4557	0.07944	0.3411	yes	down	22.813	13.867	16.051	12.478	12.449	13.787	17.577	12.905
ENSG00000070950	RAD18	0.606	-0.7225	0.02747	0.1873	yes	down	5.823	3.179	2.298	2.381	2.939	4.739	3.767	3.353
ENSG00000144043	TEX261	0.732	-0.45	0.03165	0.2035	yes	down	40.074	46.876	45.35	38.485	34.276	32.518	44.1	35.093
ENSG00000112983	BRD8	0.758	-0.4	0.08191	0.3472	yes	down	26.903	23.415	22.385	18.198	17.611	18.731	24.234	18.18
ENSG00000236829	Z97634.1	1.812	0.8578	0.09299	0.3695	yes	up	0.695	3.018	1.149	2.848	3.577	2.757	1.621	3.061
ENSG00000126787	DLGAP5	0.437	-1.195	0.002443	0.03712	yes	down	12.865	4.549	6.249	2.965	3.192	3.608	7.888	3.255
ENSG00000113161	HMGCR	2.347	1.231	0.0001457	0.004918	yes	up	47.594	17.679	26.487	64.526	74.959	68.961	30.587	69.482
ENSG00000168890	TMEM150A	1.64	0.7136	0.0201	0.1539	yes	up	6.536	12.001	11.305	16.785	16.588	12.618	9.947	15.33
ENSG00000082516	GEMIN5	0.665	-0.5885	0.02388	0.1705	yes	down	10.183	6.761	9.899	5.615	5.504	6.571	8.948	5.897
ENSG00000224363	FP700111.1	0.543	-0.8811	0.006656	0.07579	yes	down	21.396	40.852	48.217	18.968	20.859	15.235	36.822	18.354
ENSG00000147400	CETN2	1.462	0.5483	0.03166	0.2035	yes	up	19.157	16.147	13.066	25.878	22.774	20.329	16.123	22.994
ENSG00000197467	COL13A1	0.044	-4.515	3.01E-05	0.001383	yes	down	0.316	1.923	0.472	0.07	0.033	0.037	0.904	0.047
ENSG00000198056	PRIM1	0.57	-0.8105	0.001124	0.02165	yes	down	22.046	19.119	15.417	11.334	10.886	9.674	18.861	10.631
ENSG00000130762	ARHGEF16	0.609	-0.7148	0.04307	0.2445	yes	down	1.95	4.457	3.811	2.311	2.091	1.552	3.406	1.985
ENSG00000213204	AL049697.1	2.728	1.448	0.07603	0.3322	yes	up	0.794	0.53	0	0.467	1.376	1.673	0.441	1.172
ENSG00000121361	KCNJ8	2.315	1.211	3.59E-06	0.0002457	yes	up	10.012	9.11	8.117	20.018	22.576	21.432	9.08	21.342
ENSG00000214021	TTLL3	1.656	0.728	0.00327	0.04579	yes	up	6.599	7.187	4.864	9.49	10.611	9.44	6.217	9.847
ENSG00000100033	PRODH	0.303	-1.722	0.007905	0.08483	yes	down	1.156	1.255	0.837	0.023	0.66	0.224	1.083	0.302
ENSG00000278709	NKILA	0.54	-0.8889	0.02052	0.1559	yes	down	1.986	1.578	3.242	0.782	1.376	1	2.269	1.053
ENSG00000164002	EXO5	0.669	-0.5808	0.05037	0.2667	yes	down	6.572	4.526	7.677	5.381	4.337	5.038	6.258	4.919
ENSG00000243224	AC006252.1	0.35	-1.516	0.08722	0.3583	yes	down	1.11	0.61	0.505	0.257	0.308	0.187	0.742	0.251
ENSG00000166669	ATF7IP2	0.505	-0.9858	0.02383	0.1705	yes	down	5.074	2.649	2.813	1.552	1.717	1.682	3.512	1.65
ENSG00000058091	CDK14	1.461	0.5473	0.05217	0.2708	yes	up	5.074	3.087	2.834	4.984	4.535	5.197	3.665	4.905
ENSG00000188215	DCUN1D3	1.894	0.9212	0.0001513	0.005072	yes	up	1.67	2.338	2.201	4.214	3.941	3.309	2.07	3.821
ENSG00000249240	AC069368.1	5.43	2.441	0.03639	0.2213	yes	up	0.948	0	0	3.408	1.585	0.365	0.316	1.786
ENSG00000101460	MAP1LC3A	1.973	0.9802	0.004169	0.05459	yes	up	34.964	94.731	78.687	171.027	148.42	86.869	69.461	135.439
ENSG00000105825	TFPI2	3.75	1.907	3.12E-10	7.43E-08	yes	up	865.325	1987.11	1233.32	5334.303	5229.993	3615.016	1361.918	4726.437
ENSG00000105808	RASA4	1.46	0.5455	0.05254	0.2713	yes	up	27.616	56.193	39.907	66.324	57.402	37.397	41.239	53.708
ENSG00000175643	RMI2	0.324	-1.626	4.64E-09	7.68E-07	yes	down	13.722	13.452	17.94	4.587	4.205	4.711	15.038	4.501
ENSG00000226688	ENTPD1-AS1	0.654	-0.613	0.04122	0.2377	yes	down	12.521	7.026	8.525	5.801	4.788	5.571	9.357	5.387
ENSG00000265415	AC099850.3	0.468	-1.096	0.001126	0.02167	yes	down	27.228	13.372	22.675	7.832	10.589	10.721	21.092	9.714
ENSG00000154917	RAB6B	1.59	0.6694	0.006827	0.07723	yes	up	20.141	39.228	29.471	56.145	49.609	35.967	29.613	47.24
ENSG00000079387	SENP1	0.677	-0.5621	0.09905	0.3808	yes	down	8.45	4.618	3.93	2.463	3.379	5.187	5.666	3.676
ENSG00000155666	KDM8	0.614	-0.704	0.05617	0.2815	yes	down	2.952	2.085	2.942	2.124	2.554	0.991	2.66	1.89
ENSG00000100979	PLTP	1.453	0.5395	0.06538	0.3064	yes	up	47.793	106.536	76.078	119.469	119.493	81.925	76.802	106.962
ENSG00000183856	IQGAP3	0.626	-0.6758	0.006805	0.07707	yes	down	12.476	13.406	14.634	9.501	8.773	5.945	13.505	8.073
ENSG00000115942	ORC2	0.656	-0.6073	0.06494	0.3055	yes	down	9.949	6.91	5.626	4.004	4.766	7.01	7.495	5.26
ENSG00000254064	AC105206.2	1.479	0.5646	0.07627	0.3329	yes	up	4.261	3.64	3.446	3.829	4.854	6.543	3.782	5.075
ENSG00000185633	NDUFA4L2	0.181	-2.468	0.001144	0.02192	yes	down	43.198	171.183	38.715	9.642	24.634	9.786	84.365	14.687
ENSG00000153814	JAZF1	1.494	0.5791	0.0272	0.1859	yes	up	5.245	5.747	4.391	5.93	8.905	10.422	5.128	8.419
ENSG00000227268	KLLN	0.431	-1.215	0.01127	0.106	yes	down	1.219	0.599	0.902	0.187	0.418	0.523	0.907	0.376
ENSG00000182179	UBA7	2.45	1.293	0.09691	0.3775	yes	up	0.244	0.161	0.322	0.677	0.176	0.972	0.242	0.608
ENSG00000278266	AC079949.2	0.204	-2.291	0.01405	0.1218	yes	down	0.379	0.219	0.183	0.035	0.077	0.037	0.26	0.05
ENSG00000170846	AC093323.1	0.627	-0.6735	0.04368	0.246	yes	down	9.425	6.784	15.042	6.397	6.538	6.412	10.417	6.449
ENSG00000183798	EMILIN3	0.565	-0.8244	0.07254	0.3244	yes	down	0.542	0.564	0.902	0.35	0.418	0.336	0.669	0.368
ENSG00000164068	RNF123	1.499	0.5842	0.0338	0.2114	yes	up	16.133	29.911	26.068	37.574	37.182	26.246	24.037	33.667
ENSG00000197006	METTL9	1.445	0.5314	0.01189	0.1096	yes	up	93.094	130.204	107.31	176.233	156.554	140.305	110.203	157.697
ENSG00000076944	STXBP2	1.677	0.746	0.05848	0.2887	yes	up	0.993	1.612	1.782	2.264	2.267	1.71	1.462	2.08
ENSG00000143669	LYST	1.858	0.8941	0.00707	0.07913	yes	up	1.417	3.305	1.793	6.642	4.722	5.402	2.172	5.589
ENSG00000142627	EPHA2	1.405	0.4904	0.04554	0.2523	yes	up	13.623	15.076	18.273	23.38	24.48	18.413	15.657	22.091
ENSG00000178150	ZNF114	0.557	-0.8449	0.04064	0.2359	yes	down	2.781	1.751	2.201	0.969	1.101	1.402	2.244	1.157
ENSG00000115368	WDR75	0.646	-0.6308	0.07085	0.3204	yes	down	23.779	12.485	9.781	8.474	13.473	24.825	15.348	15.591
ENSG00000141376	BCAS3	1.388	0.4726	0.06418	0.3033	yes	up	28.952	10.907	10.919	17.964	13.682	15.319	16.926	15.655
ENSG00000140450	ARRDC4	0.251	-1.994	0.001553	0.02713	yes	down	1.941	0.299	0.591	0.21	0.143	0.336	0.944	0.23
ENSG00000244731	C4A	0.544	-0.8785	0.06843	0.3139	yes	down	1.806	5.171	3.028	2.44	2.378	0.832	3.335	1.883
ENSG00000164221	CCDC112	1.572	0.6523	0.02649	0.1828	yes	up	7.114	7.613	4.069	11.579	8.002	10.263	6.265	9.948
ENSG00000173805	HAP1	4.263	2.092	0.0004925	0.01214	yes	up	0.081	0.092	0.14	0.479	0.572	0.252	0.104	0.434
ENSG00000276791	AC092117.1	0.502	-0.9932	0.07059	0.3197	yes	down	0.415	0.426	0.805	0.292	0.242	0.28	0.549	0.271
ENSG00000145526	CDH18	10.14	3.342	2.58E-05	0.001227	yes	up	0.226	0.104	0.021	0.444	0.55	0.729	0.117	0.574
ENSG00000274281	AC022929.2	0.478	-1.065	0.06789	0.3129	yes	down	1.39	0.541	0.805	0.257	0.572	0.449	0.912	0.426
ENSG00000106404	CLDN15	1.519	0.6028	0.01705	0.1387	yes	up	8.974	14.339	13.174	19.552	17.094	15.095	12.162	17.247
ENSG00000198700	IPO9	0.653	-0.6138	0.004495	0.0574	yes	down	33.33	32.03	31.275	22.47	21.739	21.844	32.212	22.018
ENSG00000130876	SLC7A10	4.55	2.186	0.01338	0.1186	yes	up	0.09	0.276	0.032	0.665	0.782	0.28	0.133	0.576
ENSG00000189212	DPY19L2P1	0.254	-1.978	0.02311	0.1674	yes	down	0.469	0.138	0.15	0.07	0.055	0.075	0.252	0.067
ENSG00000238058	AL355574.1	0.582	-0.7804	0.04422	0.2479	yes	down	2.013	1.06	1.31	1.412	0.693	1.206	1.461	1.104
ENSG00000271122	AC018647.2	0.542	-0.8843	0.01681	0.1374	yes	down	6.924	3.202	3.768	1.681	2.245	3.384	4.631	2.437
ENSG00000144785	AC073896.1	1.821	0.8646	0.002152	0.03417	yes	up	28.717	48.765	28.698	61.445	68.277	61.128	35.393	63.617
ENSG00000260552	AC023043.1	2.617	1.388	0.01446	0.1241	yes	up	1.255	6.68	1.879	9.618	8.013	6.58	3.271	8.07
ENSG00000236859	NIFK-AS1	0.591	-0.7597	0.03877	0.2295	yes	down	3.611	4.077	2.942	1.949	2.234	1.869	3.543	2.017
ENSG00000260852	FBXL19-AS1	1.565	0.6461	0.01575	0.1313	yes	up	2.519	2.476	3.146	4.062	3.698	4.58	2.714	4.113
ENSG00000172476	RAB40A	0.345	-1.534	0.01686	0.1376	yes	down	0.668	0.461	0.569	0.093	0.253	0.252	0.566	0.199
ENSG00000267645	POLR2J2	1.771	0.8245	0.05796	0.2871	yes	up	1.959	3.041	2.426	3.56	7.144	2.084	2.475	4.263
ENSG00000272994	AC012360.3	0.322	-1.634	0.016	0.1326	yes	down	1.165	0.334	0.301	0.082	0.22	0.262	0.6	0.188
ENSG00000134333	LDHA	0.617	-0.6966	0.002422	0.03687	yes	down	675.626	921.45	634.53	396.203	443.367	385.575	743.869	408.382
ENSG00000100162	CENPM	0.433	-1.208	0.0002881	0.008238	yes	down	13	23.138	28.108	10.097	7.749	9.45	21.415	9.099
ENSG00000007171	NOS2	0.361	-1.47	2.79E-05	0.001315	yes	down	1.553	2.476	2.62	1.004	0.726	0.598	2.216	0.776
ENSG00000167523	SPATA33	0.511	-0.969	0.001327	0.02444	yes	down	7.105	8.396	10.382	5.194	3.786	3.776	8.628	4.252
ENSG00000258388	PPT2-EGFL8	1.882	0.9123	0.006452	0.07414	yes	up	2.925	2.522	5.025	7.505	5.195	5.431	3.491	6.044
ENSG00000001461	NIPAL3	1.395	0.4799	0.06654	0.3097	yes	up	4.487	5.183	4.187	6.887	5.713	7.066	4.619	6.555
ENSG00000205544	TMEM256	1.499	0.5837	0.07574	0.3315	yes	up	108.54	205.943	201.092	331.105	275.442	156.971	171.858	254.506
ENSG00000125484	GTF3C4	0.676	-0.5654	0.04263	0.2428	yes	down	10.635	6.081	7.795	4.891	4.964	6.234	8.17	5.363
ENSG00000111860	CEP85L	2.296	1.199	0.001859	0.0309	yes	up	0.93	1.221	0.601	3.163	1.86	2.355	0.917	2.459
ENSG00000163738	MTHFD2L	0.582	-0.7815	0.02505	0.176	yes	down	4.803	3.628	3.575	2.206	2.378	2.608	4.002	2.397
ENSG00000233178	AL161457.2	0.493	-1.021	0.0794	0.341	yes	down	1.363	1.186	1.428	0.619	0.495	0.785	1.326	0.633
ENSG00000197747	S100A10	0.48	-1.06	0.08439	0.352	yes	down	1.309	7.083	2.298	1.716	1.453	1.215	3.563	1.461
ENSG00000167733	HSD11B1L	1.862	0.8971	0.004181	0.05465	yes	up	30.126	63.991	64.096	113.656	104.491	73.999	52.738	97.382
ENSG00000116329	OPRD1	0.564	-0.8256	0.0008997	0.01856	yes	down	3.783	3.421	4.982	2.229	2.124	2.15	4.062	2.168
ENSG00000106628	POLD2	0.677	-0.5634	0.04635	0.2547	yes	down	191.081	320.84	343.006	229.658	200.781	144.222	284.976	191.554
ENSG00000104472	CHRAC1	0.572	-0.8053	0.003276	0.04583	yes	down	10.933	12.013	10.64	6.198	7.001	5.664	11.195	6.288
ENSG00000116035	VAX2	0.589	-0.7633	0.04196	0.2408	yes	down	3.963	8.258	8.686	4.576	4.15	3.075	6.969	3.934
ENSG00000161835	GRASP	1.822	0.8658	0.00404	0.05325	yes	up	7.511	13.21	15.31	22.948	18.327	13.188	12.01	18.154
ENSG00000070814	TCOF1	0.635	-0.6559	0.002753	0.04049	yes	down	44.281	47.037	56.312	32.753	29.807	29.891	49.21	30.817
ENSG00000118454	ANKRD13C	1.434	0.52	0.0596	0.292	yes	up	3.566	3.225	2.534	3.595	3.654	4.384	3.108	3.878
ENSG00000100650	SRSF5	0.57	-0.8111	0.004491	0.0574	yes	down	142.34	76.879	110.187	60.289	60.066	71.148	109.802	63.834
ENSG00000214140	PRCD	0.753	-0.4084	0.09459	0.3728	yes	down	48.993	71.419	59.093	41.578	54.639	38.528	59.835	44.915
ENSG00000166863	TAC3	1.939	0.955	0.08803	0.3601	yes	up	1.192	1.728	1.256	2.906	3.456	1.626	1.392	2.663
ENSG00000260000	AL133338.1	0.07	-3.832	0.001216	0.02284	yes	down	0.948	0.461	0.397	0	0.077	0.037	0.602	0.038
ENSG00000132821	VSTM2L	1.578	0.6582	0.04993	0.2661	yes	up	15.817	15.445	24.543	36.535	35.993	15.88	18.602	29.469
ENSG00000187957	DNER	1.663	0.7338	0.008098	0.08557	yes	up	4.884	4.457	3.489	6.735	8.674	5.384	4.277	6.931
ENSG00000204136	GGTA1P	1.903	0.9284	0.05554	0.2798	yes	up	1.083	1.716	0.612	1.622	2.697	1.823	1.137	2.047
ENSG00000160298	C21orf58	0.426	-1.232	2.83E-05	0.001321	yes	down	7.177	5.286	8.557	3.292	3.709	3.804	7.007	3.602
ENSG00000054277	OPN3	1.434	0.5197	0.05867	0.2891	yes	up	9.912	6.3	8.6	10.867	13.308	14.03	8.271	12.735
ENSG00000184545	DUSP8	1.996	0.9971	0.001845	0.03083	yes	up	10.626	21.779	22.042	50.601	42.113	23.461	18.149	38.725
ENSG00000049860	HEXB	1.897	0.9238	0.0003397	0.009306	yes	up	22.001	28.033	16.684	35.671	39.262	43.668	22.239	39.534
ENSG00000113739	STC2	0.634	-0.6573	0.05004	0.2662	yes	down	17.478	35.669	12.669	13.143	11.987	10.338	21.939	11.823
ENSG00000203965	EFCAB7	1.658	0.7297	0.05858	0.2889	yes	up	1.661	1.854	0.827	4.599	2.267	2.608	1.447	3.158
ENSG00000093217	XYLB	0.629	-0.6683	0.03282	0.2072	yes	down	3.051	1.981	3.017	2.428	1.431	2.159	2.683	2.006
ENSG00000255874	LINC00346	6.685	2.741	5.31E-05	0.002221	yes	up	0.036	0.058	0.032	0.292	0.352	0.159	0.042	0.268
ENSG00000164237	CMBL	1.363	0.4465	0.07136	0.322	yes	up	22.768	37.316	30.481	38.975	38.437	36.266	30.188	37.893
ENSG00000143811	PYCR2	0.761	-0.3932	0.0876	0.3592	yes	down	57.335	74.702	79.514	56.892	49.774	46.257	70.517	50.974
ENSG00000111801	BTN3A3	1.382	0.4666	0.09405	0.3717	yes	up	2.997	3.271	3.446	3.794	4.579	4	3.238	4.124
ENSG00000102996	MMP15	2.211	1.145	9.12E-06	0.0005329	yes	up	6.5	11.84	9.996	20.135	21.299	19.011	9.445	20.148
ENSG00000215146	BX322639.1	0.472	-1.082	0.01769	0.1426	yes	down	4.216	1.52	1.224	0.98	1.53	1.58	2.32	1.363
ENSG00000149679	CABLES2	0.704	-0.5071	0.04213	0.2414	yes	down	7.692	7.417	10.124	5.463	5.933	5.795	8.411	5.73
ENSG00000198963	RORB	0.667	-0.585	0.08822	0.3606	yes	down	5.651	3.778	3.371	2.591	3.401	4.412	4.267	3.468
ENSG00000237989	LINC01679	0.631	-0.6642	0.07194	0.3231	yes	down	2.293	5.217	2.169	2.183	2.069	1.617	3.226	1.956
ENSG00000051180	RAD51	0.423	-1.242	1.92E-07	2.14E-05	yes	down	24.646	27.642	27.292	14.381	11.855	9.767	26.527	12.001
ENSG00000268635	AP003680.1	2.266	1.18	0.04355	0.2457	yes	up	0.153	0.138	0.387	0.549	0.561	0.374	0.226	0.495
ENSG00000118680	MYL12B	1.473	0.5589	0.01012	0.09998	yes	up	93.843	93.164	73.158	123.975	128.706	120.537	86.722	124.406
ENSG00000269107	AC092329.1	0.163	-2.621	0.0178	0.1429	yes	down	0.93	0.196	0.977	0.222	0	0.122	0.701	0.115
ENSG00000125734	GPR108	1.512	0.5965	0.07428	0.3283	yes	up	14.787	43.398	33.723	61.246	48.663	31.592	30.636	47.167
ENSG00000145113	MUC4	0.416	-1.264	0.07413	0.3283	yes	down	0.253	0.806	0.193	0.082	0.297	0.075	0.417	0.151
ENSG00000117036	ETV3	1.465	0.5508	0.01551	0.1298	yes	up	10.653	10.262	7.87	14.684	13.814	13.048	9.595	13.849
ENSG00000185722	ANKFY1	0.592	-0.7558	0.007841	0.08448	yes	down	16.557	9.571	13.582	6.723	7.628	9.384	13.237	7.912
ENSG00000185989	RASA3	0.745	-0.425	0.07506	0.3298	yes	down	7.358	6.415	7.988	5.498	5.537	4.729	7.254	5.255
ENSG00000116133	DHCR24	1.669	0.7392	0.01196	0.1099	yes	up	112.314	79.885	146.992	209.103	216.477	129.239	113.064	184.94
ENSG00000279561	AL845472.1	0.539	-0.891	0.03861	0.2294	yes	down	1.237	0.967	0.655	0.595	0.33	0.58	0.953	0.502
ENSG00000258441	LINC00641	0.611	-0.7118	0.04505	0.2505	yes	down	14.381	5.125	8.224	3.887	5.482	7.702	9.243	5.69
ENSG00000225968	ELFN1	0.245	-2.028	3.77E-07	3.71E-05	yes	down	10.436	24.221	9.416	2.615	5.625	2.234	14.691	3.491
ENSG00000111912	NCOA7	1.551	0.6334	0.04053	0.2356	yes	up	20.231	14.5	10.779	14.789	20.198	26.741	15.17	20.576
ENSG00000223414	LINC00473	2	1	0.002289	0.03559	yes	up	10.942	20.213	6.528	31.061	24.535	28.078	12.561	27.891
ENSG00000077274	CAPN6	1.501	0.5857	0.007276	0.08051	yes	up	10.021	11.817	11.359	16.692	17.215	14.413	11.066	16.107
ENSG00000196440	ARMCX4	1.64	0.7133	0.005537	0.06672	yes	up	3.34	2.119	2.094	4.506	4.117	4.01	2.518	4.211
ENSG00000283228	AC068547.1	1.782	0.8332	0.03706	0.2238	yes	up	1.318	2.81	2.158	4.19	3.236	2.963	2.095	3.463
ENSG00000232859	LYRM9	0.549	-0.8664	0.03581	0.2193	yes	down	3.638	7.74	5.121	3.21	2.609	1.066	5.5	2.295
ENSG00000196172	ZNF681	0.304	-1.717	0.0001338	0.004603	yes	down	1.264	0.576	0.773	0.572	0.187	0.393	0.871	0.384
ENSG00000168904	LRRC28	1.402	0.4873	0.04778	0.2597	yes	up	13.18	20.305	15.697	32.532	26.802	19.451	16.394	26.262
ENSG00000134533	RERG	0.45	-1.151	0.0002383	0.007123	yes	down	4.18	3.962	3.5	2.3	1.651	1.916	3.881	1.956
ENSG00000117899	MESDC2	0.718	-0.4776	0.03242	0.2059	yes	down	14.128	14.777	15.299	11.416	10.787	11.534	14.735	11.246
ENSG00000228709	AP001065.1	0.299	-1.741	8.11E-07	7.17E-05	yes	down	9.082	23.956	10.65	4.751	5.823	2.972	14.563	4.515
ENSG00000100304	TTLL12	0.73	-0.4533	0.07118	0.3217	yes	down	23.373	26.352	36.944	22.493	19.659	19.17	28.89	20.441
ENSG00000121454	LHX4	0.502	-0.9944	0.06492	0.3055	yes	down	0.497	0.311	0.204	0.187	0.132	0.187	0.337	0.169
ENSG00000109572	CLCN3	1.708	0.7722	0.003107	0.04406	yes	up	24.926	18.14	16.974	30.127	32.691	39.191	20.013	34.003
ENSG00000281912	LINC01144	0.253	-1.984	0.02175	0.1613	yes	down	0.379	0.656	0.451	0.152	0.11	0.112	0.495	0.125
ENSG00000161267	BDH1	1.458	0.5438	0.05136	0.2694	yes	up	22.1	28.218	35.086	44.368	38.888	29.134	28.468	37.463
ENSG00000167548	KMT2D	0.724	-0.4651	0.0519	0.27	yes	down	22.732	15.929	20.066	11.568	11.602	14.983	19.576	12.718
ENSG00000154734	ADAMTS1	3.403	1.767	8.23E-15	5.88E-12	yes	up	18.218	15.284	12.819	59.624	52.834	53.277	15.44	55.245
ENSG00000185453	C19orf68	1.462	0.5484	0.02996	0.1969	yes	up	4.261	5.194	5.755	11.252	7.089	6.683	5.07	8.341
ENSG00000167615	LENG8	0.704	-0.5055	0.02329	0.168	yes	down	22.542	25.096	23.276	13.015	17.248	14.581	23.638	14.948
ENSG00000112984	KIF20A	0.42	-1.253	6.64E-05	0.002651	yes	down	24.005	13.199	26.39	9.84	8.784	7.169	21.198	8.598
ENSG00000179270	C2orf71	3.748	1.906	0.01694	0.1381	yes	up	0.036	0.023	0.054	0.105	0.099	0.187	0.038	0.13
ENSG00000205143	ARID3C	3.078	1.622	0.0782	0.3385	yes	up	0.081	0.334	0.129	0.56	0.308	0.682	0.181	0.517
ENSG00000052344	PRSS8	3.08	1.623	0.0243	0.1725	yes	up	0.298	0.311	0.215	0.595	0.958	0.393	0.275	0.649
ENSG00000118804	STBD1	1.97	0.9785	0.0004279	0.01101	yes	up	2.835	4.63	4.166	8.824	7.397	5.963	3.877	7.395
ENSG00000145996	CDKAL1	0.638	-0.6481	0.004613	0.05845	yes	down	22.633	28.149	26.809	14.953	14.926	13.478	25.864	14.452
ENSG00000133805	AMPD3	0.655	-0.6095	0.07076	0.3201	yes	down	2.51	2.718	2.545	1.751	1.431	2.215	2.591	1.799
ENSG00000096092	TMEM14A	1.29	0.3673	0.09885	0.3806	yes	up	30.83	34.103	34.088	41.998	43.489	39.229	33.007	41.572
ENSG00000156802	ATAD2	0.391	-1.356	8.36E-05	0.003177	yes	down	15.726	8.177	7.483	3.21	3.555	5.141	10.462	3.969
ENSG00000137843	PAK6	2.433	1.283	0.0004959	0.01218	yes	up	0.578	1.497	1.364	5.381	3.137	2.748	1.146	3.755
ENSG00000168938	PPIC	1.978	0.9843	0.0007296	0.01587	yes	up	6.247	11.932	7.097	15.571	16.764	15.815	8.425	16.05
ENSG00000145016	RUBCN	1.564	0.6454	0.005002	0.06189	yes	up	9.949	10.757	10.801	16.587	15.278	17.133	10.502	16.333
ENSG00000137478	FCHSD2	1.435	0.5214	0.05693	0.2839	yes	up	10.86	7.026	7.387	9.56	10.853	15.254	8.424	11.889
ENSG00000132196	HSD17B7	1.631	0.7054	0.00949	0.09554	yes	up	18.94	15.295	19.444	34.399	31.855	20.367	17.893	28.874
ENSG00000111788	AC009533.1	0.477	-1.068	0.008452	0.08762	yes	down	1.706	0.921	1.471	0.689	0.671	0.551	1.366	0.637
ENSG00000092330	TINF2	2.032	1.023	0.0003291	0.009081	yes	up	17.541	31.005	30.019	59.238	49.499	36.836	26.188	48.524
ENSG00000242086	LINC00969	1.417	0.5029	0.04846	0.2621	yes	up	9.308	8.223	10.522	11.988	10.38	11.011	9.351	11.126
ENSG00000143443	C1orf56	1.388	0.4731	0.08592	0.3555	yes	up	5.462	9.732	6.871	11.334	10.809	8.833	7.355	10.325
ENSG00000181666	HKR1	1.363	0.4466	0.03625	0.2208	yes	up	28.726	39.021	28.913	46.013	51.106	40.668	32.22	45.929
ENSG00000267314	AC104532.1	2.994	1.582	0.03123	0.2016	yes	up	1.797	1.405	0.87	5.031	3.919	3.122	1.357	4.024
ENSG00000088298	EDEM2	1.608	0.6851	0.01079	0.1039	yes	up	10.734	18.485	16.996	25.948	25.25	20.357	15.405	23.852
ENSG00000247271	ZBED5-AS1	0.532	-0.9116	0.0696	0.3169	yes	down	2.898	2.05	3.156	2.136	1.145	1.066	2.701	1.449
ENSG00000122507	BBS9	1.855	0.8915	0.004328	0.0562	yes	up	2.826	1.255	2.673	4.296	4.062	3.15	2.251	3.836
ENSG00000107738	VSIR	2.932	1.552	9.36E-05	0.003439	yes	up	0.551	2.488	3.028	5.673	5.382	2.533	2.022	4.529
ENSG00000179761	PIPOX	0.563	-0.8283	0.0223	0.1636	yes	down	2.14	3.743	3.715	1.879	2.3	1.402	3.199	1.86
ENSG00000169218	RSPO1	0.358	-1.481	0.02114	0.1589	yes	down	1.074	0.656	0.451	0.093	0.451	0.262	0.727	0.269
ENSG00000196872	KIAA1211L	0.281	-1.829	0.01364	0.1196	yes	down	0.415	0.403	0.258	0.047	0.209	0.467	0.359	0.241
ENSG00000113013	HSPA9	0.766	-0.384	0.06285	0.3003	yes	down	147.459	164.181	139.777	115.197	113.131	123.378	150.472	117.235
ENSG00000104356	POP1	0.522	-0.9369	0.001852	0.03089	yes	down	8.739	5.125	10.371	4.494	3.621	3.823	8.078	3.979
ENSG00000165323	FAT3	0.544	-0.8771	0.05237	0.2712	yes	down	0.415	0.449	0.494	0.105	0.374	0.187	0.453	0.222
ENSG00000130723	PRRC2B	0.766	-0.385	0.08364	0.3504	yes	down	53.679	65.488	78.182	54.301	45.503	46.912	65.783	48.905
ENSG00000076382	SPAG5	0.448	-1.16	5.69E-05	0.002356	yes	down	30.035	16.378	24.876	12.595	10.809	10.179	23.763	11.194
ENSG00000076984	MAP2K7	1.47	0.5561	0.0752	0.3299	yes	up	15.058	42.684	27.786	46.819	43.225	29.723	28.509	39.922
ENSG00000130202	NECTIN2	1.431	0.5173	0.06323	0.3011	yes	up	21.73	34.967	37.481	49.492	49.664	32.751	31.393	43.969
ENSG00000104375	STK3	1.604	0.6815	0.02195	0.1625	yes	up	4.604	3.582	3.908	5.229	7.463	5.075	4.031	5.922
ENSG00000100100	PIK3IP1	0.571	-0.808	0.02921	0.1937	yes	down	1.634	2.177	2.899	1.027	1.101	1.037	2.237	1.055
ENSG00000187243	MAGED4B	1.736	0.796	0.003909	0.05205	yes	up	14.905	23.588	25.263	37.095	45.316	28.125	21.252	36.845
ENSG00000125848	FLRT3	0.329	-1.606	0.008253	0.08624	yes	down	1.977	0.495	0.344	0.105	0.231	0.355	0.939	0.23
ENSG00000093000	NUP50	0.553	-0.855	0.007615	0.08322	yes	down	32.933	25.154	20.904	17.31	18.613	19.582	26.33	18.502
ENSG00000260804	LINC01963	0.526	-0.9282	0.02779	0.1887	yes	down	6.861	2.568	3.167	1.342	1.981	3.122	4.199	2.148
ENSG00000111261	MANSC1	1.355	0.4381	0.07451	0.3284	yes	up	12.368	10.032	12.551	13.575	15.982	16.647	11.65	15.401
ENSG00000084093	REST	0.662	-0.5952	0.0772	0.3356	yes	down	4.631	2.96	1.943	7.704	2.113	3.178	3.178	4.332
ENSG00000134343	ANO3	0.381	-1.392	0.03226	0.2053	yes	down	0.623	0.91	0.118	0.152	0.099	0.103	0.55	0.118
ENSG00000189362	NEMP2	0.52	-0.9435	0.00331	0.04619	yes	down	4.866	3.801	4.488	1.891	1.948	1.514	4.385	1.784
ENSG00000070610	GBA2	1.447	0.5326	0.02758	0.1877	yes	up	40.652	55.134	54.036	76.234	68.211	53.324	49.941	65.923
ENSG00000155254	MARVELD1	0.654	-0.6116	0.009041	0.09214	yes	down	23.806	31.788	34.668	19.61	20.33	17.002	30.087	18.981
ENSG00000152936	LMNTD1	0.424	-1.237	0.008204	0.086	yes	down	3.674	2.338	2.244	1.296	1.464	2.589	2.752	1.783
ENSG00000213906	LTB4R2	0.414	-1.274	0.03317	0.2088	yes	down	0.316	1.014	1.117	0.864	0.936	0.29	0.816	0.697
ENSG00000065150	IPO5	0.735	-0.4446	0.0974	0.3782	yes	down	62.689	40.979	43.021	31.469	33.594	43.182	48.896	36.082
ENSG00000066248	NGEF	2.495	1.319	0.03213	0.205	yes	up	0.144	0.622	0.805	1.109	0.66	0.533	0.524	0.767
ENSG00000256060	AC003002.1	1.851	0.8884	0.004007	0.05292	yes	up	12.404	15.94	12.046	31.318	25.074	17.292	13.463	24.561
ENSG00000196470	SIAH1	1.474	0.5596	0.01827	0.1453	yes	up	12.359	11.54	9.083	16.26	15.135	15.151	10.994	15.515
ENSG00000176619	LMNB2	0.567	-0.8175	0.003866	0.05161	yes	down	64.945	62.079	102.543	45.231	36.224	30.2	76.522	37.218
ENSG00000110628	SLC22A18	1.611	0.688	0.05788	0.2868	yes	up	3.819	13.21	7.548	16.809	15.674	11.412	8.192	14.632
ENSG00000123329	ARHGAP9	0.186	-2.428	0.003679	0.04979	yes	down	0.334	1.635	0.526	0.117	0.176	0.178	0.832	0.157
ENSG00000082497	SERTAD4	0.597	-0.7452	0.0285	0.1914	yes	down	6.888	7.325	6.936	4.062	3.566	5.832	7.05	4.487
ENSG00000134900	TPP2	0.646	-0.6297	0.05018	0.2664	yes	down	15.979	9.352	7.43	5.661	7.276	8.833	10.92	7.257
ENSG00000146592	CREB5	2.105	1.074	0.0002559	0.007493	yes	up	5.931	9.64	5.68	46.539	36.72	14.301	7.084	32.52
ENSG00000132563	REEP2	1.418	0.504	0.07299	0.3259	yes	up	51.133	97.771	84.914	121.255	115.883	83.43	77.939	106.856
ENSG00000144681	STAC	2.407	1.267	1.68E-09	3.14E-07	yes	up	24.393	28.183	25.413	63.511	63.665	61.96	25.996	63.045
ENSG00000185133	INPP5J	1.489	0.5741	0.07802	0.3379	yes	up	2.762	7.878	6.345	9.21	8.63	5.477	5.662	7.772
ENSG00000153832	FBXO36	1.508	0.5931	0.04589	0.2529	yes	up	1.742	2.096	1.621	2.661	2.598	2.739	1.82	2.666
ENSG00000170248	PDCD6IP	1.434	0.5202	0.02159	0.1604	yes	up	37.068	39.021	40.347	54.044	50.831	61.296	38.812	55.39
ENSG00000247572	CKMT2-AS1	0.575	-0.7994	0.09208	0.3678	yes	down	4.541	3.064	4.144	1.167	2.576	1.879	3.916	1.874
ENSG00000277283	AC004812.2	0.421	-1.247	0.007317	0.0808	yes	down	1.264	1.163	1.385	0.432	0.55	0.561	1.271	0.514
ENSG00000100629	CEP128	0.529	-0.9191	0.01909	0.1492	yes	down	3.756	2.165	1.374	1.739	1.134	1.178	2.432	1.35
ENSG00000121064	SCPEP1	2.369	1.244	2.23E-07	2.42E-05	yes	up	10.219	13.36	14.752	33.22	29.807	25.106	12.777	29.378
ENSG00000197147	LRRC8B	0.555	-0.8505	0.0293	0.1941	yes	down	11.971	3.755	5.551	2.696	3.522	5.87	7.092	4.029
ENSG00000138316	ADAMTS14	0.393	-1.346	0.002519	0.03785	yes	down	0.74	0.749	0.762	0.198	0.473	0.196	0.75	0.289
ENSG00000119729	RHOQ	1.446	0.532	0.06025	0.2934	yes	up	37.149	24.175	19.068	31.878	40.363	43.22	26.797	38.487
ENSG00000135913	USP37	0.635	-0.6546	0.05191	0.27	yes	down	4.74	2.28	2.319	2.031	2.851	2.197	3.113	2.36
ENSG00000137312	FLOT1	1.612	0.6891	0.02981	0.1963	yes	up	114.697	276.36	211.571	373.966	319.724	213.005	200.876	302.232
ENSG00000267034	AC010980.2	2.795	1.483	3.75E-05	0.00167	yes	up	1.878	2.027	2.308	7.435	5.614	3.963	2.071	5.671
ENSG00000155265	GOLGA7B	2.588	1.372	9.35E-08	1.13E-05	yes	up	7.195	13.199	13.646	29.555	31.403	23.629	11.347	28.196
ENSG00000108309	RUNDC3A	1.678	0.747	0.01898	0.149	yes	up	56.288	149.243	107.46	197.057	169.631	127.659	104.33	164.782
ENSG00000197106	SLC6A17	6.135	2.617	3.66E-10	8.46E-08	yes	up	0.081	0.184	0.183	0.875	0.958	0.766	0.149	0.866
ENSG00000075275	CELSR1	0.545	-0.8752	0.05639	0.2821	yes	down	0.253	1.129	1.127	1.051	0.77	2.178	0.836	1.333
ENSG00000097046	CDC7	0.455	-1.137	0.00152	0.0267	yes	down	5.579	4.319	2.995	2.276	2.157	3.589	4.298	2.674
ENSG00000278416	PMS2P2	0.58	-0.7862	0.08426	0.3517	yes	down	1.751	2.661	2.545	1.541	1.321	0.981	2.319	1.281
ENSG00000171314	PGAM1	0.74	-0.4341	0.0949	0.3734	yes	down	283.967	491.828	427.351	327.813	310.082	226.848	401.049	288.248
ENSG00000158470	B4GALT5	2.285	1.192	3.03E-05	0.001389	yes	up	38.025	19.983	36.579	63.896	73.12	73.7	31.529	70.239
ENSG00000283154	IQCJ-SCHIP1	2.132	1.092	1.74E-05	0.0008896	yes	up	5.362	5.851	4.939	9.548	10.688	9.562	5.384	9.933
ENSG00000113552	GNPDA1	1.538	0.6215	0.006066	0.07118	yes	up	39.28	52.485	52.812	81.965	79.141	77.167	48.192	79.424
ENSG00000071537	SEL1L	0.59	-0.7605	0.008809	0.0906	yes	down	8.513	14.316	10.522	7.727	9.092	11.581	11.117	9.467
ENSG00000117408	IPO13	1.453	0.5386	0.02164	0.1608	yes	up	14.977	17.161	18.896	23.742	24.645	20.89	17.011	23.092
ENSG00000135346	CGA	20.894	4.385	3.81E-12	1.37E-09	yes	up	0.181	0.426	0.258	7.214	6.252	2.991	0.288	5.486
ENSG00000038382	TRIO	0.614	-0.7034	0.005456	0.06603	yes	down	39.198	25.684	27.818	12.069	16.39	17.208	30.9	15.222
ENSG00000009780	FAM76A	1.805	0.8521	0.01033	0.1012	yes	up	1.769	1.635	1.041	3.794	2.653	3.122	1.482	3.19
ENSG00000139329	LUM	2.385	1.254	4.88E-05	0.002074	yes	up	9.271	5.736	4.273	13.832	16.39	15.843	6.427	15.355
ENSG00000160867	FGFR4	1.529	0.6123	0.03556	0.2186	yes	up	11.357	13.694	15.954	23.065	22.289	12.422	13.668	19.259
ENSG00000074621	SLC24A1	0.585	-0.7734	0.01206	0.1103	yes	down	3.494	4.031	1.868	0.887	2.223	4.272	3.131	2.461
ENSG00000161981	SNRNP25	0.71	-0.4941	0.09176	0.3671	yes	down	34.829	54.927	66.544	43.27	37.336	27.592	52.1	36.066
ENSG00000125845	BMP2	0.187	-2.417	2.75E-09	5.03E-07	yes	down	3.376	1.486	2.824	0.385	0.451	0.57	2.562	0.469
ENSG00000214765	SEPT7P2	1.461	0.5472	0.0571	0.2843	yes	up	11.321	17.518	10.479	22.085	14.816	13.413	13.106	16.771
ENSG00000167664	TMIGD2	1.964	0.9737	0.01569	0.131	yes	up	2.546	5.966	4.005	10.319	8.993	4.935	4.172	8.082
ENSG00000266933	AC005775.1	2.354	1.235	0.02851	0.1914	yes	up	1.02	0.783	1.675	1.716	2.653	3.234	1.159	2.534
ENSG00000130956	HABP4	1.697	0.7629	0.00131	0.02432	yes	up	9.615	10.619	12.733	19.797	18.767	15.852	10.989	18.139
ENSG00000127423	AUNIP	0.481	-1.056	0.001021	0.02038	yes	down	6.301	4.561	5.83	3.432	2.356	2.72	5.564	2.836
ENSG00000116396	KCNC4	1.648	0.7208	0.02504	0.176	yes	up	1.508	1.129	1.986	2.37	1.827	2.066	1.541	2.088
ENSG00000140939	NOL3	0.713	-0.4874	0.09597	0.3756	yes	down	36.147	83.133	69.035	53.005	48.123	32.929	62.772	44.686
ENSG00000272822	AC073610.3	1.636	0.7102	0.09892	0.3806	yes	up	2.744	2.476	1.761	4.436	2.741	4.973	2.327	4.05
ENSG00000126106	TMEM53	1.461	0.5474	0.05896	0.29	yes	up	8.215	11.494	10.973	18.268	14.728	13.431	10.227	15.476
ENSG00000251365	AC122710.2	0.679	-0.5581	0.09769	0.3786	yes	down	2.871	2.407	2.899	1.506	1.904	1.869	2.726	1.76
ENSG00000182040	USH1G	1.658	0.7294	0.08788	0.36	yes	up	0.515	0.691	0.784	1.132	1.486	0.664	0.663	1.094
ENSG00000143624	INTS3	0.638	-0.6483	0.00291	0.04206	yes	down	22.407	19.914	23.985	13.4	12.438	13.469	22.102	13.102
ENSG00000107317	PTGDS	2.253	1.172	0.01281	0.1153	yes	up	1.688	6.058	2.394	7.681	8.464	5.122	3.38	7.089
ENSG00000138160	KIF11	0.352	-1.506	1.41E-05	0.0007505	yes	down	11.583	5.31	5.68	2.218	2.234	3.271	7.524	2.574
ENSG00000180535	BHLHA15	0.261	-1.938	0.001353	0.02467	yes	down	1.959	6.093	5.69	1.109	1.882	0.598	4.581	1.196
ENSG00000110675	ELMOD1	2.076	1.054	0.01095	0.1047	yes	up	0.686	0.703	0.644	1.529	1.497	1.701	0.678	1.576
ENSG00000120942	UBIAD1	0.746	-0.4222	0.09111	0.3662	yes	down	9.994	14.904	14.623	10.914	8.509	9.394	13.174	9.606
ENSG00000160710	ADAR	0.763	-0.3904	0.09179	0.3672	yes	down	84.175	62.286	79.363	53.53	54.584	65.316	75.275	57.81
ENSG00000116350	SRSF4	1.299	0.3776	0.09704	0.3776	yes	up	46.8	59.476	59.007	81.673	63.742	55.894	55.094	67.103
ENSG00000213930	GALT	1.467	0.5529	0.08221	0.3476	yes	up	14.661	28.747	28.226	42.617	35.212	22.741	23.878	33.523
ENSG00000140488	CELF6	1.994	0.9955	0.00222	0.03491	yes	up	2.221	6.024	3.704	8.463	7.705	5.019	3.983	7.062
ENSG00000196104	SPOCK3	3.477	1.798	0.0003306	0.009103	yes	up	0.822	0.403	0.29	2.276	1.871	1.309	0.505	1.819
ENSG00000164442	CITED2	49.317	5.624	9.97E-37	3.92E-33	yes	up	0.153	1.071	0.408	34.084	32.768	11.88	0.544	26.244
ENSG00000103404	USP31	1.419	0.5049	0.06375	0.3019	yes	up	3.828	2.2	2.48	3.98	5.206	3.944	2.836	4.377
ENSG00000169992	NLGN2	1.391	0.4761	0.03933	0.2309	yes	up	33.529	33.642	41.679	48.465	57.061	48.977	36.283	51.501
ENSG00000162068	NTN3	0.687	-0.5419	0.03096	0.2008	yes	down	4.848	5.69	7	3.315	4.843	4.01	5.846	4.056
ENSG00000269044	AC024075.2	0.534	-0.9041	0.02971	0.196	yes	down	2.465	2.522	1.933	1.237	1.101	1.243	2.307	1.194
ENSG00000105438	KDELR1	1.571	0.652	0.0181	0.1448	yes	up	105.913	187.112	163.579	266.789	245.371	170.804	152.201	227.655
ENSG00000075539	FRYL	0.604	-0.7266	0.05084	0.2675	yes	down	4.866	2.257	2.255	1.833	1.772	1.804	3.126	1.803
ENSG00000264112	AC015813.1	0.242	-2.048	0.003953	0.05241	yes	down	0.831	0.299	0.247	0.035	0.099	0.206	0.459	0.113
ENSG00000107537	PHYH	1.43	0.5159	0.03892	0.2299	yes	up	14.625	20.086	13.378	22.47	22.289	21.404	16.03	22.054
ENSG00000099889	ARVCF	0.616	-0.6997	0.006158	0.07179	yes	down	33.421	49.801	55.99	32.707	28.597	24.47	46.404	28.591
ENSG00000172493	AFF1	0.618	-0.6948	0.03839	0.2287	yes	down	6.708	4.204	3.017	1.552	3.269	3.711	4.643	2.844
ENSG00000164919	COX6C	1.389	0.4744	0.04293	0.2441	yes	up	379.526	523.581	415.659	714.829	592.679	520.469	439.589	609.326
ENSG00000076003	MCM6	0.414	-1.273	8.63E-06	0.0005101	yes	down	36.544	19.649	29.89	10.832	10.897	13.357	28.694	11.695
ENSG00000152944	MED21	1.475	0.5606	0.04261	0.2428	yes	up	14.562	17.921	13.882	21.583	22.917	19.441	15.455	21.314
ENSG00000173540	GMPPB	0.513	-0.9616	0.003407	0.04708	yes	down	18.408	37.305	42.591	20.287	20.198	10.954	32.768	17.146
ENSG00000135245	HILPDA	0.374	-1.417	5.26E-07	5.02E-05	yes	down	32.482	53.602	40.326	12.046	22.179	15.319	42.137	16.515
ENSG00000100065	CARD10	0.711	-0.4923	0.09103	0.3661	yes	down	3.503	7.521	5.25	4.12	3.467	3.094	5.425	3.56
ENSG00000148737	TCF7L2	0.633	-0.6592	0.03725	0.2238	yes	down	2.564	4.342	4.123	2.031	3.753	1.795	3.676	2.526
ENSG00000158467	AHCYL2	1.767	0.8212	0.0006924	0.01537	yes	up	4.622	5.713	5.121	8.568	9.147	9.337	5.152	9.017
ENSG00000198929	NOS1AP	2.535	1.342	0.0001603	0.005273	yes	up	2.013	1.9	2.609	3.373	4.084	3.58	2.174	3.679
ENSG00000243646	IL10RB	1.387	0.4715	0.0906	0.3654	yes	up	5.489	8.926	6.227	9.431	9.609	9.375	6.881	9.472
ENSG00000196277	GRM7	1.448	0.5344	0.0418	0.2401	yes	up	5.281	4.112	3.522	6.397	6.406	5.318	4.305	6.04
ENSG00000269068	AC009955.4	2.635	1.398	0.03115	0.2013	yes	up	0.56	0.99	1.213	3.012	2.631	1.122	0.921	2.255
ENSG00000163872	YEATS2	0.72	-0.4736	0.07251	0.3244	yes	down	19.319	13.372	13.861	8.836	10.919	13.142	15.517	10.966
ENSG00000123416	TUBA1B	0.607	-0.7202	0.006454	0.07414	yes	down	1733.233	1817.942	2573.112	1382.07	1360.778	887.734	2041.429	1210.194
ENSG00000100490	CDKL1	0.393	-1.349	0.03558	0.2186	yes	down	1.065	1.889	0.934	0.362	12.053	0.383	1.296	4.266
ENSG00000166557	TMED3	1.536	0.6194	0.03544	0.2182	yes	up	49.472	124.757	95.897	159.623	140.044	109.367	90.042	136.345
ENSG00000260537	AC012184.2	0.437	-1.194	0.00378	0.05071	yes	down	7.024	15.261	9.91	4.692	7.287	5.823	10.732	5.934
ENSG00000283201	AC092329.3	0.581	-0.7839	0.01689	0.1379	yes	down	3.34	1.635	3.21	1.412	1.673	1.561	2.728	1.549
ENSG00000168843	FSTL5	2.123	1.086	0.0009305	0.01901	yes	up	3.963	3.064	1.857	4.879	6.142	6.767	2.961	5.929
ENSG00000162600	OMA1	1.566	0.6469	0.09839	0.3795	yes	up	3.376	3.006	2.298	2.813	2.928	3.496	2.893	3.079
ENSG00000100918	REC8	0.684	-0.5484	0.03382	0.2114	yes	down	66.444	83.916	102.769	65.203	66.813	43.042	84.376	58.353
ENSG00000112561	TFEB	1.805	0.8523	0.0126	0.1138	yes	up	4.866	11.068	6.088	15.606	15.267	7.431	7.341	12.768
ENSG00000101191	DIDO1	0.589	-0.7626	0.00652	0.07465	yes	down	20.385	17.933	19.304	12.408	11.712	11.441	19.207	11.854
ENSG00000170629	DPY19L2P2	0.433	-1.206	0.006935	0.07812	yes	down	1.399	0.795	1.127	0.397	0.638	0.411	1.107	0.482
ENSG00000059728	MXD1	1.593	0.6721	0.016	0.1326	yes	up	2.049	2.833	1.6	3.152	3.522	3.842	2.161	3.505
ENSG00000177034	MTX3	0.644	-0.6357	0.09051	0.3652	yes	down	4.983	3.213	2.061	2.229	1.233	3.066	3.419	2.176
ENSG00000166407	LMO1	0.605	-0.7243	0.0239	0.1705	yes	down	39.839	108.252	62.131	41.531	47.595	34.144	70.074	41.09
ENSG00000127863	TNFRSF19	0.448	-1.157	0.004435	0.05679	yes	down	2.672	1.589	1.557	0.63	0.572	1.187	1.939	0.796
ENSG00000059122	FLYWCH1	1.384	0.4687	0.08524	0.3541	yes	up	20.439	36.579	36.847	46.025	44.106	36.649	31.288	42.26
ENSG00000170634	ACYP2	1.573	0.6535	0.02323	0.1678	yes	up	9.091	11.137	8.858	13.96	16.368	13.244	9.695	14.524
ENSG00000198727	MT-CYB	0.301	-1.734	1.44E-08	2.07E-06	yes	down	2854.567	1333.773	2253.833	510.664	764.874	628.892	2147.391	634.81
ENSG00000154839	SKA1	0.558	-0.8412	0.003002	0.04292	yes	down	12.657	9.594	7.913	5.638	4.271	5.477	10.055	5.129
ENSG00000196693	ZNF33B	0.564	-0.8274	0.01061	0.103	yes	down	3.747	6.887	3.564	2.358	2.928	3.832	4.733	3.039
ENSG00000188566	NDOR1	0.675	-0.5679	0.02363	0.1693	yes	down	11.718	18.267	16.394	10.389	10.534	8.057	15.46	9.66
ENSG00000105251	SHD	1.374	0.4588	0.0929	0.3694	yes	up	82.441	140.271	138.392	182.944	159.868	135.024	120.368	159.279
ENSG00000162607	USP1	0.586	-0.7718	0.0147	0.1255	yes	down	11.926	8.212	6.098	3.875	4.667	6.384	8.745	4.975
ENSG00000135077	HAVCR2	0.422	-1.245	0.01414	0.1223	yes	down	1.598	1.14	0.859	0.409	0.495	0.57	1.199	0.491
ENSG00000240758	AC010655.2	0.465	-1.104	0.01656	0.136	yes	down	3.142	1.428	2.416	1.051	0.925	1.009	2.329	0.995
ENSG00000106344	RBM28	0.706	-0.5024	0.06047	0.2934	yes	down	40.507	30.682	38.039	30.687	28.002	30.891	36.409	29.86
ENSG00000136854	STXBP1	1.56	0.6416	0.003938	0.05227	yes	up	51.268	69.312	64.826	101.657	107.529	77.775	61.802	95.654
ENSG00000168875	SOX14	0.437	-1.195	0.02779	0.1887	yes	down	1.029	1.025	1.278	0.327	0.804	0.29	1.111	0.474
ENSG00000151067	CACNA1C	2.998	1.584	2.88E-11	8.24E-09	yes	up	1.553	1.808	1.632	5.836	4.986	3.814	1.664	4.879
ENSG00000254547	AC036111.1	0.539	-0.8922	0.001599	0.0276	yes	down	2.094	2.188	2.673	1.984	1.464	0.907	2.318	1.452
ENSG00000091127	PUS7	0.664	-0.5914	0.07752	0.3365	yes	down	21.224	10.043	14.032	8.147	9.136	13.244	15.1	10.176
ENSG00000124249	KCNK15	0.546	-0.8727	0.04975	0.2658	yes	down	1.174	6.738	3.747	2.673	1.937	1.103	3.886	1.904
ENSG00000109794	FAM149A	1.379	0.4636	0.09148	0.3667	yes	up	5.083	5.079	5.315	6.91	6.571	6.029	5.159	6.503
ENSG00000004866	ST7	1.715	0.7783	0.0006084	0.01405	yes	up	24.095	30.394	28.462	46.258	44.436	37.443	27.65	42.712
ENSG00000102804	TSC22D1	2.187	1.129	1.46E-06	0.0001198	yes	up	22.235	16.205	21.258	46.107	46.56	41.743	19.899	44.803
ENSG00000150551	LYPD1	1.494	0.5793	0.07292	0.3258	yes	up	4.108	8.362	5.916	10.517	8.993	6.515	6.129	8.675
ENSG00000259539	AC051619.6	3.165	1.662	0.05254	0.2713	yes	up	1.101	0.311	0.505	2.288	2.334	1.692	0.639	2.105
ENSG00000163728	TTC14	0.598	-0.7428	0.06263	0.3	yes	down	7.547	4.123	4.681	1.587	1.937	4.645	5.45	2.723
ENSG00000163808	KIF15	0.407	-1.298	0.0008005	0.01703	yes	down	6.464	2.753	2.244	1.039	1.794	1.795	3.82	1.543
ENSG00000142945	KIF2C	0.579	-0.7881	0.00157	0.02729	yes	down	39.244	35.485	43.719	30.699	21.442	16.955	39.483	23.032
ENSG00000158122	AAED1	3.671	1.876	9.20E-14	5.79E-11	yes	up	2.122	2.799	2.695	8.054	8.156	8.861	2.539	8.357
ENSG00000272556	GTF2IP13	0.422	-1.245	2.23E-06	0.0001718	yes	down	1.526	7.475	20.023	5.778	12.042	0.692	9.675	6.171
ENSG00000087076	HSD17B14	2.977	1.574	5.03E-05	0.002128	yes	up	6.753	22.666	17.951	64.514	50.071	26.713	15.79	47.099
ENSG00000185924	RTN4RL1	14.898	3.897	9.21E-12	2.90E-09	yes	up	0.099	0.115	0.032	1.482	0.991	0.925	0.082	1.133
ENSG00000181789	COPG1	1.36	0.444	0.06329	0.3011	yes	up	50.05	84.469	62.625	88.84	90.049	67.316	65.715	82.068
ENSG00000134255	CEPT1	2.029	1.021	2.45E-05	0.001184	yes	up	5.967	8.316	5.637	17.054	14.386	12.02	6.64	14.487
ENSG00000185760	KCNQ5	2.385	1.254	1.09E-05	0.0006191	yes	up	1.923	2.004	1.31	4.611	4.458	4.888	1.746	4.652
ENSG00000122026	RPL21	1.478	0.5632	0.01695	0.1381	yes	up	1014.409	1160.863	730.439	1361.783	1458.07	1279.618	968.57	1366.49
ENSG00000276087	AC008073.3	5.579	2.48	0.01538	0.1291	yes	up	0	0.346	0.365	0.374	2.3	0.907	0.237	1.194
ENSG00000001036	FUCA2	1.386	0.4714	0.05022	0.2664	yes	up	15.004	29.116	19.197	26.38	22.785	25.302	21.106	24.822
ENSG00000108176	DNAJC12	1.52	0.604	0.02863	0.1922	yes	up	20.231	13.568	12.411	22.656	23.137	23.666	15.403	23.153
ENSG00000060688	SNRNP40	0.729	-0.4565	0.0803	0.3435	yes	down	42.169	50.988	65.996	40.632	40.264	28.685	53.051	36.527
ENSG00000165025	SYK	0.342	-1.548	0.0002981	0.008401	yes	down	0.56	0.76	0.891	0.829	0.231	0.673	0.737	0.578
ENSG00000173276	ZBTB21	1.425	0.5107	0.08684	0.3574	yes	up	4.189	3.248	2.416	4.109	4.326	5.216	3.284	4.55
ENSG00000165507	C10orf10	2.351	1.233	0.06327	0.3011	yes	up	0.244	0.311	0.301	0.665	0.859	0.336	0.285	0.62
ENSG00000213023	SYT3	1.62	0.6964	0.0105	0.1023	yes	up	8.703	11.045	11.434	17.03	14.75	13.385	10.394	15.055
ENSG00000103512	NOMO1	1.545	0.6277	0.004393	0.05654	yes	up	61.849	83.927	65.664	111.193	114.331	94.001	70.48	106.508
ENSG00000099974	DDTL	0.673	-0.5704	0.08897	0.3618	yes	down	2.419	3.248	2.706	1.961	2.102	1.841	2.791	1.968
ENSG00000108312	UBTF	0.681	-0.5553	0.01172	0.1084	yes	down	64.16	82.568	84.592	54.861	49.18	49.09	77.107	51.044
ENSG00000133519	ZDHHC8P1	1.705	0.7696	0.01207	0.1103	yes	up	2.122	3.593	2.598	4.564	4.744	3.561	2.771	4.29
ENSG00000243422	RPL23AP49	2.249	1.169	0.006245	0.07263	yes	up	3.241	3.236	3.768	7.237	8.63	5.3	3.415	7.056
ENSG00000134243	SORT1	1.38	0.4643	0.09821	0.3793	yes	up	10.292	6.646	7.279	8.673	10.292	13.403	8.072	10.789
ENSG00000178202	KDELC2	0.635	-0.6546	0.04459	0.2491	yes	down	7.701	4.446	5.261	2.685	3.137	5.141	5.803	3.654
ENSG00000205683	DPF3	0.414	-1.273	0.08643	0.3569	yes	down	0.497	0.288	0.193	0.198	0.704	0.131	0.326	0.344
ENSG00000117399	CDC20	0.558	-0.8412	0.00245	0.03715	yes	down	69.884	67.987	103.456	55.328	41.134	32.863	80.442	43.108
ENSG00000156970	BUB1B	0.391	-1.353	0.0001121	0.003962	yes	down	28.78	9.606	12.572	4.307	8.398	7.16	16.986	6.622
ENSG00000214357	NEURL1B	0.649	-0.6238	0.02228	0.1636	yes	down	8.107	5.644	9.512	5.615	4.667	5.374	7.754	5.219
ENSG00000129173	E2F8	0.291	-1.782	1.69E-07	1.91E-05	yes	down	3.151	2.303	2.426	0.875	0.793	0.823	2.627	0.83
ENSG00000142149	HUNK	0.663	-0.5921	0.04222	0.2417	yes	down	6.121	3.559	5.175	4.471	2.972	3.112	4.952	3.518
ENSG00000102543	CDADC1	1.725	0.7862	0.02059	0.1561	yes	up	3.9	7.429	3.221	11.661	10.776	6.188	4.85	9.542
ENSG00000180660	MAB21L1	2.266	1.18	4.12E-07	3.98E-05	yes	up	50.149	38.054	47.143	94.676	94.804	111.526	45.115	100.335
ENSG00000171368	TPPP	1.603	0.681	0.005781	0.06881	yes	up	2.022	2.085	2.534	3.537	3.533	3.262	2.214	3.444
ENSG00000273142	AC073335.2	0.477	-1.068	0.002977	0.04275	yes	down	1.806	2.211	1.653	0.607	0.848	1.14	1.89	0.865
ENSG00000146833	TRIM4	1.34	0.4221	0.09755	0.3785	yes	up	4.866	6.576	6.603	5.72	6.296	6.094	6.015	6.037
ENSG00000230555	AL450326.1	0.213	-2.231	0.01342	0.1187	yes	down	1.932	0.772	1.804	0.432	0.209	0.318	1.503	0.32
ENSG00000172817	CYP7B1	0.594	-0.7514	0.09996	0.3833	yes	down	3.954	1.843	1.782	0.782	1.057	2.01	2.526	1.283
ENSG00000008196	TFAP2B	0.692	-0.5309	0.0698	0.3178	yes	down	62.643	53.372	60.016	33.932	40.022	52.604	58.677	42.186
ENSG00000141337	ARSG	0.618	-0.6952	0.05996	0.2927	yes	down	2.618	4.066	3.038	2.171	2.058	1.355	3.241	1.861
ENSG00000170667	RASA4B	1.721	0.783	0.02115	0.1589	yes	up	8.983	10.55	13.828	25.61	18.778	11.169	11.12	18.519
ENSG00000231327	LINC01816	0.409	-1.291	0.0105	0.1023	yes	down	4.478	10.089	6.474	3.887	2.994	1.467	7.014	2.783
ENSG00000132639	SNAP25	1.616	0.692	0.004399	0.05656	yes	up	36.174	31.523	24.586	41.543	47.562	52.454	30.761	47.186
ENSG00000074054	CLASP1	0.716	-0.4826	0.08453	0.3523	yes	down	17.767	11.045	12.218	7.891	8.42	13.104	13.677	9.805
ENSG00000113845	TIMMDC1	1.279	0.3552	0.08402	0.3515	yes	up	94.89	113.838	109.812	146.398	132.603	123.172	106.18	134.058
ENSG00000058673	ZC3H11A	0.62	-0.6906	0.03769	0.2258	yes	down	23.662	11.897	13.743	8.019	8.74	12.385	16.434	9.715
ENSG00000149256	TENM4	0.591	-0.7587	0.003454	0.04744	yes	down	43.189	37.247	54.401	31.026	24.579	25.414	44.946	27.006
ENSG00000129566	TEP1	1.638	0.7121	0.002796	0.04094	yes	up	1.49	3.098	1.718	3.397	4.337	5.001	2.102	4.245
ENSG00000185088	RPS27L	1.783	0.8345	0.0007545	0.01625	yes	up	40.787	64.682	42.924	99.054	77.512	81.514	49.464	86.027
ENSG00000001630	CYP51A1	2.44	1.287	2.14E-08	2.90E-06	yes	up	55.268	55.779	53.102	144.95	137.776	100.488	54.716	127.738
ENSG00000234964	FABP5P7	0.557	-0.8438	0.0177	0.1426	yes	down	78.677	43.686	49.087	39.593	30.523	26.723	57.15	32.28
ENSG00000164109	MAD2L1	0.595	-0.7495	0.00187	0.03098	yes	down	64.792	44.975	65.664	33.36	31.513	25.124	58.477	29.999
ENSG00000087086	FTL	1.491	0.5758	0.08785	0.36	yes	up	808.243	2581.005	1732.078	2737.841	2630.021	1962.852	1707.109	2443.571
ENSG00000135835	KIAA1614	0.568	-0.8155	0.005913	0.06991	yes	down	15.591	11.955	24.747	11.007	8.685	7.206	17.431	8.966
ENSG00000003249	DBNDD1	1.362	0.4456	0.09174	0.3671	yes	up	41.519	59.51	72.503	84.159	83.126	61.399	57.844	76.228
ENSG00000262526	AC120057.3	3.067	1.617	2.65E-07	2.79E-05	yes	up	9.542	13.038	19.068	56.799	40.429	34.714	13.883	43.981
ENSG00000125505	MBOAT7	1.743	0.8016	0.001221	0.0229	yes	up	30.586	44.515	48.185	77.844	74.375	55.838	41.095	69.352
ENSG00000158234	FAIM	0.663	-0.5932	0.08889	0.3617	yes	down	5.904	8.845	10.146	6.163	3.775	5.197	8.298	5.045
ENSG00000238035	AC138035.1	0.758	-0.3996	0.09656	0.377	yes	down	18.281	12.934	16.759	7.984	12.735	12.216	15.991	10.978
ENSG00000104894	CD37	4.266	2.093	1.60E-05	0.0008315	yes	up	0.226	0.369	0.247	1.027	1.53	1.271	0.281	1.276
ENSG00000158458	NRG2	1.588	0.6672	0.01064	0.103	yes	up	3.431	4.135	3.962	6.186	6.164	4.486	3.843	5.612
ENSG00000186687	LYRM7	0.59	-0.7624	0.01941	0.1505	yes	down	4.189	3.317	2.104	1.611	1.695	3.019	3.203	2.108
ENSG00000146414	SHPRH	0.659	-0.6012	0.079	0.3403	yes	down	3.268	2.142	1.782	1.249	1.277	2.197	2.397	1.574
ENSG00000240024	LINC00888	1.375	0.4598	0.06537	0.3064	yes	up	10.761	14.489	12.068	16.225	18.283	15.852	12.439	16.787
ENSG00000172350	ABCG4	2.015	1.011	0.01365	0.1196	yes	up	0.361	0.691	0.719	1.366	1.618	0.907	0.59	1.297
ENSG00000108439	PNPO	0.671	-0.5752	0.01221	0.1112	yes	down	16.719	16.597	17.404	12.221	10.578	10.468	16.907	11.089
ENSG00000268471	DKFZP434I0714	0.267	-1.903	0.0002903	0.008254	yes	down	2.23	0.783	0.966	0.222	0.396	0.43	1.326	0.349
ENSG00000205037	AC134312.1	0.389	-1.364	0.003145	0.04448	yes	down	0.803	1.048	1.041	0.572	0.363	0.626	0.964	0.52
ENSG00000184678	HIST2H2BE	0.715	-0.4841	0.08543	0.3544	yes	down	4.189	4.169	4.831	3.175	2.994	3.01	4.396	3.06
ENSG00000168453	HR	0.438	-1.192	9.35E-05	0.003439	yes	down	7.177	18.866	11.585	5.148	4.491	4.739	12.543	4.793
ENSG00000229666	MAST4-AS1	2.509	1.327	0.07383	0.3278	yes	up	1.156	0.495	0.387	1.879	1.805	1.439	0.679	1.708
ENSG00000105605	CACNG7	1.703	0.7679	0.001433	0.02567	yes	up	57.353	77.293	77.012	136.161	125.481	96.469	70.553	119.37
ENSG00000172375	C2CD2L	1.334	0.4157	0.0972	0.3778	yes	up	10.544	17.483	17.135	26.112	24.183	15.263	15.054	21.853
ENSG00000110514	MADD	1.371	0.4554	0.02641	0.1825	yes	up	37.6	40.806	38.103	55.141	50.644	53.24	38.836	53.008
ENSG00000166862	CACNG2	1.966	0.975	0.002215	0.03487	yes	up	1.544	1.578	1.385	2.72	3.324	3	1.502	3.015
ENSG00000119537	KDSR	1.66	0.7313	0.0009898	0.01993	yes	up	19.996	24.037	18.22	46.457	39.361	39.883	20.751	41.9
ENSG00000148925	BTBD10	1.409	0.495	0.03724	0.2238	yes	up	16.024	16.32	11.874	19.785	20	21.685	14.739	20.49
ENSG00000176641	RNF152	2.547	1.349	4.64E-06	0.000305	yes	up	7.971	6.035	3.887	18.583	21.882	17.918	5.964	19.461
ENSG00000179240	AP002360.1	0.549	-0.8663	0.05913	0.2906	yes	down	3.846	1.912	1.975	2.101	1.475	2.197	2.578	1.924
ENSG00000112936	C7	2.614	1.386	2.46E-11	7.30E-09	yes	up	656.839	578.231	514.884	1312.758	1649.374	1066.464	583.318	1342.865
ENSG00000223345	HIST2H2BA	0.649	-0.6242	0.02576	0.1795	yes	down	5.967	4.561	4.219	2.72	2.807	4.225	4.916	3.251
ENSG00000137073	UBAP2	0.748	-0.4197	0.08184	0.3471	yes	down	19.301	12.335	15.804	10.505	13.836	12.029	15.813	12.123
ENSG00000134259	NGF	7.454	2.898	2.23E-07	2.42E-05	yes	up	0.172	0.806	0.741	4.447	5.184	2.804	0.573	4.145
ENSG00000158062	UBXN11	0.671	-0.5766	0.04122	0.2377	yes	down	11.835	18.808	14.601	12.431	10.567	7.449	15.081	10.149
ENSG00000113734	BNIP1	1.447	0.5326	0.07245	0.3243	yes	up	14.21	28.206	18.359	35.216	26.219	23.442	20.258	28.292
ENSG00000181894	ZNF329	1.453	0.5392	0.03582	0.2193	yes	up	5.182	4.319	4.724	5.498	6.274	7.141	4.742	6.304
ENSG00000141542	RAB40B	0.653	-0.6148	0.04647	0.2551	yes	down	11.122	7.728	10.457	3.864	5.25	7.749	9.769	5.621
ENSG00000164627	KIF6	0.437	-1.194	0.04926	0.2646	yes	down	0.695	1.232	0.569	0.607	0.341	0.29	0.832	0.413
ENSG00000069188	SDK2	0.468	-1.096	0.01886	0.1484	yes	down	1.264	0.841	0.215	0.292	0.176	0.168	0.773	0.212
ENSG00000138639	ARHGAP24	2.946	1.559	0.002048	0.03303	yes	up	0.424	0.518	0.505	1.086	1.695	0.514	0.482	1.098
ENSG00000177519	RPRM	1.497	0.5817	0.07449	0.3284	yes	up	5.019	7.244	10.65	13.283	11.205	8.964	7.638	11.151
ENSG00000184319	RPL23AP82	1.409	0.4945	0.04974	0.2658	yes	up	12.106	14.984	19.648	26.812	23.742	18.525	15.579	23.026
ENSG00000164258	NDUFS4	1.411	0.4967	0.03939	0.2311	yes	up	42.927	61.065	45.222	72.055	70.787	64.129	49.738	68.99
ENSG00000167325	RRM1	0.619	-0.692	0.009999	0.09952	yes	down	50.185	35.52	29.353	19.412	26.406	25.825	38.353	23.881
ENSG00000162551	ALPL	0.568	-0.8164	0.01115	0.1055	yes	down	2.898	3.87	3.189	2.124	1.915	1.309	3.319	1.783
ENSG00000188488	SERPINA5	1.867	0.9006	0.0005249	0.01266	yes	up	5.706	8.408	7.816	13.914	12.361	9.487	7.31	11.921
ENSG00000023909	GCLM	0.536	-0.8996	0.001292	0.02407	yes	down	3.196	6.968	4.81	2.836	2.157	2.851	4.991	2.615
ENSG00000239521	GATS	1.532	0.6158	0.01529	0.1289	yes	up	11.375	8.028	14.494	15.793	21.079	14.534	11.299	17.135
ENSG00000172922	RNASEH2C	0.711	-0.4928	0.0775	0.3365	yes	down	51.025	85.54	103.22	68.366	59.251	42.631	79.928	56.749
ENSG00000197417	SHPK	0.606	-0.7235	0.02248	0.1643	yes	down	3.295	3.282	5.916	2.638	2.168	2.561	4.164	2.456
ENSG00000186132	C2orf76	1.773	0.8258	0.01077	0.1038	yes	up	9.091	11.241	7.838	17.614	16.643	16.058	9.39	16.772
ENSG00000198521	ZNF43	0.47	-1.089	0.002093	0.03355	yes	down	6.608	4.158	4.015	1.552	2.19	2.654	4.927	2.132
ENSG00000180448	ARHGAP45	0.619	-0.6917	0.02895	0.1929	yes	down	6.536	9.582	15.181	10.295	9.158	7.15	10.433	8.868
ENSG00000134769	DTNA	1.376	0.4605	0.07516	0.3298	yes	up	8.324	7.82	7.333	8.299	9.961	9.515	7.826	9.258
ENSG00000137812	KNL1	0.318	-1.651	2.88E-06	0.0002096	yes	down	5.498	3.87	1.986	0.98	1.277	1.58	3.785	1.279
ENSG00000101187	SLCO4A1	2.032	1.023	3.62E-05	0.001619	yes	up	29.819	49.629	35.559	80.342	76.004	58.362	38.336	71.569
ENSG00000101213	PTK6	0.408	-1.295	0.002801	0.04094	yes	down	2.04	3.513	4.069	1.739	1.31	0.766	3.207	1.272
ENSG00000239282	CASTOR1	1.567	0.6484	0.0195	0.1508	yes	up	6.843	12.024	11.681	16.388	16.918	13.179	10.183	15.495
ENSG00000229180	AC006001.3	1.683	0.7511	0.01298	0.1162	yes	up	17.46	33.228	22.686	50.402	36.896	25.33	24.458	37.543
ENSG00000196154	S100A4	1.857	0.8927	0.004843	0.06048	yes	up	13.758	30.06	20.657	41.636	40.374	32.854	21.492	38.288
ENSG00000113048	MRPS27	0.758	-0.3996	0.06785	0.3129	yes	down	38.855	46.323	51.996	35.111	34.298	34.985	45.725	34.798
ENSG00000161980	POLR3K	0.706	-0.5027	0.08882	0.3617	yes	down	44.787	45.943	76.293	55.433	38.547	36.77	55.674	43.583
ENSG00000108932	SLC16A6	0.379	-1.4	0.02351	0.1689	yes	down	0.731	0.795	0.279	0.479	0.132	0.215	0.602	0.275
ENSG00000133878	DUSP26	1.365	0.4485	0.0868	0.3573	yes	up	14.869	22.781	19.497	31.306	24.436	19.927	19.049	25.223
ENSG00000163377	FAM19A4	20.308	4.344	1.05E-17	1.17E-14	yes	up	0.208	0.092	0.118	3.934	3.897	2.346	0.139	3.392
ENSG00000198176	TFDP1	0.64	-0.6446	0.01485	0.1265	yes	down	43.974	31.892	52.522	23.263	25.47	25.694	42.796	24.809
ENSG00000165476	REEP3	1.346	0.4287	0.09393	0.3715	yes	up	7.529	6.646	4.982	7.996	7.914	9.347	6.386	8.419
ENSG00000100385	IL2RB	4.368	2.127	0.0192	0.1496	yes	up	0.036	0.138	0.011	0.35	0.242	0.122	0.062	0.238
ENSG00000070886	EPHA8	1.889	0.9178	0.007721	0.08402	yes	up	2.618	5.286	6.807	11.509	9.367	5.851	4.904	8.909
ENSG00000185591	SP1	1.437	0.5228	0.04434	0.2482	yes	up	14.869	12.519	10.243	15.513	19.835	21.591	12.544	18.98
ENSG00000135924	DNAJB2	1.695	0.7615	0.008286	0.0864	yes	up	32.608	68.148	57.418	100.688	90.148	65.914	52.725	85.583
ENSG00000281593	AC006978.2	0.548	-0.8676	0.0951	0.3736	yes	down	2.465	1.301	1.127	0.584	0.77	1.206	1.631	0.853
ENSG00000150347	ARID5B	2.621	1.39	5.47E-06	0.0003484	yes	up	3.575	1.682	2.287	7.307	7.793	7.73	2.515	7.61
ENSG00000131653	TRAF7	1.427	0.5129	0.06895	0.3153	yes	up	77.593	150.268	140.217	204.399	180.319	132.603	122.693	172.44
ENSG00000158850	B4GALT3	1.476	0.5619	0.03798	0.2271	yes	up	63.645	104.97	97.851	160.825	130.699	102.208	88.822	131.244
ENSG00000153714	LURAP1L	2.732	1.45	0.0004705	0.01171	yes	up	1.634	4.929	1.804	8.976	8.718	4.43	2.789	7.375
ENSG00000172159	FRMD3	0.6	-0.7363	0.03835	0.2285	yes	down	6.969	4.607	3.554	1.669	2.554	3.627	5.043	2.617
ENSG00000107140	TESK1	1.492	0.5776	0.05414	0.2763	yes	up	14.634	32.871	22.579	38.975	36.533	26.872	23.361	34.127
ENSG00000164086	DUSP7	0.61	-0.7132	0.001631	0.02801	yes	down	13.397	17.875	15.46	9.898	8.762	8.879	15.577	9.18
ENSG00000067601	PMS2P4	0.648	-0.6268	0.04032	0.2351	yes	down	12.233	7.924	9.094	6.688	8.321	5.814	9.75	6.941
ENSG00000163032	VSNL1	2.136	1.095	0.01067	0.1032	yes	up	2.835	1.163	1.074	2.86	3.886	4.057	1.691	3.601
ENSG00000246273	SBF2-AS1	0.621	-0.6872	0.074	0.3282	yes	down	2.744	2.419	2.018	2.521	1.321	1.598	2.394	1.813
ENSG00000149503	INCENP	0.619	-0.693	0.002399	0.03669	yes	down	25.07	22.897	27.303	16.879	13.385	18.03	25.09	16.098
ENSG00000102312	PORCN	1.432	0.5182	0.09043	0.3652	yes	up	5.218	10.239	8.278	12.501	11.568	7.599	7.912	10.556
ENSG00000185909	KLHDC8B	1.564	0.6454	0.02014	0.154	yes	up	36.138	60.812	70.345	97.77	85.261	70.597	55.765	84.543
ENSG00000129219	PLD2	1.747	0.8048	0.003787	0.05077	yes	up	5.128	12.082	8.428	16.237	13.847	10.637	8.546	13.574
ENSG00000203999	LINC01270	1.488	0.573	0.02741	0.1871	yes	up	6.735	9.26	8.471	11.848	11.051	8.767	8.155	10.555
ENSG00000149548	CCDC15	0.314	-1.669	0.0006964	0.0154	yes	down	1.318	0.956	0.569	0.175	0.297	0.374	0.948	0.282
ENSG00000078237	TIGAR	1.439	0.5253	0.05982	0.2925	yes	up	5.832	10.193	6.474	9.058	9.213	10.01	7.5	9.427
ENSG00000108861	DUSP3	1.721	0.7836	0.0008154	0.01718	yes	up	20.637	32.905	21.988	47.671	48.927	42.435	25.177	46.344
ENSG00000116473	RAP1A	1.371	0.4548	0.06949	0.3165	yes	up	15.248	14.12	13.324	18.641	19.615	19.984	14.231	19.413
ENSG00000068120	COASY	1.356	0.4398	0.08974	0.3638	yes	up	35.307	46.346	59.608	65.658	64.304	48.51	47.087	59.491
ENSG00000112149	CD83	0.583	-0.7795	0.0173	0.1401	yes	down	2.167	2.753	2.265	1.412	1.321	1.318	2.395	1.35
ENSG00000007047	MARK4	1.685	0.7524	0.01149	0.1071	yes	up	21.838	51.322	41.249	67.059	60.638	48.033	38.136	58.577
ENSG00000151689	INPP1	1.719	0.7819	0.002082	0.03341	yes	up	6.816	10.642	9.158	15.746	13.539	13.525	8.872	14.27
ENSG00000031003	FAM13B	0.571	-0.8092	0.01326	0.1177	yes	down	8.287	5.724	3.457	3.058	3.082	3.692	5.823	3.277
ENSG00000235706	DICER1-AS1	0.528	-0.921	0.02651	0.1829	yes	down	2.88	4.123	2.405	1.622	1.772	1.393	3.136	1.596
ENSG00000043143	JADE2	1.414	0.4997	0.07594	0.332	yes	up	8.116	14.189	11.531	24.162	17.854	15.142	11.279	19.053
ENSG00000247400	DNAJC3-AS1	0.415	-1.269	0.04712	0.2575	yes	down	0.451	0.461	0.505	0.082	0.231	0.252	0.472	0.188
ENSG00000013288	MAN2B2	1.326	0.4069	0.07516	0.3298	yes	up	5.028	6.98	6.302	6.642	8.09	6.561	6.103	7.098
ENSG00000006530	AGK	0.749	-0.4171	0.0665	0.3097	yes	down	28.356	23.369	24.296	15.828	17.512	19.077	25.34	17.472
ENSG00000157168	NRG1	1.856	0.8924	0.00181	0.03047	yes	up	5.001	4.711	5.035	7.027	10.369	5.216	4.916	7.537
ENSG00000180318	ALX1	1.675	0.7441	0.02885	0.1924	yes	up	2.717	3.11	2.362	4.039	3.864	5.374	2.73	4.426
ENSG00000215241	LINC02449	0.288	-1.795	0.0442	0.2479	yes	down	1.255	0.956	1.374	0.292	0.385	0.299	1.195	0.325
ENSG00000137574	TGS1	0.661	-0.5973	0.07186	0.323	yes	down	9.416	4.595	5.787	3.759	3.599	5.496	6.599	4.285
ENSG00000276234	TADA2A	0.682	-0.5519	0.02021	0.1543	yes	down	14.778	14.351	13.667	10.727	8.09	8.524	14.265	9.114
ENSG00000269307	AC010463.1	0.331	-1.594	0.07065	0.3197	yes	down	0.903	1.659	0.397	0.549	0.407	0	0.986	0.319
ENSG00000204592	HLA-E	1.995	0.9964	0.01024	0.1009	yes	up	2.14	8.65	4.649	11.054	11.635	7.992	5.146	10.227
ENSG00000129951	PLPPR3	1.641	0.7142	0.04173	0.2398	yes	up	29.34	61.48	51.556	87.323	74.87	45.089	47.459	69.094
ENSG00000227398	KIF9-AS1	2.23	1.157	0.002111	0.03376	yes	up	0.361	0.518	0.483	0.805	1.233	0.888	0.454	0.975
ENSG00000245910	SNHG6	1.394	0.4789	0.09331	0.3703	yes	up	170.94	366.841	241.955	444.457	352.294	292.817	259.912	363.189
ENSG00000123374	CDK2	0.71	-0.4931	0.02712	0.1856	yes	down	36.806	28.632	32.209	20.847	22.245	20.554	32.549	21.215
ENSG00000149599	DUSP15	1.999	0.9994	0.00377	0.05066	yes	up	11.014	24.083	22.16	39.92	39.824	20.03	19.086	33.258
ENSG00000166575	TMEM135	1.484	0.5691	0.05301	0.2726	yes	up	3.972	2.937	2.931	11.019	3.621	5.234	3.28	6.625
ENSG00000182551	ADI1	1.392	0.4775	0.04493	0.2504	yes	up	38.539	42.649	54.369	70.701	60.484	53.165	45.186	61.45
ENSG00000075785	RAB7A	1.342	0.4241	0.03833	0.2285	yes	up	124.167	145.741	141.881	184.59	182.96	165.383	137.263	177.644
ENSG00000241978	AKAP2	0.56	-0.836	0.03457	0.214	yes	down	3.602	1.129	2.641	1.074	1.365	2.225	2.457	1.555
ENSG00000081087	OSTM1	1.767	0.8214	0.001812	0.03048	yes	up	5.29	6.957	4.273	8.521	8.564	12.076	5.507	9.72
ENSG00000145901	TNIP1	0.637	-0.6513	0.04853	0.2622	yes	down	44.371	126.968	76.078	56.927	55.96	40.126	82.472	51.004
ENSG00000167767	KRT80	1.683	0.751	0.05389	0.2756	yes	up	0.632	0.587	0.505	0.84	0.848	1.009	0.575	0.899
ENSG00000155011	DKK2	1.616	0.6924	0.03654	0.2219	yes	up	3.431	1.923	2.437	3.362	3.511	3.673	2.597	3.515
ENSG00000127452	FBXL12	1.459	0.5453	0.02508	0.1762	yes	up	18.651	22.113	21.709	30.839	30.842	24.666	20.824	28.782
ENSG00000130312	MRPL34	1.525	0.6092	0.03579	0.2193	yes	up	110.454	202.994	214.813	329.646	279.768	181.366	176.087	263.593
ENSG00000087088	BAX	1.412	0.4978	0.09552	0.3746	yes	up	107.999	230.889	176.86	298.888	226.252	178.225	171.916	234.455
ENSG00000154122	ANKH	1.698	0.764	0.0004091	0.01065	yes	up	9.1	20.167	14.902	27.641	26.923	26.601	14.723	27.055
ENSG00000033627	ATP6V0A1	1.422	0.5077	0.02544	0.1777	yes	up	27.029	38.376	32.059	45.441	47.837	39.06	32.488	44.113
ENSG00000013561	RNF14	1.304	0.383	0.08574	0.355	yes	up	34.251	31.143	25.553	40.679	36.555	36.929	30.316	38.054
ENSG00000135111	TBX3	0.347	-1.526	1.21E-08	1.81E-06	yes	down	56.351	37.996	41.668	13.073	12.075	18.441	45.338	14.53
ENSG00000198695	MT-ND6	0.389	-1.362	4.59E-05	0.001976	yes	down	2105.636	834.402	1364.69	448.111	559.867	617.227	1434.909	541.735
ENSG00000143303	RRNAD1	1.473	0.5592	0.05074	0.2674	yes	up	14.598	27.861	20.839	32.251	30.622	26.003	21.099	29.625
ENSG00000224531	SMIM13	0.585	-0.7737	0.01532	0.1289	yes	down	6.292	4.319	4.112	2.696	3.06	3.337	4.908	3.031
ENSG00000179954	SSC5D	3.108	1.636	1.30E-05	0.0007022	yes	up	1.905	4.595	1.267	5.813	8.971	3.374	2.589	6.053
ENSG00000261526	AC012615.1	0.549	-0.8663	0.00814	0.08581	yes	down	4.875	5.275	6.109	3.058	2.972	2.673	5.42	2.901
ENSG00000171570	RAB4B-EGLN2	1.472	0.5573	0.03108	0.2012	yes	up	11.194	17.518	15.009	21.711	25.658	19.74	14.574	22.37
ENSG00000137168	PPIL1	0.703	-0.5093	0.02587	0.1799	yes	down	37.763	33.205	32.316	22.633	22.069	25.835	34.428	23.512
ENSG00000100416	TRMU	0.716	-0.4829	0.05191	0.27	yes	down	26.857	21.895	30.234	20.625	18.162	15.235	26.329	18.007
ENSG00000234771	SLC25A25-AS1	2.045	1.032	0.005201	0.06379	yes	up	0.298	0.472	0.451	0.63	0.826	0.935	0.407	0.797
ENSG00000157110	RBPMS	1.918	0.9395	0.004427	0.05673	yes	up	2.735	5.505	3.296	8.136	9.037	5.711	3.845	7.628
ENSG00000157557	ETS2	0.429	-1.221	5.44E-07	5.12E-05	yes	down	8.008	11.748	8.696	3.724	4.227	4.692	9.484	4.214
ENSG00000164056	SPRY1	0.434	-1.205	9.09E-08	1.11E-05	yes	down	35.994	29.369	25.22	15.606	14.067	12.478	30.194	14.05
ENSG00000136859	ANGPTL2	1.705	0.7695	0.009737	0.0974	yes	up	5.101	2.591	4.391	6.828	7.144	5.019	4.028	6.33
ENSG00000118939	UCHL3	1.514	0.5985	0.05479	0.2779	yes	up	13.442	8.914	8.804	17.649	14.97	13.974	10.387	15.531
ENSG00000075643	MOCOS	1.72	0.7826	0.02153	0.1602	yes	up	2.112	4.768	1.814	5.089	4.744	4.804	2.898	4.879
ENSG00000168906	MAT2A	0.369	-1.438	0.0002303	0.006911	yes	down	76.185	25.027	61.272	14.544	15.08	27.452	54.161	19.025
ENSG00000018236	CNTN1	1.756	0.812	0.01202	0.1101	yes	up	9.777	5.102	5.486	7.797	10.05	12.104	6.788	9.984
ENSG00000213199	ASIC3	3.38	1.757	1.63E-11	5.02E-09	yes	up	3.9	5.298	4.617	14.346	12.537	13.02	4.605	13.301
ENSG00000165973	NELL1	3.345	1.742	2.46E-07	2.62E-05	yes	up	1.02	2.154	2.147	6.723	5.889	4.832	1.774	5.815
ENSG00000101180	HRH3	0.66	-0.6004	0.09765	0.3786	yes	down	4.758	3.018	7.859	2.743	3.72	3.412	5.212	3.292
ENSG00000152795	HNRNPDL	0.733	-0.4486	0.03685	0.223	yes	down	147.17	135.986	129.169	100.781	90.622	101.74	137.442	97.714
ENSG00000255152	MSH5-SAPCD1	0.577	-0.7932	0.02133	0.1596	yes	down	3.647	2.971	3.543	3.012	1.761	1.327	3.387	2.033
ENSG00000170271	FAXDC2	1.38	0.4648	0.06729	0.3119	yes	up	6.256	6.657	5.121	7.494	6.945	6.72	6.011	7.053
ENSG00000183250	LINC01547	0.675	-0.5664	0.05173	0.27	yes	down	3.485	5.989	5.894	4.482	3.379	3.084	5.123	3.648
ENSG00000120832	MTERF2	0.499	-1.004	0.04535	0.2515	yes	down	5.751	1.843	3.21	1.506	1.31	2.841	3.601	1.886
ENSG00000131061	ZNF341	1.557	0.6385	0.03877	0.2295	yes	up	1.273	1.981	2.029	2.685	2.818	2.309	1.761	2.604
ENSG00000156564	LRFN2	0.73	-0.4533	0.09086	0.3658	yes	down	3.548	4.572	4.767	2.988	3.401	2.729	4.296	3.039
ENSG00000266916	ZNF793-AS1	1.663	0.7341	0.04577	0.2528	yes	up	9.281	8.246	7.086	9.77	12.625	16.31	8.204	12.902
ENSG00000140332	TLE3	0.416	-1.267	6.67E-08	8.32E-06	yes	down	41.762	23.542	39.037	10.809	12.9	13.413	34.78	12.374
ENSG00000032444	PNPLA6	1.513	0.5974	0.02868	0.1922	yes	up	22.019	50.815	41.324	65.938	55.509	46.192	38.053	55.88
ENSG00000125851	PCSK2	4.491	2.167	1.69E-13	9.50E-11	yes	up	1.228	1.831	1.267	6.887	7.958	5.159	1.442	6.668
ENSG00000153179	RASSF3	1.447	0.5328	0.05188	0.27	yes	up	21.91	12.07	13.667	19.283	25.779	23.461	15.882	22.841
ENSG00000139352	ASCL1	0.178	-2.492	0.001458	0.02597	yes	down	1.21	0.253	0.837	0.047	0.066	0.28	0.767	0.131
ENSG00000138495	COX17	1.312	0.3918	0.08818	0.3605	yes	up	67.934	76.752	69.325	103.454	89.686	77.775	71.337	90.305
ENSG00000187189	TSPYL4	0.663	-0.5925	0.02699	0.185	yes	down	20.042	12.208	17.736	9.84	10.512	11.917	16.662	10.756
ENSG00000116752	BCAS2	1.528	0.6113	0.01411	0.1221	yes	up	26.668	24.889	17.94	37.983	27.518	30.732	23.166	32.078
ENSG00000085840	ORC1	0.509	-0.9744	0.0001338	0.004603	yes	down	8.784	7.797	10.049	5.124	3.985	4.103	8.877	4.404
ENSG00000153774	CFDP1	1.54	0.6228	0.007845	0.08448	yes	up	40.923	51.068	33.873	64.188	59.427	59.595	41.955	61.07
ENSG00000276101	AC027601.4	2.83	1.501	0.00575	0.0685	yes	up	3.196	1.474	1.396	6.292	6.076	4.786	2.022	5.718
ENSG00000158321	AUTS2	0.597	-0.744	0.00186	0.0309	yes	down	23.689	17.852	23.738	13.073	12.9	12.684	21.76	12.886
ENSG00000140264	SERF2	1.444	0.5297	0.06547	0.3065	yes	up	293.825	528.522	523.355	762.232	637.61	425.841	448.567	608.561
ENSG00000132182	NUP210	0.614	-0.7043	0.0009842	0.01989	yes	down	26.063	27.607	31.522	16.949	18.745	15.777	28.397	17.157
ENSG00000089123	TASP1	1.455	0.541	0.05852	0.2887	yes	up	4.135	3.064	3.511	5.696	5.57	3.879	3.57	5.048
ENSG00000095303	PTGS1	13.105	3.712	3.60E-20	4.72E-17	yes	up	0.812	2.684	1.127	21.898	24.304	9.627	1.541	18.61
ENSG00000074047	GLI2	0.217	-2.204	6.53E-05	0.002613	yes	down	0.831	0.68	0.998	0.198	2.058	0.486	0.836	0.914
ENSG00000105617	LENG1	1.513	0.597	0.0987	0.3805	yes	up	6.545	14.051	13.517	23.392	17.127	9.637	11.371	16.719
ENSG00000187800	PEAR1	0.598	-0.7409	0.01152	0.1073	yes	down	6.22	6.945	9.287	4.517	3.203	3.262	7.484	3.661
ENSG00000138433	CIR1	2.065	1.046	0.0001664	0.005427	yes	up	5.958	6.277	4.305	10.132	10.336	10.833	5.513	10.434
ENSG00000112902	SEMA5A	3.187	1.672	8.68E-06	0.0005112	yes	up	0.172	0.541	0.183	1.237	0.407	0.701	0.299	0.782
ENSG00000168830	HTR1E	0.464	-1.108	0.002339	0.03613	yes	down	3.259	7.014	3.543	2.194	2.345	1.626	4.605	2.055
ENSG00000185436	IFNLR1	1.714	0.7777	0.02051	0.1559	yes	up	0.632	0.979	0.891	1.587	1.607	1.019	0.834	1.404
ENSG00000256566	AL049650.1	2.331	1.221	0.04627	0.2544	yes	up	0.424	1.946	1.331	3.035	2.972	2.159	1.234	2.722
ENSG00000204618	RNF39	1.788	0.8383	0.06841	0.3139	yes	up	0.424	0.875	0.977	1.494	1.101	1.337	0.759	1.311
ENSG00000113369	ARRDC3	2.017	1.012	0.003673	0.04977	yes	up	9.705	8.166	3.811	9.922	10.71	14.815	7.227	11.816
ENSG00000112541	PDE10A	1.731	0.7914	0.007925	0.08483	yes	up	3.792	3.133	1.729	6.362	4.865	6.038	2.885	5.755
ENSG00000013810	TACC3	0.492	-1.024	0.0003689	0.009866	yes	down	57.516	51.218	91.291	39.056	32.636	28.695	66.675	33.462
ENSG00000182912	TSPEAR-AS2	0.244	-2.038	0.05449	0.2772	yes	down	0	1.048	0.956	0.339	0.198	0.093	0.668	0.21
ENSG00000179941	BBS10	0.583	-0.7781	0.02638	0.1825	yes	down	3.891	2.419	2.094	1.471	1.277	2.019	2.801	1.589
ENSG00000166848	TERF2IP	1.462	0.5475	0.01826	0.1453	yes	up	60.594	93.671	71.247	116.831	101.871	99.637	75.171	106.113
ENSG00000186777	ZNF732	0.49	-1.03	0.008452	0.08762	yes	down	3.403	1.935	2.92	1.319	1.64	1.112	2.753	1.357
ENSG00000124440	HIF3A	1.882	0.9125	0.007518	0.08249	yes	up	3.431	6.772	3.876	6.688	6.417	4.094	4.693	5.733
ENSG00000121310	ECHDC2	0.439	-1.189	0.03099	0.2008	yes	down	0.587	0.829	1.127	0.175	0.253	0.243	0.848	0.224
ENSG00000131470	PSMC3IP	0.458	-1.127	2.85E-06	0.0002087	yes	down	28.618	27.941	28.129	14.182	12.273	12.282	28.229	12.912
ENSG00000170293	CMTM8	1.557	0.6387	0.05251	0.2713	yes	up	3.223	4.434	4.327	6.828	6.296	5.029	3.995	6.051
ENSG00000214189	ZNF788	0.323	-1.631	0.07443	0.3283	yes	down	0.325	0.138	0.258	0.07	0.121	0.019	0.24	0.07
ENSG00000163714	U2SURP	0.611	-0.7102	0.02843	0.1912	yes	down	31.299	14.88	14.247	10.015	10.05	16.684	20.142	12.25
ENSG00000107672	NSMCE4A	0.728	-0.4589	0.08705	0.358	yes	down	18.895	13.729	12.272	10.879	10.941	11.347	14.965	11.056
ENSG00000104885	DOT1L	0.732	-0.4504	0.0446	0.2491	yes	down	16.232	19.695	23.395	13.657	14.937	13.31	19.774	13.968
ENSG00000165304	MELK	0.579	-0.7894	0.003555	0.04844	yes	down	28.491	17.391	21.451	12.245	11.998	13.936	22.444	12.726
ENSG00000168398	BDKRB2	1.649	0.7214	0.06597	0.3078	yes	up	0.867	1.762	0.966	2.3	2.62	1.159	1.198	2.026
ENSG00000169299	PGM2	0.677	-0.5632	0.06344	0.3014	yes	down	12.025	9.053	7.193	7.4	7.65	9.571	9.424	8.207
ENSG00000204519	ZNF551	0.358	-1.482	0.0006941	0.01537	yes	down	6.094	2.661	4.219	2.486	1.123	1.944	4.325	1.851
ENSG00000163637	PRICKLE2	0.445	-1.167	0.04516	0.2508	yes	down	0.316	0.357	0.268	0.047	0.121	0.916	0.314	0.361
ENSG00000135414	GDF11	1.52	0.6037	0.02046	0.1556	yes	up	16.629	15.998	21.752	29.158	26.78	22.442	18.126	26.127
ENSG00000119938	PPP1R3C	0.653	-0.6152	0.08278	0.3485	yes	down	4.18	7.452	2.802	2.638	3.214	3.187	4.811	3.013
ENSG00000172572	PDE3A	3.038	1.603	1.56E-06	0.0001256	yes	up	1.273	1.14	1.16	2.381	2.378	3.075	1.191	2.611
ENSG00000164708	PGAM2	1.53	0.6133	0.08328	0.3498	yes	up	27.065	59.867	52.941	92.167	78.25	38.294	46.624	69.57
ENSG00000129158	SERGEF	1.54	0.6231	0.05232	0.271	yes	up	9.317	16.251	14.773	26.193	17.303	12.768	13.447	18.755
ENSG00000128564	VGF	2.502	1.323	0.0002589	0.007554	yes	up	1961.625	6226.99	3237.779	11370.316	10761.02	6103.076	3808.798	9411.471
ENSG00000234546	LINC01759	2.667	1.415	0.003187	0.0449	yes	up	0.776	1.854	1.492	3.373	3.985	3.57	1.374	3.643
ENSG00000070759	TESK2	1.797	0.8458	0.0232	0.1678	yes	up	4.586	6.289	2.953	5.848	3.027	2.785	4.609	3.887
ENSG00000039560	RAI14	0.578	-0.7917	0.0299	0.1966	yes	down	4.767	3.259	6.356	2.288	2.135	1.86	4.794	2.094
ENSG00000172456	FGGY	0.641	-0.6421	0.09775	0.3788	yes	down	3.963	5.69	5.39	3.887	2.741	1.589	5.014	2.739
ENSG00000180304	OAZ2	1.439	0.5253	0.03909	0.2303	yes	up	97.472	114.022	163.021	220.974	193.461	153.727	124.838	189.387
ENSG00000123700	KCNJ2	25.813	4.69	5.09E-65	8.01E-61	yes	up	0.442	0.334	0.666	9.443	10.215	12.291	0.481	10.65
ENSG00000254258	AC087354.1	0.278	-1.847	0.05564	0.2799	yes	down	0.84	0.53	1.149	0.093	0.11	0.449	0.84	0.217
ENSG00000069869	NEDD4	0.503	-0.9907	0.00287	0.04164	yes	down	20.303	16.827	7.322	11.953	6.615	7.375	14.817	8.648
ENSG00000112473	SLC39A7	1.459	0.5452	0.03318	0.2088	yes	up	50.943	67.642	76.797	104.563	102.895	68.54	65.127	91.999
ENSG00000131773	KHDRBS3	1.409	0.4949	0.04077	0.2363	yes	up	19.211	26.617	15.364	33.173	27.837	27.246	20.397	29.419
ENSG00000167371	PRRT2	1.506	0.5911	0.04791	0.2603	yes	up	2.41	2.234	2.888	5.136	4.469	4.739	2.511	4.781
ENSG00000115649	CNPPD1	1.605	0.6826	0.01004	0.09984	yes	up	37.077	63.576	60.102	99.509	80.528	67.325	53.585	82.454
ENSG00000250138	AC139495.3	2.774	1.472	0.02723	0.186	yes	up	0.144	0.115	0.064	0.385	0.319	0.159	0.108	0.288
ENSG00000101216	GMEB2	0.696	-0.5235	0.07019	0.3189	yes	down	6.527	13.222	11.52	8.089	7.067	5.926	10.423	7.027
ENSG00000132016	C19orf57	0.497	-1.01	0.003213	0.04519	yes	down	2.293	3.432	4.434	1.412	1.42	2.935	3.386	1.922
ENSG00000221890	NPTXR	1.606	0.6831	0.003688	0.04987	yes	up	3.99	5.091	5.014	7.599	7.98	6.253	4.698	7.277
ENSG00000182628	SKA2	0.522	-0.9388	0.001331	0.02444	yes	down	44.173	25.58	39.445	25.166	21.497	18.591	36.399	21.751
ENSG00000124172	ATP5E	1.367	0.4508	0.09398	0.3716	yes	up	84.788	138.612	105.388	169.054	154.672	100.217	109.596	141.314
ENSG00000183054	RGPD6	3.224	1.689	0.05542	0.2796	yes	up	1.137	1.831	0.719	0.128	0.187	1.804	1.229	0.706
ENSG00000148773	MKI67	0.295	-1.76	6.76E-07	6.25E-05	yes	down	31.037	9.893	20.335	6.385	5.636	6.075	20.422	6.032
ENSG00000234996	AC098934.2	0.485	-1.045	0.0119	0.1096	yes	down	2.103	1.509	2.051	0.969	1.332	1.047	1.888	1.116
ENSG00000143437	ARNT	1.492	0.5771	0.007554	0.08277	yes	up	19.861	25.58	21.344	32.17	34.694	32.48	22.262	33.115
ENSG00000170464	DNAJC18	1.476	0.5616	0.01082	0.104	yes	up	7.764	14.961	8.75	19.47	17.479	14.665	10.492	17.205
ENSG00000135409	AMHR2	2.904	1.538	0.009068	0.09223	yes	up	0.478	1.278	1.084	3.082	3.148	1.486	0.947	2.572
ENSG00000186591	UBE2H	1.585	0.6645	0.001996	0.03246	yes	up	31.723	48.35	35.677	61.9	76.334	61.764	38.583	66.666
ENSG00000153130	SCOC	1.756	0.812	0.004315	0.05608	yes	up	17.27	19.107	9.931	26.112	22.366	29.33	15.436	25.936
ENSG00000134954	ETS1	0.704	-0.5064	0.08656	0.357	yes	down	5.128	3.432	3.962	2.311	2.807	3.281	4.174	2.8
ENSG00000160208	RRP1B	0.662	-0.5958	0.03723	0.2238	yes	down	20.457	11.771	20.829	10.155	10.952	13.067	17.686	11.391
ENSG00000267041	ZNF850	0.617	-0.6956	0.0705	0.3197	yes	down	2.122	4.331	0.816	0.735	1.178	0.738	2.423	0.884
ENSG00000237015	AL031186.1	0.525	-0.9304	0.09785	0.3788	yes	down	0.984	0.61	1.063	0.689	0.187	0.486	0.886	0.454
ENSG00000159086	PAXBP1	0.665	-0.5889	0.08545	0.3544	yes	down	10.003	5.574	4.821	5.054	4.26	5.029	6.799	4.781
ENSG00000256407	AL357673.1	3.543	1.825	0.07302	0.3259	yes	up	0.181	0	0.064	0.397	0.363	0.112	0.082	0.291
ENSG00000148019	CEP78	0.577	-0.7938	0.01027	0.101	yes	down	17.73	13.855	13.764	8.859	7.826	13.198	15.116	9.961
ENSG00000163832	ELP6	0.714	-0.4856	0.07465	0.3285	yes	down	47.08	69.3	75.165	56.227	41.794	36.415	63.848	44.812
ENSG00000154553	PDLIM3	1.743	0.8014	0.007097	0.07927	yes	up	5.624	6.588	6.313	13.564	11.866	7.272	6.175	10.901
ENSG00000136492	BRIP1	0.293	-1.769	4.14E-07	3.98E-05	yes	down	4.848	2.499	2.426	1.004	1.2	1.206	3.258	1.137
ENSG00000171017	LRRC8E	4.38	2.131	0.0402	0.2347	yes	up	0	0.253	0.097	1.424	0.506	0.43	0.117	0.787
ENSG00000006118	TMEM132A	1.406	0.4914	0.05714	0.2844	yes	up	64.431	107.262	97.411	130.126	126.549	97.45	89.701	118.042
ENSG00000087266	SH3BP2	0.741	-0.432	0.06563	0.307	yes	down	20.348	39.148	27.711	23.765	20.781	16.179	29.069	20.242
ENSG00000136267	DGKB	1.801	0.8489	0.02528	0.177	yes	up	0.578	0.622	0.612	0.98	0.815	1.187	0.604	0.994
ENSG00000170899	GSTA4	1.341	0.4233	0.0887	0.3617	yes	up	25.982	23.415	18.703	25.656	32.328	29.592	22.7	29.192
ENSG00000263513	FAM72C	0.539	-0.8924	0.03449	0.2136	yes	down	4.676	1.993	4.638	3.397	1.398	1.421	3.769	2.072
ENSG00000138031	ADCY3	0.611	-0.7119	0.001826	0.03068	yes	down	14.968	12.738	17.393	7.856	15.41	9.356	15.033	10.874
ENSG00000275764	AC092747.4	0.334	-1.581	0.008934	0.09134	yes	down	1.128	0.979	0.73	0.303	0.198	0.421	0.946	0.307
ENSG00000181585	TMIE	0.618	-0.6936	0.06039	0.2934	yes	down	2.97	8.2	6.485	4.027	3.577	2.926	5.885	3.51
ENSG00000272455	AL391244.3	0.609	-0.7166	0.07841	0.339	yes	down	2.88	2.188	3.414	1.424	1.431	2.206	2.827	1.687
ENSG00000272104	Z84492.1	0.562	-0.8323	0.019	0.149	yes	down	1.797	1.463	2.276	1.097	1.222	0.72	1.845	1.013
ENSG00000125869	LAMP5	0.53	-0.9147	9.48E-05	0.003475	yes	down	37.348	49.698	46.886	26.217	23.126	19.039	44.644	22.794
ENSG00000122678	POLM	1.454	0.5399	0.0854	0.3544	yes	up	10.364	30.959	17.597	35.473	36.434	23.778	19.64	31.895
ENSG00000005893	LAMP2	1.475	0.5609	0.03871	0.2294	yes	up	12.196	15.214	9.351	15.104	16.753	21.124	12.254	17.66
ENSG00000092969	TGFB2	5.575	2.479	0.001875	0.03104	yes	up	0.045	0.426	0.344	0.362	0.209	0.505	0.272	0.359
ENSG00000262880	AC113189.2	0.41	-1.288	0.006404	0.07383	yes	down	1.508	4.192	2.791	0.712	1.794	1.122	2.83	1.209
ENSG00000130176	CNN1	2.576	1.365	0.06516	0.3057	yes	up	0.307	1.117	1.288	4.401	2.036	0.514	0.904	2.317
ENSG00000137727	ARHGAP20	0.366	-1.45	0.006808	0.07707	yes	down	0.506	0.265	0.29	0.163	0.198	0.112	0.354	0.158
ENSG00000119004	CYP20A1	2.239	1.163	0.0001179	0.004129	yes	up	4.559	5.655	2.931	12.746	9.378	10.506	4.382	10.877
ENSG00000206561	COLQ	0.456	-1.134	0.08153	0.3465	yes	down	0.731	0.53	0.537	0.128	0.132	0.29	0.599	0.183
ENSG00000250790	AC127070.3	2.834	1.503	0.08417	0.3516	yes	up	0.09	0.081	0.054	0.14	0.319	0.159	0.075	0.206
ENSG00000272462	U91328.2	0.566	-0.8214	0.02898	0.193	yes	down	0.957	0.921	1.17	0.467	0.682	0.523	1.016	0.557
ENSG00000162576	MXRA8	1.753	0.8099	0.007266	0.08046	yes	up	73.323	150.314	135.074	240.117	234.419	141.24	119.57	205.259
ENSG00000196092	PAX5	0.454	-1.14	0.0001081	0.003837	yes	down	7.331	4.112	8.611	2.615	2.631	2.739	6.685	2.662
ENSG00000165300	SLITRK5	2.199	1.137	0.004089	0.05368	yes	up	0.099	0.069	0.14	0.257	0.22	0.178	0.103	0.218
ENSG00000022976	ZNF839	0.672	-0.5741	0.02177	0.1614	yes	down	6.419	6.899	7.719	4.529	4.744	4.935	7.012	4.736
ENSG00000279259	AC087741.3	0.516	-0.9536	0.09036	0.3652	yes	down	1.616	3.213	2.04	1.237	0.969	1.103	2.29	1.103
ENSG00000181215	C4orf50	0.511	-0.9677	0.04744	0.2588	yes	down	0.289	0.196	0.365	0.07	0.143	0.178	0.283	0.13
ENSG00000274021	AC024909.3	0.132	-2.926	0.0003507	0.009476	yes	down	0.831	0.806	0.408	0	0.088	0.15	0.682	0.079
ENSG00000148572	NRBF2	1.396	0.4814	0.06041	0.2934	yes	up	8.784	7.659	7.376	9.373	11.293	11.693	7.94	10.786
ENSG00000114019	AMOTL2	1.517	0.6014	0.02906	0.1931	yes	up	3.106	2.591	3.854	4.296	5.845	3.944	3.184	4.695
ENSG00000182117	NOP10	1.469	0.5545	0.02237	0.1639	yes	up	238.278	279.447	314.629	458.114	430.951	321.073	277.451	403.379
ENSG00000135424	ITGA7	1.638	0.7121	0.02771	0.1885	yes	up	2.185	4.492	3.736	4.646	5.977	3.187	3.471	4.603
ENSG00000160352	ZNF714	0.388	-1.367	0.0002749	0.007917	yes	down	8.08	4.768	4.853	1.844	2.124	2.673	5.9	2.214
ENSG00000175155	YPEL2	2.235	1.16	6.02E-05	0.002454	yes	up	2.591	2.603	1.385	4.284	4.667	5.561	2.193	4.837
ENSG00000105327	BBC3	1.9	0.9262	0.01006	0.09996	yes	up	16.746	58.981	34.7	80.984	66.406	56.988	36.809	68.126
ENSG00000186088	GSAP	0.555	-0.8489	0.09137	0.3667	yes	down	2.167	1.106	0.655	0.525	0.473	1.327	1.309	0.775
ENSG00000104870	FCGRT	1.601	0.6791	0.03406	0.2123	yes	up	12.567	30.13	21.559	38.648	31.888	25.751	21.419	32.096
ENSG00000198898	CAPZA2	1.431	0.5172	0.05227	0.2709	yes	up	50.664	52.312	24.189	63.37	50.512	57.081	42.388	56.988
ENSG00000186174	BCL9L	1.844	0.8829	0.0005746	0.0135	yes	up	5.019	5.24	7.236	10.038	9.807	10.786	5.832	10.21
ENSG00000112511	PHF1	1.689	0.7559	0.01567	0.131	yes	up	14.48	37.293	28.323	51.079	45.724	34.247	26.699	43.683
ENSG00000274712	AC005332.7	0.515	-0.9561	0.03429	0.213	yes	down	1.517	1.301	1.449	0.525	0.715	0.925	1.422	0.722
ENSG00000166900	STX3	2.862	1.517	3.12E-11	8.75E-09	yes	up	9.84	14.178	10.908	29.252	32.141	32.106	11.642	31.166
ENSG00000113196	HAND1	0.41	-1.288	3.58E-06	0.0002457	yes	down	59.059	49.202	83.271	26.952	20.77	28.751	63.844	25.491
ENSG00000132670	PTPRA	1.367	0.451	0.03199	0.2048	yes	up	33.89	39.666	34.142	50.986	52.746	49.052	35.899	50.928
ENSG00000180747	SMG1P3	2.249	1.169	7.32E-05	0.002862	yes	up	6.644	10.423	8.074	22.645	17.38	11.59	8.38	17.205
ENSG00000154640	BTG3	1.491	0.5758	0.0131	0.1168	yes	up	25.395	29.081	20.431	36.64	36.059	36.21	24.969	36.303
ENSG00000169427	KCNK9	4.402	2.138	1.72E-12	6.93E-10	yes	up	2.293	1.774	1.578	6.035	6.791	4.776	1.882	5.867
ENSG00000164299	SPZ1	0.349	-1.518	0.0126	0.1138	yes	down	2.925	1.29	1.439	0.584	0.374	1.009	1.885	0.656
ENSG00000185634	SHC4	5.728	2.518	5.40E-08	6.90E-06	yes	up	0.803	0.449	0.172	3.619	3.742	1.495	0.475	2.952
ENSG00000184163	C1QTNF12	3.038	1.603	0.09697	0.3775	yes	up	0.063	0.656	0.451	1.856	1.354	0.336	0.39	1.182
ENSG00000143924	EML4	0.608	-0.7171	0.02054	0.1559	yes	down	71.084	36.015	38.758	23.415	28.828	35.378	48.619	29.207
ENSG00000100380	ST13	1.323	0.4039	0.0502	0.2664	yes	up	61.777	61.111	57.225	79.946	76.676	75.448	60.038	77.357
ENSG00000151729	SLC25A4	1.493	0.5781	0.01838	0.1459	yes	up	25.594	43.294	35.333	55.958	50.633	44.061	34.74	50.217
ENSG00000162341	TPCN2	0.713	-0.4889	0.05698	0.284	yes	down	3.422	4.987	4.252	3.28	2.785	2.757	4.22	2.941
ENSG00000185670	ZBTB3	1.502	0.587	0.06406	0.3029	yes	up	2.419	4.008	5.4	6.443	4.018	4.085	3.942	4.849
ENSG00000221843	C2orf16	0.387	-1.368	0.002785	0.0409	yes	down	0.46	0.507	0.462	0.187	0.099	0.252	0.476	0.179
ENSG00000133030	MPRIP	0.765	-0.3863	0.07424	0.3283	yes	down	67.726	84.676	93.095	55.153	64.491	54.511	81.832	58.052
ENSG00000175785	PRIMA1	0.577	-0.7929	0.008182	0.086	yes	down	6.346	3.697	7.183	3.058	3.115	3.281	5.742	3.151
ENSG00000229676	ZNF492	0.436	-1.199	0.02713	0.1856	yes	down	0.831	0.426	0.376	0.222	0.154	0.318	0.544	0.231
ENSG00000100429	HDAC10	1.728	0.7888	0.03112	0.2012	yes	up	9.1	24.451	14.677	39.08	30.798	16.049	16.076	28.642
ENSG00000095203	EPB41L4B	0.47	-1.09	0.002287	0.03559	yes	down	4.821	4.791	2.298	1.167	2.146	2.131	3.97	1.815
ENSG00000148344	PTGES	1.676	0.7451	0.01309	0.1168	yes	up	3.241	5.402	5.615	8.696	7.309	7.122	4.753	7.709
ENSG00000176912	TYMSOS	0.6	-0.736	0.02732	0.1865	yes	down	6.04	8.926	10.597	5.743	5.724	4.337	8.521	5.268
ENSG00000141744	PNMT	0.469	-1.093	0.005621	0.06763	yes	down	3.747	6.219	7.129	3	2.411	2.449	5.698	2.62
ENSG00000075975	MKRN2	1.489	0.5745	0.01031	0.1011	yes	up	17.306	19.557	14.183	25.47	23.049	22.965	17.015	23.828
ENSG00000138646	HERC5	1.906	0.9307	0.009215	0.0933	yes	up	1.977	2.154	0.988	2.311	3.159	3.879	1.706	3.116
ENSG00000124155	PIGT	1.361	0.4444	0.0989	0.3806	yes	up	76.104	133.498	100.89	147.343	143.555	105.872	103.497	132.257
ENSG00000134013	LOXL2	1.877	0.9083	0.008798	0.09054	yes	up	15.094	35.704	14.322	43.912	58.514	25.564	21.707	42.663
ENSG00000101004	NINL	0.725	-0.4642	0.06685	0.3106	yes	down	10.671	6.15	8.535	5.696	6.615	6.206	8.452	6.172
ENSG00000261236	BOP1	0.722	-0.4695	0.09933	0.3815	yes	down	43.505	77.892	85.419	57.873	50.556	41.416	68.939	49.948
ENSG00000011028	MRC2	1.375	0.4595	0.0945	0.3725	yes	up	38.368	67.584	49.355	73.724	75.85	50.342	51.769	66.639
ENSG00000176720	BOK	0.402	-1.313	0.01094	0.1047	yes	down	0.578	2.327	1.288	0.409	0.616	0.58	1.398	0.535
ENSG00000236648	AL136529.1	0.091	-3.455	4.43E-09	7.40E-07	yes	down	5.037	8.857	1.943	0.479	0.77	0.14	5.279	0.463
ENSG00000152910	CNTNAP4	8.67	3.116	0.0006051	0.01399	yes	up	0.063	0.035	0.011	0.35	0.319	0.383	0.036	0.351
ENSG00000188613	NANOS1	1.834	0.8751	0.0002069	0.006341	yes	up	11.249	13.763	17.329	26.543	25.316	25.881	14.114	25.913
ENSG00000203685	STUM	3.057	1.612	1.20E-07	1.40E-05	yes	up	0.912	0.783	0.494	2.008	2.223	1.757	0.73	1.996
ENSG00000112144	ICK	1.56	0.6415	0.04712	0.2575	yes	up	3.747	1.981	2.029	3.432	3.522	4.823	2.586	3.926
ENSG00000140406	MESDC1	0.73	-0.4547	0.08495	0.3532	yes	down	14.878	18.819	24.908	15.758	14.684	12.328	19.535	14.257
ENSG00000104112	SCG3	1.622	0.698	0.00108	0.02112	yes	up	33.71	42.292	32.843	57.709	58.283	60.268	36.282	58.753
ENSG00000272711	AC019069.1	0.676	-0.5641	0.0405	0.2356	yes	down	9.389	8.419	10.017	6.221	6.428	5.748	9.275	6.132
ENSG00000238164	AL139246.5	9.842	3.299	0.0003074	0.008633	yes	up	0	0.081	0.043	0.28	0.33	0.542	0.041	0.384
ENSG00000169679	BUB1	0.416	-1.267	0.0003128	0.008767	yes	down	18.11	6.312	10.275	4.436	4.667	5.178	11.566	4.76
ENSG00000179292	TMEM151A	1.526	0.6095	0.0491	0.2642	yes	up	9.867	19.729	19.744	28.026	27.914	17.067	16.447	24.336
ENSG00000160796	NBEAL2	0.723	-0.467	0.07438	0.3283	yes	down	9.055	6.001	9.813	4.809	4.931	5.402	8.29	5.047
ENSG00000104946	TBC1D17	1.493	0.5785	0.05143	0.2696	yes	up	13.605	28.448	23.631	35.613	32.086	23.171	21.895	30.29
ENSG00000198855	FICD	0.37	-1.436	0.0007309	0.01587	yes	down	1.002	3.755	1.943	0.654	0.649	0.841	2.233	0.715
ENSG00000131873	CHSY1	0.585	-0.7725	0.006338	0.07329	yes	down	33.069	22.943	23.835	10.692	15.366	19.6	26.616	15.219
ENSG00000166965	RCCD1	0.617	-0.6972	0.006632	0.07564	yes	down	17.162	19.798	25.918	13.155	12.526	9.833	20.959	11.838
ENSG00000111358	GTF2H3	0.727	-0.4607	0.0833	0.3498	yes	down	21.522	19.637	12.766	11.462	13.22	16.946	17.975	13.876
ENSG00000134690	CDCA8	0.481	-1.057	0.000205	0.006319	yes	down	22.66	20.777	32.381	15.606	11.062	9.141	25.273	11.936
ENSG00000166707	ZCCHC18	0.627	-0.6734	0.04845	0.2621	yes	down	4.523	5.194	3.554	2.183	2.763	3.225	4.424	2.724
ENSG00000064601	CTSA	1.904	0.9294	0.0002518	0.007441	yes	up	27.219	48.626	33.766	65.997	71.833	57.24	36.537	65.023
ENSG00000198918	RPL39	1.371	0.4549	0.09245	0.3686	yes	up	2085.107	4122.863	2859.633	4678.28	4237.249	3460.326	3022.534	4125.285
ENSG00000121152	NCAPH	0.456	-1.134	2.40E-05	0.001169	yes	down	27.246	22.781	29.933	11.334	12.042	10.852	26.653	11.409
ENSG00000006451	RALA	1.568	0.6491	0.004735	0.05952	yes	up	38.205	32.721	30.309	53.834	47.749	54.585	33.745	52.056
ENSG00000104738	MCM4	0.472	-1.082	9.95E-07	8.60E-05	yes	down	89.059	70.429	110.477	41.368	47.771	38.771	89.988	42.637
ENSG00000221869	CEBPD	16.235	4.021	2.22E-06	0.0001718	yes	up	0.117	1.255	0.805	14.03	13.649	6.309	0.726	11.329
ENSG00000271303	SRXN1	0.638	-0.6475	0.01246	0.113	yes	down	26	43.075	44.953	23.754	22.411	24.236	38.009	23.467
ENSG00000109255	NMU	1.469	0.5552	0.03039	0.1986	yes	up	24.248	22.298	28.441	38.578	39.163	30.265	24.996	36.002
ENSG00000108825	PTGES3L-AARSD1	1.503	0.588	0.02469	0.1743	yes	up	8.414	7.993	6.442	12.583	10.435	8.861	7.616	10.626
ENSG00000181045	SLC26A11	1.547	0.6293	0.02107	0.1587	yes	up	10.499	17.944	15.235	23.03	22.917	16.89	14.559	20.946
ENSG00000261553	AL137782.1	2.158	1.11	0.02511	0.1762	yes	up	0.551	0.818	0.719	2.533	1.981	1.206	0.696	1.907
ENSG00000170153	RNF150	1.652	0.7243	0.01355	0.1194	yes	up	10.21	8.661	7.032	13.68	16.147	16.282	8.634	15.37
ENSG00000135116	HRK	2.183	1.126	0.015	0.1271	yes	up	0.126	0.311	0.258	0.549	0.484	0.421	0.232	0.485
ENSG00000167774	AC010323.1	0.011	-6.528	0.09514	0.3736	yes	down	0	0	8.503	0	0	0	2.834	0
ENSG00000255666	AP000943.2	0.271	-1.881	5.19E-06	0.0003331	yes	down	7.466	3.305	4.907	0.98	1.706	1.495	5.226	1.394
ENSG00000253719	ATXN7L3B	0.706	-0.502	0.0306	0.1993	yes	down	21.513	17.518	21.065	12.221	13.572	15.338	20.032	13.71
ENSG00000184828	ZBTB7C	1.443	0.5293	0.09167	0.367	yes	up	1.3	1.566	2.362	1.973	2.124	25.171	1.743	9.756
ENSG00000261934	PCDHGA9	1.64	0.714	0.06032	0.2934	yes	up	0.749	0.564	0.666	1.214	1.024	0.925	0.66	1.054
ENSG00000251602	AL928654.2	0.497	-1.01	0.005996	0.07057	yes	down	2.04	2.522	3.479	1.436	1.178	1.187	2.68	1.267
ENSG00000205502	C2CD4B	2.99	1.58	0.001596	0.02757	yes	up	1.535	7.129	1.707	13.669	10.831	5.057	3.457	9.852
ENSG00000210082	MT-RNR2	1.495	0.5803	0.006366	0.07345	yes	up	7697.977	8246.533	7093.169	10898.848	12903.855	9707.306	7679.226	11170.003
ENSG00000130517	PGPEP1	1.693	0.7598	0.008867	0.09099	yes	up	7.728	15.134	11.198	22.365	19.417	11.356	11.353	17.713
ENSG00000089820	ARHGAP4	0.638	-0.6481	0.01521	0.1285	yes	down	9.38	12.185	12.035	6.56	7.474	7.066	11.2	7.033
ENSG00000141232	TOB1	2.425	1.278	2.06E-07	2.27E-05	yes	up	21.54	25.914	18.209	42.85	56.995	52.623	21.888	50.823
ENSG00000128016	ZFP36	1.701	0.7665	0.04417	0.2479	yes	up	5.146	16.827	6.979	18.163	18.404	9.552	9.651	15.373
ENSG00000165105	RASEF	0.619	-0.692	0.07163	0.3226	yes	down	2.997	1.29	1.986	1.249	1.409	1.505	2.091	1.388
ENSG00000278916	CEP83-AS1	0.174	-2.52	0.008203	0.086	yes	down	0.415	0.23	0.451	0	0.11	0.065	0.365	0.058
ENSG00000119431	HDHD3	2.213	1.146	0.0001134	0.003989	yes	up	6.012	11.897	12.272	26.964	21.948	19.152	10.06	22.688
ENSG00000151327	FAM177A1	1.347	0.4294	0.06199	0.298	yes	up	24.447	35.428	26.1	46.982	38.998	38.042	28.658	41.341
ENSG00000152926	ZNF117	0.528	-0.922	0.02874	0.1923	yes	down	3.602	1.647	1.117	1.004	1.607	1.748	2.122	1.453
ENSG00000121390	PSPC1	0.743	-0.4291	0.04972	0.2658	yes	down	28.374	29.024	28.602	24.442	20.925	20.18	28.667	21.849
ENSG00000180730	SHISA2	45.57	5.51	0.0001032	0.003717	yes	up	0	0.023	0	0.374	0.374	0.215	0.008	0.321
ENSG00000110492	MDK	1.592	0.6711	0.03164	0.2035	yes	up	1377.477	3395.792	2761.535	4533.435	4272.318	2866.214	2511.601	3890.656
ENSG00000182247	UBE2E2	1.774	0.827	0.002708	0.04006	yes	up	19.473	33.93	26.089	50.729	46.945	36.284	26.497	44.653
ENSG00000040275	SPDL1	0.491	-1.026	0.005651	0.06773	yes	down	12.314	4.941	5.615	2.685	3.643	8.188	7.623	4.839
ENSG00000203668	CHML	0.588	-0.765	0.01916	0.1495	yes	down	7.177	3.858	3.876	2.521	2.708	3.636	4.97	2.955
ENSG00000141741	MIEN1	1.549	0.6316	0.03004	0.1972	yes	up	36.273	65.615	65.524	101.867	88.035	62.839	55.804	84.247
ENSG00000215717	TMEM167B	1.54	0.6233	0.01655	0.136	yes	up	7.908	7.774	5.776	9.91	9.18	11.59	7.153	10.227
ENSG00000165886	UBTD1	1.663	0.7337	0.02492	0.1755	yes	up	7.574	20.524	15.901	26.31	24.667	19.628	14.666	23.535
ENSG00000261600	AC233266.2	0.509	-0.9734	0.03212	0.205	yes	down	2.934	1.313	1.278	0.759	0.837	0.738	1.842	0.778
ENSG00000088305	DNMT3B	0.419	-1.256	1.84E-05	0.0009342	yes	down	4.595	3.778	6.334	2.381	1.849	2.047	4.902	2.092
ENSG00000173597	SULT1B1	0.583	-0.7783	0.05549	0.2797	yes	down	1.101	0.53	0.515	0.444	0.341	0.43	0.715	0.405
ENSG00000138182	KIF20B	0.398	-1.328	0.0003882	0.01021	yes	down	3.214	1.555	2.029	1.611	0.517	0.692	2.266	0.94
ENSG00000092010	PSME1	1.484	0.5693	0.02706	0.1854	yes	up	75.029	121.82	106.827	163.171	159.427	114.863	101.225	145.82
ENSG00000258315	C17orf49	1.384	0.469	0.09593	0.3756	yes	up	68.177	133.21	104.035	168.552	135.146	110.199	101.807	137.966
ENSG00000171456	ASXL1	0.722	-0.4702	0.03071	0.1996	yes	down	25.007	27.077	28.333	23.835	17.964	25.106	26.806	22.302
ENSG00000120254	MTHFD1L	0.498	-1.007	0.0002056	0.006326	yes	down	20.845	48.131	30.459	23.392	17.732	15.712	33.145	18.945
ENSG00000008300	CELSR3	0.777	-0.3646	0.09051	0.3652	yes	down	24.88	24.935	28.301	19.843	19.912	16.721	26.039	18.825
ENSG00000213903	LTB4R	2.567	1.36	0.02709	0.1855	yes	up	0.108	1.175	0.698	1.366	0.506	0.963	0.66	0.945
ENSG00000269609	RPARP-AS1	0.604	-0.7262	0.02027	0.1546	yes	down	6.003	5.943	7.054	3.887	3.819	3	6.333	3.569
ENSG00000269397	AC011503.2	0.433	-1.208	0.05543	0.2796	yes	down	1.038	0.979	0.805	0.35	0.286	0.551	0.941	0.396
ENSG00000197712	FAM114A1	1.714	0.7775	0.001529	0.02678	yes	up	8.757	9.617	6.431	12.863	16.566	11.637	8.268	13.689
ENSG00000114626	ABTB1	1.905	0.9295	0.02446	0.1732	yes	up	4.198	21.157	10.178	26.298	23.797	16.563	11.844	22.219
ENSG00000070444	MNT	1.633	0.7073	0.00887	0.09099	yes	up	13.244	20.063	18.939	30.932	25.724	19.46	17.415	25.372
ENSG00000147100	SLC16A2	1.573	0.6531	0.007224	0.08012	yes	up	5.281	6.484	5.175	8.813	10.039	7.188	5.647	8.68
ENSG00000126524	SBDS	1.734	0.7944	0.0007755	0.01666	yes	up	27.047	25.776	19.143	38.881	41.915	41.117	23.989	40.638
ENSG00000122952	ZWINT	0.464	-1.108	6.72E-06	0.0004139	yes	down	49.174	41.785	53.306	25.4	22.697	16.843	48.088	21.647
ENSG00000100167	SEPT3	1.374	0.4585	0.04018	0.2347	yes	up	9.326	8.58	9.147	11.521	12.361	12.413	9.018	12.098
ENSG00000128973	CLN6	0.426	-1.23	1.71E-06	0.0001355	yes	down	30.288	42.119	42.881	19.645	15.751	12.085	38.429	15.827
ENSG00000140022	STON2	0.495	-1.014	0.02148	0.1601	yes	down	3.71	2.361	1.761	0.84	0.748	1.524	2.611	1.037
ENSG00000171119	NRTN	1.642	0.7154	0.03231	0.2056	yes	up	5.696	9.318	13.431	16.423	16.225	12.927	9.482	15.192
ENSG00000175426	PCSK1	3.42	1.774	0.02081	0.1571	yes	up	0.117	0.253	0.011	0.595	0.33	0.542	0.127	0.489
ENSG00000140057	AK7	1.41	0.4959	0.0968	0.3773	yes	up	5.191	3.156	4.574	4.751	5.636	4.86	4.307	5.082
ENSG00000175895	PLEKHF2	1.64	0.714	0.05429	0.2768	yes	up	2.022	1.232	1.117	2.171	2.466	2.617	1.457	2.418
ENSG00000131149	GSE1	0.741	-0.4323	0.06068	0.2941	yes	down	92.489	81.025	85.429	54.464	60.308	64.97	86.314	59.914
ENSG00000148218	ALAD	1.334	0.4156	0.07927	0.3409	yes	up	5.823	7.233	6.624	8.743	10.578	8.281	6.56	9.201
ENSG00000197813	AC011450.1	4.817	2.268	0.009583	0.09623	yes	up	0.713	0.829	0.204	3.654	2.014	2.056	0.582	2.575
ENSG00000277196	AC007325.2	0.248	-2.012	2.96E-05	0.001369	yes	down	1.192	2.096	1.449	0.257	0.495	0.355	1.579	0.369
ENSG00000164591	MYOZ3	0.68	-0.5568	0.09504	0.3736	yes	down	4.315	2.684	4.37	4.669	4.095	3.374	3.79	4.046
ENSG00000060709	RIMBP2	1.317	0.3971	0.05722	0.2845	yes	up	19.455	22.563	19.54	26.835	30.071	25.152	20.519	27.353
ENSG00000020922	MRE11	0.632	-0.6627	0.05059	0.267	yes	down	7.61	4.434	3.017	4.436	2.851	4.973	5.02	4.087
ENSG00000129667	RHBDF2	1.318	0.3988	0.07179	0.323	yes	up	18.471	19.303	23.513	25.913	25.812	24.049	20.429	25.258
ENSG00000131831	RAI2	1.47	0.5563	0.0982	0.3793	yes	up	1.706	2.108	2.179	3.42	3.247	2.028	1.998	2.898
ENSG00000119283	TRIM67	1.376	0.461	0.02967	0.1958	yes	up	6.13	6.588	6.496	8.895	8.872	7.393	6.405	8.387
ENSG00000189299	FOXR2	0.369	-1.437	0.01596	0.1325	yes	down	2.564	0.645	1.17	0.292	0.583	0.72	1.46	0.532
ENSG00000137094	DNAJB5	1.812	0.8575	0.008225	0.0861	yes	up	45.924	94.857	68.981	166.253	127.242	68.157	69.921	120.551
ENSG00000165895	ARHGAP42	1.753	0.8099	0.01531	0.1289	yes	up	2.934	2.004	1.063	2.906	3.181	3.935	2	3.341
ENSG00000096401	CDC5L	2.392	1.258	8.20E-06	0.0004864	yes	up	10.842	7.636	5.733	17.287	18.844	22.264	8.07	19.465
ENSG00000106484	MEST	2.233	1.159	0.004804	0.06013	yes	up	3.864	1.474	2.523	6.969	2.003	2.187	2.62	3.72
ENSG00000130529	TRPM4	2.221	1.151	0.0005803	0.01356	yes	up	9.326	11.011	12.755	18.746	17.931	20.451	11.031	19.043
ENSG00000165030	NFIL3	2.267	1.181	5.10E-05	0.002152	yes	up	7.637	14.397	7.966	25.096	23.324	17.376	10	21.932
ENSG00000185630	PBX1	1.907	0.9311	0.0003915	0.01024	yes	up	10.31	8.454	9.491	25.726	20.803	21.881	9.418	22.803
ENSG00000081177	EXD2	1.34	0.4227	0.05274	0.2718	yes	up	12.377	12.116	12.572	15.139	15.52	16.535	12.355	15.731
ENSG00000118276	B4GALT6	0.498	-1.006	0.01239	0.1125	yes	down	10.915	2.937	5.68	2.393	2.201	4.028	6.511	2.874
ENSG00000118420	UBE3D	1.677	0.7455	0.01208	0.1103	yes	up	2.699	2.822	3.897	6.093	5.867	4.486	3.139	5.482
ENSG00000006534	ALDH3B1	2.355	1.236	0.01798	0.144	yes	up	0.226	0.61	0.569	1.004	1.838	0.72	0.468	1.187
ENSG00000041988	THAP3	1.523	0.6065	0.0636	0.3015	yes	up	12.323	28.552	25.188	47.402	33.175	25.124	22.021	35.234
ENSG00000166845	C18orf54	0.426	-1.23	0.004725	0.05952	yes	down	2.681	0.921	0.913	0.432	0.881	0.766	1.505	0.693
ENSG00000219665	AC008770.1	2.085	1.06	0.0006788	0.01518	yes	up	8.224	9.433	8.922	24.279	19.163	17.815	8.86	20.419
ENSG00000075223	SEMA3C	1.432	0.5179	0.04881	0.2632	yes	up	30.189	30.521	20.56	29.637	41.673	39.07	27.09	36.793
ENSG00000188554	NBR1	1.512	0.5964	0.01251	0.1133	yes	up	18.696	23.496	16.523	28.715	26.274	33.293	19.572	29.427
ENSG00000198959	TGM2	1.819	0.8632	0.02243	0.1641	yes	up	0.695	0.783	1.6	1.751	1.64	1.066	1.026	1.486
ENSG00000255495	AC145124.1	1.63	0.7052	0.0355	0.2183	yes	up	2.546	2.649	3.36	4.727	4.051	3.729	2.852	4.169
ENSG00000273344	PAXIP1-AS1	0.608	-0.7172	0.05184	0.27	yes	down	2.122	1.912	2.405	1.296	1.596	0.935	2.146	1.276
ENSG00000263020	AL662899.3	0.471	-1.086	0.01657	0.136	yes	down	1.273	1.612	1.406	0.549	1.893	1.785	1.43	1.409
ENSG00000279423	AL445363.3	1.885	0.9142	0.02115	0.1589	yes	up	4.604	5.632	6.699	6.77	13.528	11.048	5.645	10.449
ENSG00000058404	CAMK2B	1.419	0.5047	0.05639	0.2821	yes	up	3.963	6.611	4.799	7.47	6.934	5.767	5.124	6.724
ENSG00000167074	TEF	1.679	0.7476	0.02001	0.1535	yes	up	1.165	2.361	2.298	3.77	5.779	2.72	1.941	4.09
ENSG00000259959	AC107068.1	0.357	-1.484	0.02074	0.1568	yes	down	0.569	0.299	0.365	0.035	0.198	0.196	0.411	0.143
ENSG00000198231	DDX42	0.611	-0.7113	0.004903	0.06105	yes	down	66.769	48.431	46.907	28.131	32.999	40.827	54.036	33.986
ENSG00000197093	GAL3ST4	1.603	0.6811	0.02172	0.1612	yes	up	2.591	3.029	1.847	4.307	4.007	4	2.489	4.105
ENSG00000165704	HPRT1	0.765	-0.3866	0.0779	0.3377	yes	down	36.923	44.987	42.258	30.314	30.215	29.377	41.389	29.969
ENSG00000021300	PLEKHB1	1.605	0.6823	0.06222	0.2989	yes	up	3.828	4.365	5.089	7.389	8.663	3.122	4.427	6.391
ENSG00000160117	ANKLE1	0.656	-0.6086	0.06279	0.3001	yes	down	5.706	5.563	9.384	4.973	6.175	3.748	6.884	4.965
ENSG00000177182	CLVS1	0.504	-0.9874	0.005905	0.06987	yes	down	1.426	2.154	1.417	1.226	0.804	0.636	1.666	0.889
ENSG00000074410	CA12	0.172	-2.542	3.23E-07	3.26E-05	yes	down	2.717	2.43	0.816	0.175	0.528	0.327	1.988	0.343
ENSG00000182963	GJC1	0.719	-0.4768	0.0799	0.3423	yes	down	14.598	6.991	10.608	7.961	7.98	8.431	10.732	8.124
[truncated: 2,102 more rows]
