# Supplementary material for: Regulation and bioinformatic analysis of circ_0015891/miR-129-1-3p axis in methamphetamine-induced dopaminergic apoptosis
Source: Front Endocrinol (Lausanne). 2022 Sep 20;13:999211. doi: 10.3389/fendo.2022.999211 (PMC9530452; doi:10.3389/fendo.2022.999211)
Supplement: Supplementary file 3 [file DataSheet_3.zip › Raw data type in Excel/luciferase activity.xlsx]

## Sheet: Sheet1
pHG-miRTarget-circ_0015891+miR-129-1-3p-NC			pHG-miRTarget-circ_0015891+miR-129-1-3p-mimic
average	SD	N	average	SD	N
12.317	0.355424	3	7.953	0.183773	3
