# Supplementary material for: Regulation and bioinformatic analysis of circ_0015891/miR-129-1-3p axis in methamphetamine-induced dopaminergic apoptosis
Source: Front Endocrinol (Lausanne). 2022 Sep 20;13:999211. doi: 10.3389/fendo.2022.999211 (PMC9530452; doi:10.3389/fendo.2022.999211)
Supplement: Supplementary file 3 [file DataSheet_3.zip › Raw data type in Excel/metascape_result.tctrawu_j.xlsx]

## Sheet: Annotation
MyList	Gene ID	Type	Tax ID	Homologene Gene ID	Homologene Gene Tax ID	Gene Symbol	Description	Biological Process (GO)	Kinase Class (UniProt)	Protein Function (Protein Atlas)	Subcellular Location (Protein Atlas)	Drug (DrugBank)	Canonical Pathways	Hallmark Gene Sets	hsa04935 Growth hormone synthesis, secr	hsa04022 cGMP-PKG signaling pathway	GO:0001934 positive regulation of protein	GO:0031667 response to nutrient levels	hsa04931 Insulin resistance	WP4829 mBDNF and proBDNF regulation o	M144 PID CERAMIDE PATHWAY	hsa05030 Cocaine addiction	WP2795 Cardiac hypertrophic response	GO:0045787 positive regulation of cell cy	hsa05418 Fluid shear stress and atheros	GO:2001234 negative regulation of apoptot	GO:0043122 regulation of I-kappaB kinase/
MTOR	2475	symbol	H. sapiens	2475	H. sapiens	MTOR	mechanistic target of rapamycin kinase	GO:1904059 regulation of locomotor rhythm;GO:1905857 positive regulation of pentose-phosphate shunt;GO:0002296 T-helper 1 cell lineage commitment	Atypical: PI3/PI4-kinase family	Human disease related genes:Congenital malformations:Other congenital malformations; Predicted intracellular proteins; ENZYME proteins:Transferases; Cancer-related genes:Mutated cancer genes; Disease related genes; Kinases:Atypical kinases; Cancer-related genes:Mutational cancer driver genes; Enzymes; FDA approved drug targets:Small molecule drugs	Cytosol;Vesicles (Approved)	Pimecrolimus; Sirolimus; Everolimus; Rimiducid; SF1126; XL765; Ridaforolimus; Temsirolimus; Fostamatinib	(M143)PID IL2 PI3K PATHWAY; (M249)PID PI3KCI AKT PATHWAY; (M161)PID IFNG PATHWAY	(M5951)HALLMARK SPERMATOGENESIS	1	0	1	1	1	1	0	0	1	1	0	1	0
MTHFR	4524	symbol	H. sapiens	4524	H. sapiens	MTHFR	methylenetetrahydrofolate reductase	GO:0033274 response to vitamin B2;GO:0051593 response to folic acid;GO:0035999 tetrahydrofolate interconversion		Predicted intracellular proteins; Human disease related genes:Congenital malformations:Congenital malformations of the nervous system; Human disease related genes:Congenital disorders of metabolism:Congenital disorders of amino acid metabolism; Disease related genes; ENZYME proteins:Oxidoreductases; Human disease related genes:Other congenital disorders:Chromosomal abnormalities; Potential drug t…	Cell Junctions (Approved)	Cyanocobalamin; Tetrahydrofolic acid		(M5956)HALLMARK KRAS SIGNALING DN	0	0	0	1	0	0	0	0	1	0	0	0	0
ZMYND11	10771	symbol	H. sapiens	10771	H. sapiens	ZMYND11	zinc finger MYND-type containing 11	GO:0046329 negative regulation of JNK cascade;GO:0043124 negative regulation of I-kappaB kinase/NF-kappaB signaling;GO:0032873 negative regulation of stress-activated MAPK cascade		Disease related genes; Predicted intracellular proteins; Human disease related genes:Other diseases:Mental and behavioural disorders	Nucleoplasm (Supported)				1	1	0	0	0	0	0	0	0	0	0	1	1
CCNT1	904	symbol	H. sapiens	904	H. sapiens	CCNT1	cyclin T1	GO:0071620 phosphorylation of RNA polymerase II C-terminal domain serine 5 residues;GO:1903654 phosphorylation of RNA polymerase II C-terminal domain serine 5 residues involved in positive regulation of transcription elongation from RNA polymerase II promoter;GO:0071619 phosphorylation of RNA polymerase II C-terminal domain serine 2 residues		Predicted intracellular proteins	Nucleoplasm (Enhanced)			(M5901)HALLMARK G2M CHECKPOINT	1	1	1	0	0	0	0	0	1	1	0	0	0
PAWR	5074	symbol	H. sapiens	5074	H. sapiens	PAWR	pro-apoptotic WT1 regulator	GO:0042986 positive regulation of amyloid precursor protein biosynthetic process;GO:1901300 positive regulation of hydrogen peroxide-mediated programmed cell death;GO:1901033 positive regulation of response to reactive oxygen species		Predicted intracellular proteins	Actin filaments;Plasma membrane (Approved)		(M144)PID CERAMIDE PATHWAY; (M58)PID AR PATHWAY		1	0	0	0	0	0	1	0	0	0	0	0	1
MAPK3	5595	symbol	H. sapiens	5595	H. sapiens	MAPK3	mitogen-activated protein kinase 3	GO:2000656 regulation of apolipoprotein binding;GO:2000657 negative regulation of apolipoprotein binding;GO:0090170 regulation of Golgi inheritance	CMGC Ser/Thr protein kinase family	RAS pathway related proteins; Predicted intracellular proteins; Kinases:CMGC Ser/Thr protein kinases; ENZYME proteins:Transferases; Cancer-related genes:Candidate cancer biomarkers; Enzymes; FDA approved drug targets:Small molecule drugs	Nucleoplasm (Supported)	Sulindac; Arsenic trioxide; Purvalanol; 5-iodotubercidin; Seliciclib; Cholecystokinin; Ulixertinib	(M64)PID S1P S1P4 PATHWAY; (M134)PID TCR RAS PATHWAY; (M120)PID ARF6 DOWNSTREAM PATHWAY		1	1	1	1	1	0	1	1	1	0	0	0	0
MAP2K4	6416	symbol	H. sapiens	6416	H. sapiens	MAP2K4	mitogen-activated protein kinase kinase 4	GO:2000672 negative regulation of motor neuron apoptotic process;GO:2000671 regulation of motor neuron apoptotic process;GO:0034393 positive regulation of smooth muscle cell apoptotic process	STE Ser/Thr protein kinase family	Predicted intracellular proteins; ENZYME proteins:Transferases; Cancer-related genes:Mutated cancer genes; Kinases:STE Ser/Thr protein kinases; Cancer-related genes:Mutational cancer driver genes; Enzymes; Cancer-related genes:Candidate cancer biomarkers	Nucleoplasm (Approved); Additional: Cell Junctions		(M190)PID TCR JNK PATHWAY; (M267)PID ANTHRAX PATHWAY; (M274)PID LYMPH ANGIOGENESIS PATHWAY		1	0	0	0	0	0	1	0	1	0	1	0	0
CDK5R1	8851	symbol	H. sapiens	8851	H. sapiens	CDK5R1	cyclin dependent kinase 5 regulatory subunit 1	GO:0021586 pons maturation;GO:0021718 superior olivary nucleus development;GO:0021722 superior olivary nucleus maturation		Predicted intracellular proteins	Nucleoplasm;Vesicles (Approved)	Indirubin-3'-monoxime; 6-PHENYL[5H]PYRROLO[2,3-B]PYRAZINE	(M69)PID REELIN PATHWAY; (M163)PID LIS1 PATHWAY; (M270)PID MAPK TRK PATHWAY	(M5919)HALLMARK HEDGEHOG SIGNALING; (M5921)HALLMARK COMPLEMENT; (M5939)HALLMARK P53 PATHWAY	1	0	1	0	1	0	1	1	0	1	0	0	0
MFSD9	84804	symbol	H. sapiens	84804	H. sapiens	MFSD9	major facilitator superfamily domain containing 9	GO:0055085 transmembrane transport;GO:0006810 transport;GO:0051234 establishment of localization		Transporters:Electrochemical Potential-driven transporters	Nucleoli;Nucleoli rim (Approved)				0	0	0	0	0	0	0	0	0	0	0	0	0
PRKCE	5581	symbol	H. sapiens	5581	H. sapiens	PRKCE	protein kinase C epsilon	GO:2001029 regulation of cellular glucuronidation;GO:2001031 positive regulation of cellular glucuronidation;GO:0035668 TRAM-dependent toll-like receptor signaling pathway	AGC Ser/Thr protein kinase family	Predicted intracellular proteins; ENZYME proteins:Transferases; Cancer-related genes:Candidate cancer biomarkers; Kinases:AGC Ser/Thr protein kinases; Enzymes; FDA approved drug targets:Small molecule drugs	Cytosol;Intermediate filaments (Supported); Additional: Plasma membrane;Vesicles	KAI-1455; Bryostatin 1; Fostamatinib	(M56)PID LPA4 PATHWAY; (M252)PID IL8 CXCR1 PATHWAY; (M269)PID RAS PATHWAY	(M5942)HALLMARK UV RESPONSE DN	1	1	1	1	1	0	0	0	0	1	0	0	1
BMPR2	659	symbol	H. sapiens	659	H. sapiens	BMPR2	bone morphogenetic protein receptor type 2	GO:0003252 negative regulation of cell proliferation involved in heart valve morphogenesis;GO:0003250 regulation of cell proliferation involved in heart valve morphogenesis;GO:2000137 negative regulation of cell proliferation involved in heart morphogenesis	TKL Ser/Thr protein kinase family	ENZYME proteins:Transferases; Disease related genes; Kinases:TKL Ser/Thr protein kinases; Human disease related genes:Cardiovascular diseases:Vascular diseases; Human disease related genes:Cardiovascular diseases:Hypertensive diseases; Enzymes; FDA approved drug targets:Biotech drugs	Nucleoplasm;Plasma membrane (Supported)	Dibotermin alfa; Fostamatinib	(M203)PID ALK2 PATHWAY; (M185)PID ALK1 PATHWAY; (M181)PID BMP PATHWAY	(M5896)HALLMARK TGF BETA SIGNALING; (M5947)HALLMARK IL2 STAT5 SIGNALING	1	0	1	1	1	0	0	0	1	0	1	0	0
CREB1	1385	symbol	H. sapiens	1385	H. sapiens	CREB1	cAMP responsive element binding protein 1	GO:0055025 positive regulation of cardiac muscle tissue development;GO:0045844 positive regulation of striated muscle tissue development;GO:0048636 positive regulation of muscle organ development		Disease related genes; Cancer-related genes:Mutational cancer driver genes; Transcription factors:Basic domains; Predicted intracellular proteins	Nucleoplasm (Enhanced)	Adenosine phosphate; Naloxone	(M56)PID LPA4 PATHWAY; (M199)PID P38 MK2 PATHWAY; (M274)PID LYMPH ANGIOGENESIS PATHWAY		1	1	1	1	1	1	0	1	1	0	0	0	0
TFRC	7037	symbol	H. sapiens	7037	H. sapiens	TFRC	transferrin receptor	GO:0010637 negative regulation of mitochondrial fusion;GO:0033572 transferrin transport;GO:0010635 regulation of mitochondrial fusion		Predicted intracellular proteins; Transporters; Predicted secreted proteins; CD markers; Disease related genes; Cancer-related genes:Candidate cancer biomarkers; Peptidases:Metallopeptidases; Enzymes; FDA approved drug targets:Small molecule drugs	Endosomes;Lysosomes (Supported)	Iron; Ferrous sulfate anhydrous; Ferric cation; Ferrous gluconate; Ferrous succinate; Ferrous ascorbate; Ferrous fumarate; Ferrous glycine sulfate; Tetraferric tricitrate decahydrate; Ferric derisomaltose	(M106)PID HNF3B PATHWAY; (M255)PID HIF1 TFPATHWAY; (M66)PID MYC ACTIV PATHWAY	(M5941)HALLMARK UV RESPONSE UP; (M5924)HALLMARK MTORC1 SIGNALING; (M5925)HALLMARK E2F TARGETS	1	0	1	1	1	0	1	0	1	0	0	0	1
GNAI2	2771	symbol	H. sapiens	2771	H. sapiens	GNAI2	G protein subunit alpha i2	GO:1903614 negative regulation of protein tyrosine phosphatase activity;GO:0140192 regulation of adenylate cyclase-activating adrenergic receptor signaling pathway involved in heart process;GO:0140199 negative regulation of adenylate cyclase-activating adrenergic receptor signaling pathway involved in heart process		Predicted intracellular proteins; Human disease related genes:Cancers:Cancers of endocrine organs; Human disease related genes:Cardiovascular diseases:Cardiac diseases	Cytosol (Supported); Additional: Nucleoplasm;Plasma membrane		(M64)PID S1P S1P4 PATHWAY; (M103)PID S1P S1P1 PATHWAY; (M155)PID S1P META PATHWAY	(M5915)HALLMARK APICAL JUNCTION; (M5921)HALLMARK COMPLEMENT	1	1	1	1	1	0	0	1	0	0	0	1	0
NAT8L	339983	symbol	H. sapiens	339983	H. sapiens	NAT8L	N-acetyltransferase 8 like	GO:0009066 aspartate family amino acid metabolic process;GO:1901605 alpha-amino acid metabolic process;GO:0006520 cellular amino acid metabolic process		Disease related genes; ENZYME proteins:Transferases; Enzymes; Potential drug targets	Mitochondria (Approved)				0	0	0	0	0	0	0	0	0	0	0	0	0
ADRA2C	152	symbol	H. sapiens	152	H. sapiens	ADRA2C	adrenoceptor alpha 2C	GO:0010700 negative regulation of norepinephrine secretion;GO:0032811 negative regulation of epinephrine secretion;GO:0035624 receptor transactivation		G-protein coupled receptors:GPCRs excl olfactory receptors; FDA approved drug targets:Small molecule drugs		Ziprasidone; Cabergoline; Clozapine; Norepinephrine; Loxapine; Brimonidine; Haloperidol; Clonidine; Lisuride; Ergotamine; Apomorphine; Risperidone; Tolazoline; Fenoldopam; Phenoxybenzamine; Oxymetazoline; Carvedilol; Bromocriptine; Quetiapine; Aripiprazole; Paliperidone; Ephedra sinica root; Yohimbine; Methotrimeprazine; Metamfetamine; Celiprolol; Dronedarone; Iloperidone; OPC-28326; Epicept NP-1…		(M5956)HALLMARK KRAS SIGNALING DN	0	1	1	0	1	0	0	0	0	0	0	0	0
FBXL17	64839	symbol	H. sapiens	64839	H. sapiens	FBXL17	F-box and leucine rich repeat protein 17	GO:0006515 protein quality control for misfolded or incompletely synthesized proteins;GO:0043153 entrainment of circadian clock by photoperiod;GO:0009648 photoperiodism		Predicted intracellular proteins	Nucleoplasm (Supported)				1	0	0	0	0	0	0	0	1	0	0	0	0
PIK3R1	5295	symbol	H. sapiens	5295	H. sapiens	PIK3R1	phosphoinositide-3-kinase regulatory subunit 1	GO:0120182 regulation of focal adhesion disassembly;GO:0120183 positive regulation of focal adhesion disassembly;GO:1900103 positive regulation of endoplasmic reticulum unfolded protein response		Human disease related genes:Congenital malformations:Other congenital malformations; RAS pathway related proteins; Cancer-related genes:Mutated cancer genes; Disease related genes; Cancer-related genes:Mutational cancer driver genes; Predicted intracellular proteins; Cancer-related genes:Candidate cancer biomarkers	Cytosol (Approved)	Isoprenaline; SF1126; Enzastaurin; Wortmannin	(M135)PID IL5 PATHWAY; (M26)PID NFKAPPAB ATYPICAL PATHWAY; (M273)PID EPHA2 FWD PATHWAY		1	1	1	0	1	1	0	0	0	0	1	0	1
HSPA4	3308	symbol	H. sapiens	3308	H. sapiens	HSPA4	heat shock protein family A (Hsp70) member 4	GO:0007008 outer mitochondrial membrane organization;GO:0045040 protein insertion into mitochondrial outer membrane;GO:0051131 chaperone-mediated protein complex assembly		Predicted intracellular proteins; Cancer-related genes:Candidate cancer biomarkers	Cytosol;Nucleoplasm (Approved)	Phenethyl Isothiocyanate	(M66)PID MYC ACTIV PATHWAY	(M5924)HALLMARK MTORC1 SIGNALING	1	0	0	0	0	0	0	0	1	0	0	0	0
GABRA1	2554	symbol	H. sapiens	2554	H. sapiens	GABRA1	gamma-aminobutyric acid type A receptor subunit alpha1	GO:1904862 inhibitory synapse assembly;GO:0051932 synaptic transmission, GABAergic;GO:0007214 gamma-aminobutyric acid signaling pathway		FDA approved drug targets:Small molecule drugs; Transporters:Transporter channels and pores; Disease related genes; Predicted intracellular proteins; Human disease related genes:Nervous system diseases:Epilepsy	Plasma membrane (Approved); Additional: Nucleoplasm	Lorazepam; Ethchlorvynol; Enflurane; Temazepam; Butabarbital; Butalbital; Phenytoin; Topiramate; Etomidate; Talbutal; Pentobarbital; Olanzapine; Clobazam; Meprobamate; Carisoprodol; Eszopiclone; Alprazolam; Secobarbital; Zolpidem; Metharbital; Picrotoxin; Methohexital; Chlordiazepoxide; Amoxapine; Adinazolam; Lamotrigine; Thiopental; Medroxyprogesterone acetate; Clorazepic acid; Acamprosate; Mida…			1	0	0	0	0	1	0	1	0	0	0	0	0
RRM2B	50484	symbol	H. sapiens	50484	H. sapiens	RRM2B	ribonucleotide reductase regulatory TP53 inducible subunit M2B	GO:0070318 positive regulation of G0 to G1 transition;GO:0006264 mitochondrial DNA replication;GO:0009200 deoxyribonucleoside triphosphate metabolic process		Predicted intracellular proteins; Human disease related genes:Nervous system diseases:Eye disease; Disease related genes; ENZYME proteins:Oxidoreductases; Enzymes; FDA approved drug targets:Small molecule drugs; Human disease related genes:Congenital disorders of metabolism:Mitochondrial diseases	Cytosol;Nucleoplasm (Enhanced)	Cladribine	(M145)PID P53 DOWNSTREAM PATHWAY	(M5898)HALLMARK DNA REPAIR	1	0	0	0	0	0	0	0	0	1	0	1	0

## Sheet: Enrichment
GroupID	Category	Term	Description	LogP	Log(q-value)	InTerm_InList	Genes	Symbols
1_Summary	KEGG Pathway	hsa04935	Growth hormone synthesis, secretion and action	-9.76839	-5.42137	6/119	1385,2475,2771,5295,5595,6416,659,904,5581,8851,2554,7037,3308,64839,5074,10771,50484	CREB1,MTOR,GNAI2,PIK3R1,MAPK3,MAP2K4,BMPR2,CCNT1,PRKCE,CDK5R1,GABRA1,TFRC,HSPA4,FBXL17,PAWR,ZMYND11,RRM2B
1_Member	KEGG Pathway	hsa04935	Growth hormone synthesis, secretion and action	-9.76839	-5.42137	6/119	1385,2475,2771,5295,5595,6416	CREB1,MTOR,GNAI2,PIK3R1,MAPK3,MAP2K4
1_Member	GO Biological Processes	GO:0006468	protein phosphorylation	-9.35419	-5.3082	9/704	659,904,1385,2475,5295,5581,5595,6416,8851	BMPR2,CCNT1,CREB1,MTOR,PIK3R1,PRKCE,MAPK3,MAP2K4,CDK5R1
1_Member	WikiPathways	WP2374	Oncostatin M signaling pathway	-9.07254	-5.29356	5/66	1385,2475,5295,5581,5595	CREB1,MTOR,PIK3R1,PRKCE,MAPK3
1_Member	WikiPathways	WP2032	Thyroid stimulating hormone (TSH) signaling pathway	-9.00607	-5.29356	5/68	1385,2475,2771,5295,5595	CREB1,MTOR,GNAI2,PIK3R1,MAPK3
1_Member	Canonical Pathways	M81	PID CDC42 PATHWAY	-8.9416	-5.29356	5/70	2475,5295,5581,5595,6416	MTOR,PIK3R1,PRKCE,MAPK3,MAP2K4
1_Member	Canonical Pathways	M274	PID LYMPH ANGIOGENESIS PATHWAY	-8.66457	-5.0957	4/25	1385,5295,5595,6416	CREB1,PIK3R1,MAPK3,MAP2K4
1_Member	Canonical Pathways	M213	PID AR NONGENOMIC PATHWAY	-8.27001	-4.76809	4/31	1385,2771,5295,5595	CREB1,GNAI2,PIK3R1,MAPK3
1_Member	Canonical Pathways	M164	PID ERBB1 DOWNSTREAM PATHWAY	-8.04642	-4.60249	5/105	1385,2475,5295,5595,6416	CREB1,MTOR,PIK3R1,MAPK3,MAP2K4
1_Member	WikiPathways	WP4659	Gastrin signaling pathway	-7.86621	-4.47344	5/114	1385,2475,5295,5581,5595	CREB1,MTOR,PIK3R1,PRKCE,MAPK3
1_Member	Canonical Pathways	M222	PID CXCR3 PATHWAY	-7.67883	-4.33182	4/43	2475,2771,5295,5595	MTOR,GNAI2,PIK3R1,MAPK3
1_Member	KEGG Pathway	hsa04926	Relaxin signaling pathway	-7.59613	-4.2905	5/129	1385,2771,5295,5595,6416	CREB1,GNAI2,PIK3R1,MAPK3,MAP2K4
1_Member	KEGG Pathway	hsa04930	Type II diabetes mellitus	-7.55809	-4.29025	4/46	2475,5295,5581,5595	MTOR,PIK3R1,PRKCE,MAPK3
1_Member	WikiPathways	WP4566	Translation inhibitors in chronically activated PDGFRA cells	-7.48206	-4.24899	4/48	2475,5295,5595,6416	MTOR,PIK3R1,MAPK3,MAP2K4
1_Member	Reactome Gene Sets	R-HSA-9006934	Signaling by Receptor Tyrosine Kinases	-7.38488	-4.18564	7/521	1385,2475,2554,5295,5581,5595,8851	CREB1,MTOR,GABRA1,PIK3R1,PRKCE,MAPK3,CDK5R1
1_Member	WikiPathways	WP2380	Brain-derived neurotrophic factor (BDNF) signaling pathway	-7.35656	-4.18564	5/144	1385,2475,5295,5595,8851	CREB1,MTOR,PIK3R1,MAPK3,CDK5R1
1_Member	KEGG Pathway	hsa05167	Kaposi sarcoma-associated herpesvirus infection	-6.71107	-3.5945	5/194	1385,2475,5295,5595,6416	CREB1,MTOR,PIK3R1,MAPK3,MAP2K4
1_Member	WikiPathways	WP2034	Leptin signaling pathway	-6.66842	-3.57719	4/76	1385,2475,5295,5595	CREB1,MTOR,PIK3R1,MAPK3
1_Member	Reactome Gene Sets	R-HSA-9009391	Extra-nuclear estrogen signaling	-6.64545	-3.57719	4/77	1385,2771,5295,5595	CREB1,GNAI2,PIK3R1,MAPK3
1_Member	Canonical Pathways	M48	PID MET PATHWAY	-6.60042	-3.55443	4/79	2475,5295,5595,6416	MTOR,PIK3R1,MAPK3,MAP2K4
1_Member	KEGG Pathway	hsa05207	Chemical carcinogenesis - receptor activation	-6.51993	-3.49513	5/212	1385,2475,2771,5295,5595	CREB1,MTOR,GNAI2,PIK3R1,MAPK3
1_Member	KEGG Pathway	hsa04012	ErbB signaling pathway	-6.47203	-3.46743	4/85	2475,5295,5595,6416	MTOR,PIK3R1,MAPK3,MAP2K4
1_Member	Reactome Gene Sets	R-HSA-8939211	ESR-mediated signaling	-6.41118	-3.44569	5/223	904,1385,2771,5295,5595	CCNT1,CREB1,GNAI2,PIK3R1,MAPK3
1_Member	KEGG Pathway	hsa05163	Human cytomegalovirus infection	-6.392	-3.44569	5/225	1385,2475,2771,5295,5595	CREB1,MTOR,GNAI2,PIK3R1,MAPK3
1_Member	WikiPathways	WP3888	VEGFA-VEGFR2 signaling pathway	-6.3857	-3.44569	6/439	1385,2475,5295,5581,5595,6416	CREB1,MTOR,PIK3R1,PRKCE,MAPK3,MAP2K4
1_Member	WikiPathways	WP673	ErbB signaling pathway	-6.35263	-3.44569	4/91	2475,5295,5595,6416	MTOR,PIK3R1,MAPK3,MAP2K4
1_Member	KEGG Pathway	hsa05215	Prostate cancer	-6.24107	-3.35645	4/97	1385,2475,5295,5595	CREB1,MTOR,PIK3R1,MAPK3
1_Member	WikiPathways	WP1544	MicroRNAs in cardiomyocyte hypertrophy	-6.17057	-3.31152	4/101	2475,5295,5595,6416	MTOR,PIK3R1,MAPK3,MAP2K4
1_Member	KEGG Pathway	hsa05142	Chagas disease	-6.15339	-3.31152	4/102	2771,5295,5595,6416	GNAI2,PIK3R1,MAPK3,MAP2K4
1_Member	WikiPathways	WP2035	Follicle stimulating hormone (FSH) signaling pathway	-6.07642	-3.2631	3/27	1385,2475,5595	CREB1,MTOR,MAPK3
1_Member	KEGG Pathway	hsa04066	HIF-1 signaling pathway	-6.03778	-3.26017	4/109	2475,5295,5595,7037	MTOR,PIK3R1,MAPK3,TFRC
1_Member	Canonical Pathways	M79	PID TRAIL PATHWAY	-6.0274	-3.26017	3/28	5295,5595,6416	PIK3R1,MAPK3,MAP2K4
1_Member	KEGG Pathway	hsa04668	TNF signaling pathway	-5.99054	-3.24085	4/112	1385,5295,5595,6416	CREB1,PIK3R1,MAPK3,MAP2K4
1_Member	WikiPathways	WP3972	PDGFR-beta pathway	-5.98017	-3.24085	3/29	5295,5595,6416	PIK3R1,MAPK3,MAP2K4
1_Member	KEGG Pathway	hsa04725	Cholinergic synapse	-5.97509	-3.24085	4/113	1385,2771,5295,5595	CREB1,GNAI2,PIK3R1,MAPK3
1_Member	Reactome Gene Sets	R-HSA-187037	Signaling by NTRK1 (TRKA)	-5.94459	-3.22082	4/115	1385,5295,5595,8851	CREB1,PIK3R1,MAPK3,CDK5R1
1_Member	WikiPathways	WP4787	Osteoblast differentiation and related diseases	-5.87067	-3.16711	4/120	659,5295,5581,5595	BMPR2,PIK3R1,PRKCE,MAPK3
1_Member	Reactome Gene Sets	R-HSA-9006931	Signaling by Nuclear Receptors	-5.78397	-3.1101	5/299	904,1385,2771,5295,5595	CCNT1,CREB1,GNAI2,PIK3R1,MAPK3
1_Member	GO Biological Processes	GO:0030335	positive regulation of cell migration	-5.77073	-3.1101	6/560	659,2475,2771,5295,5581,5595	BMPR2,MTOR,GNAI2,PIK3R1,PRKCE,MAPK3
1_Member	Canonical Pathways	M12705	SIG CD40PATHWAYMAP	-5.76692	-3.1101	3/34	5295,5595,6416	PIK3R1,MAPK3,MAP2K4
1_Member	Canonical Pathways	M270	PID MAPK TRK PATHWAY	-5.76692	-3.1101	3/34	1385,5595,8851	CREB1,MAPK3,CDK5R1
1_Member	WikiPathways	WP722	Serotonin HTR1 group and FOS pathway	-5.76692	-3.1101	3/34	1385,2771,5595	CREB1,GNAI2,MAPK3
1_Member	Canonical Pathways	M186	PID PDGFRB PATHWAY	-5.74526	-3.0977	4/129	5295,5581,5595,6416	PIK3R1,PRKCE,MAPK3,MAP2K4
1_Member	WikiPathways	WP244	Alpha 6 beta 4 signaling pathway	-5.72819	-3.0977	3/35	2475,5295,5595	MTOR,PIK3R1,MAPK3
1_Member	Reactome Gene Sets	R-HSA-9006925	Intracellular signaling by second messengers	-5.71399	-3.0977	5/309	1385,2475,5295,5581,5595	CREB1,MTOR,PIK3R1,PRKCE,MAPK3
1_Member	KEGG Pathway	hsa05206	MicroRNAs in cancer	-5.70712	-3.0977	5/310	659,2475,5295,5581,5595	BMPR2,MTOR,PIK3R1,PRKCE,MAPK3
1_Member	WikiPathways	WP3915	Angiopoietin-like protein 8 regulatory pathway	-5.70544	-3.0977	4/132	2475,5295,5595,6416	MTOR,PIK3R1,MAPK3,MAP2K4
1_Member	WikiPathways	WP4874	CAMKK2 pathway	-5.6906	-3.09177	3/36	1385,2475,5595	CREB1,MTOR,MAPK3
1_Member	Reactome Gene Sets	R-HSA-166520	Signaling by NTRKs	-5.67941	-3.08827	4/134	1385,5295,5595,8851	CREB1,PIK3R1,MAPK3,CDK5R1
1_Member	GO Biological Processes	GO:2000147	positive regulation of cell motility	-5.66539	-3.0818	6/584	659,2475,2771,5295,5581,5595	BMPR2,MTOR,GNAI2,PIK3R1,PRKCE,MAPK3
1_Member	KEGG Pathway	hsa04915	Estrogen signaling pathway	-5.62852	-3.05236	4/138	1385,2771,5295,5595	CREB1,GNAI2,PIK3R1,MAPK3
1_Member	GO Biological Processes	GO:0051272	positive regulation of cellular component movement	-5.61021	-3.04852	6/597	659,2475,2771,5295,5581,5595	BMPR2,MTOR,GNAI2,PIK3R1,PRKCE,MAPK3
1_Member	GO Biological Processes	GO:0040017	positive regulation of locomotion	-5.60183	-3.04721	6/599	659,2475,2771,5295,5581,5595	BMPR2,MTOR,GNAI2,PIK3R1,PRKCE,MAPK3
1_Member	Canonical Pathways	M82	PID RET PATHWAY	-5.58398	-3.0363	3/39	1385,5295,5595	CREB1,PIK3R1,MAPK3
1_Member	Canonical Pathways	M161	PID IFNG PATHWAY	-5.55032	-3.02937	3/40	2475,5295,5595	MTOR,PIK3R1,MAPK3
1_Member	WikiPathways	WP2526	PDGF pathway	-5.55032	-3.02937	3/40	5295,5595,6416	PIK3R1,MAPK3,MAP2K4
1_Member	WikiPathways	WP364	IL6 signaling pathway	-5.45431	-2.94614	3/43	5295,5595,6416	PIK3R1,MAPK3,MAP2K4
1_Member	WikiPathways	WP4666	Hepatitis B infection	-5.4391	-2.94014	4/154	1385,5295,5595,6416	CREB1,PIK3R1,MAPK3,MAP2K4
1_Member	Canonical Pathways	M175	PID ERBB2 ERBB3 PATHWAY	-5.42383	-2.94014	3/44	2475,5295,5595	MTOR,PIK3R1,MAPK3
1_Member	WikiPathways	WP2332	Interleukin-11 signaling pathway	-5.42383	-2.94014	3/44	1385,5295,5595	CREB1,PIK3R1,MAPK3
1_Member	WikiPathways	WP481	Insulin signaling	-5.3625	-2.89055	4/161	2475,5295,5595,6416	MTOR,PIK3R1,MAPK3,MAP2K4
1_Member	KEGG Pathway	hsa05161	Hepatitis B	-5.35184	-2.88564	4/162	1385,5295,5595,6416	CREB1,PIK3R1,MAPK3,MAP2K4
1_Member	WikiPathways	WP4539	Synaptic signaling pathways associated with autism spectrum disorder	-5.22863	-2.77923	3/51	2475,5295,5595	MTOR,PIK3R1,MAPK3
1_Member	KEGG Pathway	hsa04360	Axon guidance	-5.15174	-2.71854	4/182	659,2771,5295,5595	BMPR2,GNAI2,PIK3R1,MAPK3
1_Member	Canonical Pathways	M122	PID IL2 1PATHWAY	-5.12911	-2.71151	3/55	5295,5581,5595	PIK3R1,PRKCE,MAPK3
1_Member	WikiPathways	WP2018	RANKL/RANK signaling pathway	-5.12911	-2.71151	3/55	2475,5295,5595	MTOR,PIK3R1,MAPK3
1_Member	WikiPathways	WP585	Interferon type I signaling pathways	-5.12911	-2.71151	3/55	1385,2475,5295	CREB1,MTOR,PIK3R1
1_Member	WikiPathways	WP195	IL-1 signaling pathway	-5.0821	-2.67957	3/57	5295,5595,6416	PIK3R1,MAPK3,MAP2K4
1_Member	Canonical Pathways	M7	PID FCER1 PATHWAY	-5.01468	-2.6219	3/60	5295,5595,6416	PIK3R1,MAPK3,MAP2K4
1_Member	Reactome Gene Sets	R-HSA-198725	Nuclear Events (kinase and transcription factor activation)	-4.99297	-2.60499	3/61	1385,5595,8851	CREB1,MAPK3,CDK5R1
1_Member	Reactome Gene Sets	R-HSA-112314	Neurotransmitter receptors and postsynaptic signal transmission	-4.94789	-2.574	4/205	1385,2554,2771,5595	CREB1,GABRA1,GNAI2,MAPK3
1_Member	Reactome Gene Sets	R-HSA-2262752	Cellular responses to stress	-4.93261	-2.56523	6/784	1385,2475,3308,5595,6416,64839	CREB1,MTOR,HSPA4,MAPK3,MAP2K4,FBXL17
1_Member	Reactome Gene Sets	R-HSA-450294	MAP kinase activation	-4.92997	-2.56523	3/64	1385,5595,6416	CREB1,MAPK3,MAP2K4
1_Member	KEGG Pathway	hsa05170	Human immunodeficiency virus 1 infection	-4.89051	-2.54195	4/212	2475,2771,5295,5595	MTOR,GNAI2,PIK3R1,MAPK3
1_Member	GO Biological Processes	GO:0045670	regulation of osteoclast differentiation	-4.88964	-2.54195	3/66	1385,2475,5295	CREB1,MTOR,PIK3R1
1_Member	Reactome Gene Sets	R-HSA-8953897	Cellular responses to stimuli	-4.88897	-2.54195	6/798	1385,2475,3308,5595,6416,64839	CREB1,MTOR,HSPA4,MAPK3,MAP2K4,FBXL17
1_Member	KEGG Pathway	hsa05221	Acute myeloid leukemia	-4.86994	-2.5281	3/67	2475,5295,5595	MTOR,PIK3R1,MAPK3
1_Member	KEGG Pathway	hsa05417	Lipid and atherosclerosis	-4.86652	-2.5281	4/215	3308,5295,5595,6416	HSPA4,PIK3R1,MAPK3,MAP2K4
1_Member	Reactome Gene Sets	R-HSA-416476	G alpha (q) signalling events	-4.85859	-2.52471	4/216	1385,5295,5581,5595	CREB1,PIK3R1,PRKCE,MAPK3
1_Member	WikiPathways	WP4685	Melanoma	-4.85053	-2.52471	3/68	1385,5295,5595	CREB1,PIK3R1,MAPK3
1_Member	KEGG Pathway	hsa04664	Fc epsilon RI signaling pathway	-4.85053	-2.52471	3/68	5295,5595,6416	PIK3R1,MAPK3,MAP2K4
1_Member	KEGG Pathway	hsa04024	cAMP signaling pathway	-4.81954	-2.49825	4/221	1385,2771,5295,5595	CREB1,GNAI2,PIK3R1,MAPK3
1_Member	KEGG Pathway	hsa05230	Central carbon metabolism in cancer	-4.81259	-2.49825	3/70	2475,5295,5595	MTOR,PIK3R1,MAPK3
1_Member	KEGG Pathway	hsa05166	Human T-cell leukemia virus 1 infection	-4.81184	-2.49825	4/222	1385,5295,5595,6416	CREB1,PIK3R1,MAPK3,MAP2K4
1_Member	Reactome Gene Sets	R-HSA-448424	Interleukin-17 signaling	-4.77575	-2.46616	3/72	1385,5595,6416	CREB1,MAPK3,MAP2K4
1_Member	KEGG Pathway	hsa05214	Glioma	-4.72241	-2.42461	3/75	2475,5295,5595	MTOR,PIK3R1,MAPK3
1_Member	WikiPathways	WP2037	Prolactin signaling pathway	-4.70511	-2.415	3/76	2475,5295,5595	MTOR,PIK3R1,MAPK3
1_Member	KEGG Pathway	hsa05212	Pancreatic cancer	-4.70511	-2.415	3/76	2475,5295,5595	MTOR,PIK3R1,MAPK3
1_Member	KEGG Pathway	hsa01521	EGFR tyrosine kinase inhibitor resistance	-4.65459	-2.36827	3/79	2475,5295,5595	MTOR,PIK3R1,MAPK3
1_Member	KEGG Pathway	hsa05131	Shigellosis	-4.63017	-2.34761	4/247	2475,5295,5581,5595	MTOR,PIK3R1,PRKCE,MAPK3
1_Member	Canonical Pathways	M115	PID REG GR PATHWAY	-4.60599	-2.32716	3/82	1385,5595,8851	CREB1,MAPK3,CDK5R1
1_Member	WikiPathways	WP2261	Glioblastoma signaling pathways	-4.5902	-2.31506	3/83	5295,5595,6416	PIK3R1,MAPK3,MAP2K4
1_Member	GO Biological Processes	GO:0051493	regulation of cytoskeleton organization	-4.57525	-2.30676	5/531	2475,5295,5581,5595,8851	MTOR,PIK3R1,PRKCE,MAPK3,CDK5R1
1_Member	WikiPathways	WP4806	EGFR tyrosine kinase inhibitor resistance	-4.5746	-2.30676	3/84	2475,5295,5595	MTOR,PIK3R1,MAPK3
1_Member	Reactome Gene Sets	R-HSA-168142	Toll Like Receptor 10 (TLR10) Cascade	-4.55919	-2.30207	3/85	1385,5595,6416	CREB1,MAPK3,MAP2K4
1_Member	Reactome Gene Sets	R-HSA-168176	Toll Like Receptor 5 (TLR5) Cascade	-4.55919	-2.30207	3/85	1385,5595,6416	CREB1,MAPK3,MAP2K4
1_Member	Reactome Gene Sets	R-HSA-975871	MyD88 cascade initiated on plasma membrane	-4.55919	-2.30207	3/85	1385,5595,6416	CREB1,MAPK3,MAP2K4
1_Member	Reactome Gene Sets	R-HSA-2029480	Fcgamma receptor (FCGR) dependent phagocytosis	-4.54396	-2.29385	3/86	5295,5581,5595	PIK3R1,PRKCE,MAPK3
1_Member	KEGG Pathway	hsa05210	Colorectal cancer	-4.54396	-2.29385	3/86	2475,5295,5595	MTOR,PIK3R1,MAPK3
1_Member	WikiPathways	WP4298	Acute viral myocarditis	-4.52891	-2.2857	3/87	1385,5295,5595	CREB1,PIK3R1,MAPK3
1_Member	WikiPathways	WP5098	T-cell activation SARS-CoV-2	-4.52891	-2.2857	3/87	2475,5295,5595	MTOR,PIK3R1,MAPK3
1_Member	WikiPathways	WP4263	Pancreatic adenocarcinoma pathway	-4.49935	-2.27487	3/89	2475,5295,5595	MTOR,PIK3R1,MAPK3
1_Member	KEGG Pathway	hsa04211	Longevity regulating pathway	-4.49935	-2.27487	3/89	1385,2475,5295	CREB1,MTOR,PIK3R1
1_Member	KEGG Pathway	hsa05235	PD-L1 expression and PD-1 checkpoint pathway in cancer	-4.49935	-2.27487	3/89	2475,5295,5595	MTOR,PIK3R1,MAPK3
1_Member	Reactome Gene Sets	R-HSA-1257604	PIP3 activates AKT signaling	-4.49804	-2.27487	4/267	1385,2475,5295,5595	CREB1,MTOR,PIK3R1,MAPK3
1_Member	WikiPathways	WP5124	Alzheimer's disease	-4.49804	-2.27487	4/267	2475,5295,5595,8851	MTOR,PIK3R1,MAPK3,CDK5R1
1_Member	Reactome Gene Sets	R-HSA-112315	Transmission across Chemical Synapses	-4.4791	-2.25919	4/270	1385,2554,2771,5595	CREB1,GABRA1,GNAI2,MAPK3
1_Member	Reactome Gene Sets	R-HSA-975138	TRAF6 mediated induction of NFkB and MAP kinases upon TLR7/8 or 9 activation	-4.47045	-2.25698	3/91	1385,5595,6416	CREB1,MAPK3,MAP2K4
1_Member	WikiPathways	WP69	T-cell receptor signaling pathway	-4.47045	-2.25698	3/91	1385,5295,5595	CREB1,PIK3R1,MAPK3
1_Member	Reactome Gene Sets	R-HSA-975155	MyD88 dependent cascade initiated on endosome	-4.45625	-2.24911	3/92	1385,5595,6416	CREB1,MAPK3,MAP2K4
1_Member	Reactome Gene Sets	R-HSA-168181	Toll Like Receptor 7/8 (TLR7/8) Cascade	-4.4422	-2.24131	3/93	1385,5595,6416	CREB1,MAPK3,MAP2K4
1_Member	WikiPathways	WP2355	Corticotropin-releasing hormone signaling pathway	-4.4422	-2.24131	3/93	1385,2771,5595	CREB1,GNAI2,MAPK3
1_Member	Reactome Gene Sets	R-HSA-168164	Toll Like Receptor 3 (TLR3) Cascade	-4.42831	-2.23358	3/94	1385,5595,6416	CREB1,MAPK3,MAP2K4
1_Member	Reactome Gene Sets	R-HSA-168138	Toll Like Receptor 9 (TLR9) Cascade	-4.40098	-2.20929	3/96	1385,5595,6416	CREB1,MAPK3,MAP2K4
1_Member	KEGG Pathway	hsa04666	Fc gamma R-mediated phagocytosis	-4.38753	-2.20188	3/97	5295,5581,5595	PIK3R1,PRKCE,MAPK3
1_Member	KEGG Pathway	hsa04713	Circadian entrainment	-4.38753	-2.20188	3/97	1385,2771,5595	CREB1,GNAI2,MAPK3
1_Member	KEGG Pathway	hsa01522	Endocrine resistance	-4.37422	-2.19452	3/98	2475,5295,5595	MTOR,PIK3R1,MAPK3
1_Member	KEGG Pathway	hsa05231	Choline metabolism in cancer	-4.37422	-2.19452	3/98	2475,5295,5595	MTOR,PIK3R1,MAPK3
1_Member	Reactome Gene Sets	R-HSA-166166	MyD88-independent TLR4 cascade	-4.36105	-2.19018	3/99	1385,5595,6416	CREB1,MAPK3,MAP2K4
1_Member	Reactome Gene Sets	R-HSA-937061	TRIF(TICAM1)-mediated TLR4 signaling	-4.36105	-2.19018	3/99	1385,5595,6416	CREB1,MAPK3,MAP2K4
1_Member	Canonical Pathways	M124	PID CXCR4 PATHWAY	-4.34801	-2.18569	3/100	2475,2771,5295	MTOR,GNAI2,PIK3R1
1_Member	KEGG Pathway	hsa04933	AGE-RAGE signaling pathway in diabetic complications	-4.34801	-2.18569	3/100	5295,5581,5595	PIK3R1,PRKCE,MAPK3
1_Member	Reactome Gene Sets	R-HSA-166058	MyD88:MAL(TIRAP) cascade initiated on plasma membrane	-4.33511	-2.18122	3/101	1385,5595,6416	CREB1,MAPK3,MAP2K4
1_Member	Reactome Gene Sets	R-HSA-168188	Toll Like Receptor TLR6:TLR2 Cascade	-4.33511	-2.18122	3/101	1385,5595,6416	CREB1,MAPK3,MAP2K4
1_Member	KEGG Pathway	hsa04916	Melanogenesis	-4.33511	-2.18122	3/101	1385,2771,5595	CREB1,GNAI2,MAPK3
1_Member	KEGG Pathway	hsa04914	Progesterone-mediated oocyte maturation	-4.32234	-2.17122	3/102	2771,5295,5595	GNAI2,PIK3R1,MAPK3
1_Member	Reactome Gene Sets	R-HSA-168179	Toll Like Receptor TLR1:TLR2 Cascade	-4.29718	-2.16235	3/104	1385,5595,6416	CREB1,MAPK3,MAP2K4
1_Member	Reactome Gene Sets	R-HSA-181438	Toll Like Receptor 2 (TLR2) Cascade	-4.29718	-2.16235	3/104	1385,5595,6416	CREB1,MAPK3,MAP2K4
1_Member	Reactome Gene Sets	R-HSA-2219528	PI3K/AKT Signaling in Cancer	-4.29718	-2.16235	3/104	1385,2475,5295	CREB1,MTOR,PIK3R1
1_Member	WikiPathways	WP75	Toll-like receptor signaling pathway	-4.29718	-2.16235	3/104	5295,5595,6416	PIK3R1,MAPK3,MAP2K4
1_Member	KEGG Pathway	hsa04620	Toll-like receptor signaling pathway	-4.29718	-2.16235	3/104	5295,5595,6416	PIK3R1,MAPK3,MAP2K4
1_Member	KEGG Pathway	hsa04928	Parathyroid hormone synthesis, secretion and action	-4.27251	-2.14034	3/106	1385,2771,5595	CREB1,GNAI2,MAPK3
1_Member	WikiPathways	WP3932	Focal adhesion: PI3K-Akt-mTOR-signaling pathway	-4.25115	-2.12685	4/309	1385,2475,5295,5595	CREB1,MTOR,PIK3R1,MAPK3
1_Member	GO Biological Processes	GO:0071214	cellular response to abiotic stimulus	-4.21875	-2.09962	4/315	2475,5295,5595,6416	MTOR,PIK3R1,MAPK3,MAP2K4
1_Member	GO Biological Processes	GO:0104004	cellular response to environmental stimulus	-4.21875	-2.09962	4/315	2475,5295,5595,6416	MTOR,PIK3R1,MAPK3,MAP2K4
1_Member	GO Biological Processes	GO:1901699	cellular response to nitrogen compound	-4.18951	-2.07549	5/640	2475,2771,5295,5595,8851	MTOR,GNAI2,PIK3R1,MAPK3,CDK5R1
1_Member	KEGG Pathway	hsa05165	Human papillomavirus infection	-4.13542	-2.02487	4/331	1385,2475,5295,5595	CREB1,MTOR,PIK3R1,MAPK3
1_Member	GO Biological Processes	GO:0002761	regulation of myeloid leukocyte differentiation	-4.12295	-2.01897	3/119	1385,2475,5295	CREB1,MTOR,PIK3R1
1_Member	KEGG Pathway	hsa04152	AMPK signaling pathway	-4.11215	-2.01064	3/120	1385,2475,5295	CREB1,MTOR,PIK3R1
1_Member	WikiPathways	WP2059	Alzheimer's disease and miRNA effects	-4.10525	-2.0062	4/337	2475,5295,5595,8851	MTOR,PIK3R1,MAPK3,CDK5R1
1_Member	KEGG Pathway	hsa04919	Thyroid hormone signaling pathway	-4.10144	-2.00484	3/121	2475,5295,5595	MTOR,PIK3R1,MAPK3
1_Member	KEGG Pathway	hsa04611	Platelet activation	-4.06985	-1.9781	3/124	2771,5295,5595	GNAI2,PIK3R1,MAPK3
1_Member	WikiPathways	WP4172	PI3K-Akt signaling pathway	-4.06588	-1.97654	4/345	1385,2475,5295,5595	CREB1,MTOR,PIK3R1,MAPK3
1_Member	KEGG Pathway	hsa04380	Osteoclast differentiation	-4.02893	-1.94436	3/128	1385,5295,5595	CREB1,PIK3R1,MAPK3
1_Member	KEGG Pathway	hsa04151	PI3K-Akt signaling pathway	-4.02272	-1.94052	4/354	1385,2475,5295,5595	CREB1,MTOR,PIK3R1,MAPK3
1_Member	Reactome Gene Sets	R-HSA-2454202	Fc epsilon receptor (FCERI) signaling	-3.96995	-1.89709	3/134	5295,5595,6416	PIK3R1,MAPK3,MAP2K4
1_Member	Reactome Gene Sets	R-HSA-166016	Toll Like Receptor 4 (TLR4) Cascade	-3.96038	-1.88982	3/135	1385,5595,6416	CREB1,MAPK3,MAP2K4
1_Member	KEGG Pathway	hsa04910	Insulin signaling pathway	-3.94146	-1.88081	3/137	2475,5295,5595	MTOR,PIK3R1,MAPK3
1_Member	KEGG Pathway	hsa05135	Yersinia infection	-3.94146	-1.88081	3/137	5295,5595,6416	PIK3R1,MAPK3,MAP2K4
1_Member	GO Biological Processes	GO:0080135	regulation of cellular response to stress	-3.94003	-1.88081	5/723	2475,5074,5295,5595,10771	MTOR,PAWR,PIK3R1,MAPK3,ZMYND11
1_Member	KEGG Pathway	hsa04140	Autophagy - animal	-3.90447	-1.85192	3/141	2475,5295,5595	MTOR,PIK3R1,MAPK3
1_Member	KEGG Pathway	hsa05010	Alzheimer disease	-3.88671	-1.84039	4/384	2475,5295,5595,8851	MTOR,PIK3R1,MAPK3,CDK5R1
1_Member	KEGG Pathway	hsa04550	Signaling pathways regulating pluripotency of stem cells	-3.88638	-1.84039	3/143	659,5295,5595	BMPR2,PIK3R1,MAPK3
1_Member	KEGG Pathway	hsa05224	Breast cancer	-3.85096	-1.80714	3/147	2475,5295,5595	MTOR,PIK3R1,MAPK3
1_Member	KEGG Pathway	hsa04072	Phospholipase D signaling pathway	-3.84226	-1.80274	3/148	2475,5295,5595	MTOR,PIK3R1,MAPK3
1_Member	KEGG Pathway	hsa04723	Retrograde endocannabinoid signaling	-3.84226	-1.80274	3/148	2554,2771,5595	GABRA1,GNAI2,MAPK3
1_Member	KEGG Pathway	hsa05226	Gastric cancer	-3.83362	-1.79623	3/149	2475,5295,5595	MTOR,PIK3R1,MAPK3
1_Member	KEGG Pathway	hsa04261	Adrenergic signaling in cardiomyocytes	-3.82504	-1.78978	3/150	1385,2771,5595	CREB1,GNAI2,MAPK3
1_Member	KEGG Pathway	hsa04934	Cushing syndrome	-3.78301	-1.75409	3/155	1385,2771,5595	CREB1,GNAI2,MAPK3
1_Member	Reactome Gene Sets	R-HSA-112316	Neuronal System	-3.77757	-1.75409	4/410	1385,2554,2771,5595	CREB1,GABRA1,GNAI2,MAPK3
1_Member	KEGG Pathway	hsa04150	mTOR signaling pathway	-3.77477	-1.75409	3/156	2475,5295,5595	MTOR,PIK3R1,MAPK3
1_Member	KEGG Pathway	hsa04218	Cellular senescence	-3.77477	-1.75409	3/156	2475,5295,5595	MTOR,PIK3R1,MAPK3
1_Member	Reactome Gene Sets	R-HSA-168898	Toll-like Receptor Cascades	-3.76658	-1.74998	3/157	1385,5595,6416	CREB1,MAPK3,MAP2K4
1_Member	WikiPathways	WP4262	Breast cancer pathway	-3.76658	-1.74998	3/157	2475,5295,5595	MTOR,PIK3R1,MAPK3
1_Member	WikiPathways	WP437	EGF/EGFR signaling pathway	-3.71858	-1.70802	3/163	1385,2475,5295	CREB1,MTOR,PIK3R1
1_Member	WikiPathways	WP3929	Chemokine signaling pathway	-3.70298	-1.6964	3/165	2771,5295,5595	GNAI2,PIK3R1,MAPK3
1_Member	WikiPathways	WP4239	Epithelial to mesenchymal transition in colorectal cancer	-3.70298	-1.6964	3/165	5295,5595,6416	PIK3R1,MAPK3,MAP2K4
1_Member	Reactome Gene Sets	R-HSA-5663202	Diseases of signal transduction by growth factor receptors and second messengers	-3.68693	-1.68234	4/433	1385,2475,5295,5595	CREB1,MTOR,PIK3R1,MAPK3
1_Member	KEGG Pathway	hsa05225	Hepatocellular carcinoma	-3.67994	-1.67732	3/168	2475,5295,5595	MTOR,PIK3R1,MAPK3
1_Member	WikiPathways	WP5087	Malignant pleural mesothelioma	-3.63421	-1.63938	4/447	1385,2475,5595,6416	CREB1,MTOR,MAPK3,MAP2K4
1_Member	Reactome Gene Sets	R-HSA-449147	Signaling by Interleukins	-3.57963	-1.59245	4/462	1385,5295,5595,6416	CREB1,PIK3R1,MAPK3,MAP2K4
1_Member	KEGG Pathway	hsa05034	Alcoholism	-3.54324	-1.55983	3/187	1385,2771,5595	CREB1,GNAI2,MAPK3
1_Member	KEGG Pathway	hsa04613	Neutrophil extracellular trap formation	-3.52297	-1.54144	3/190	2475,5295,5595	MTOR,PIK3R1,MAPK3
1_Member	KEGG Pathway	hsa04062	Chemokine signaling pathway	-3.50965	-1.52998	3/192	2771,5295,5595	GNAI2,PIK3R1,MAPK3
1_Member	KEGG Pathway	hsa05203	Viral carcinogenesis	-3.43258	-1.46758	3/204	1385,5295,5595	CREB1,PIK3R1,MAPK3
1_Member	KEGG Pathway	hsa05205	Proteoglycans in cancer	-3.42638	-1.46317	3/205	2475,5295,5595	MTOR,PIK3R1,MAPK3
1_Member	GO Biological Processes	GO:0045637	regulation of myeloid cell differentiation	-3.3958	-1.43795	3/210	1385,2475,5295	CREB1,MTOR,PIK3R1
1_Member	KEGG Pathway	hsa04015	Rap1 signaling pathway	-3.3958	-1.43795	3/210	2771,5295,5595	GNAI2,PIK3R1,MAPK3
1_Member	KEGG Pathway	hsa05200	Pathways in cancer	-3.35064	-1.39632	4/531	2475,2771,5295,5595	MTOR,GNAI2,PIK3R1,MAPK3
1_Member	KEGG Pathway	hsa05208	Chemical carcinogenesis - reactive oxygen species	-3.3197	-1.36713	3/223	5295,5595,6416	PIK3R1,MAPK3,MAP2K4
1_Member	Reactome Gene Sets	R-HSA-422475	Axon guidance	-3.2872	-1.33812	4/552	1385,5295,5595,8851	CREB1,PIK3R1,MAPK3,CDK5R1
1_Member	Reactome Gene Sets	R-HSA-9675108	Nervous system development	-3.21496	-1.27278	4/577	1385,5295,5595,8851	CREB1,PIK3R1,MAPK3,CDK5R1
1_Member	Reactome Gene Sets	R-HSA-9658195	Leishmania infection	-3.15541	-1.21663	3/254	1385,2771,5595	CREB1,GNAI2,MAPK3
1_Member	GO Biological Processes	GO:0007167	enzyme-linked receptor protein signaling pathway	-3.13526	-1.20154	4/606	659,5295,5595,8851	BMPR2,PIK3R1,MAPK3,CDK5R1
1_Member	KEGG Pathway	hsa05020	Prion disease	-3.06475	-1.14098	3/273	1385,5295,5595	CREB1,PIK3R1,MAPK3
1_Member	GO Biological Processes	GO:0048534	hematopoietic or lymphoid organ development	-3.00949	-1.09223	4/655	2475,5295,5595,7037	MTOR,PIK3R1,MAPK3,TFRC
1_Member	GO Biological Processes	GO:1902105	regulation of leukocyte differentiation	-2.92196	-1.01269	3/306	1385,2475,5295	CREB1,MTOR,PIK3R1
1_Member	GO Biological Processes	GO:0002520	immune system development	-2.90495	-0.998845	4/699	2475,5295,5595,7037	MTOR,PIK3R1,MAPK3,TFRC
1_Member	Reactome Gene Sets	R-HSA-1280215	Cytokine Signaling in Immune system	-2.8687	-0.965729	4/715	1385,5295,5595,6416	CREB1,PIK3R1,MAPK3,MAP2K4
1_Member	GO Biological Processes	GO:0006974	cellular response to DNA damage stimulus	-2.84649	-0.945078	4/725	2475,5295,5595,50484	MTOR,PIK3R1,MAPK3,RRM2B
1_Member	GO Biological Processes	GO:0032386	regulation of intracellular transport	-2.82041	-0.922104	3/332	5295,5595,8851	PIK3R1,MAPK3,CDK5R1
1_Member	GO Biological Processes	GO:0010038	response to metal ion	-2.75138	-0.860727	3/351	1385,5595,7037	CREB1,MAPK3,TFRC
1_Member	GO Biological Processes	GO:0043434	response to peptide hormone	-2.74084	-0.851705	3/354	1385,2475,5295	CREB1,MTOR,PIK3R1
1_Member	GO Biological Processes	GO:0002521	leukocyte differentiation	-2.72694	-0.839311	3/358	2475,5295,7037	MTOR,PIK3R1,TFRC
1_Member	GO Biological Processes	GO:0034654	nucleobase-containing compound biosynthetic process	-2.71586	-0.831241	4/787	904,1385,5595,50484	CCNT1,CREB1,MAPK3,RRM2B
1_Member	GO Biological Processes	GO:1903706	regulation of hemopoiesis	-2.59016	-0.711494	3/400	1385,2475,5295	CREB1,MTOR,PIK3R1
1_Member	GO Biological Processes	GO:0006351	transcription, DNA-templated	-2.58099	-0.705261	3/403	904,1385,5595	CCNT1,CREB1,MAPK3
1_Member	GO Biological Processes	GO:0097659	nucleic acid-templated transcription	-2.57491	-0.700647	3/405	904,1385,5595	CCNT1,CREB1,MAPK3
1_Member	GO Biological Processes	GO:0032774	RNA biosynthetic process	-2.54499	-0.673644	3/415	904,1385,5595	CCNT1,CREB1,MAPK3
1_Member	GO Biological Processes	GO:1901652	response to peptide	-2.47067	-0.602222	3/441	1385,2475,5295	CREB1,MTOR,PIK3R1
1_Member	GO Biological Processes	GO:0071396	cellular response to lipid	-2.31093	-0.456677	3/503	1385,5581,5595	CREB1,PRKCE,MAPK3
1_Member	GO Biological Processes	GO:0010035	response to inorganic substance	-2.26852	-0.419815	3/521	1385,5595,7037	CREB1,MAPK3,TFRC
1_Member	GO Biological Processes	GO:0055082	cellular chemical homeostasis	-2.26852	-0.419815	3/521	5295,5595,7037	PIK3R1,MAPK3,TFRC
1_Member	GO Biological Processes	GO:0000904	cell morphogenesis involved in differentiation	-2.26621	-0.418883	3/522	1385,5295,8851	CREB1,PIK3R1,CDK5R1
1_Member	GO Biological Processes	GO:0071417	cellular response to organonitrogen compound	-2.13992	-0.306125	3/580	2475,5295,5595	MTOR,PIK3R1,MAPK3
1_Member	GO Biological Processes	GO:0030097	hemopoiesis	-2.08773	-0.257907	3/606	2475,5295,7037	MTOR,PIK3R1,TFRC
1_Member	GO Biological Processes	GO:0019725	cellular homeostasis	-2.05872	-0.23022	3/621	5295,5595,7037	PIK3R1,MAPK3,TFRC
2_Summary	KEGG Pathway	hsa04022	cGMP-PKG signaling pathway	-7.03498	-3.89208	5/167	152,1385,2771,5581,5595,5295,10771,904	ADRA2C,CREB1,GNAI2,PRKCE,MAPK3,PIK3R1,ZMYND11,CCNT1
2_Member	KEGG Pathway	hsa04022	cGMP-PKG signaling pathway	-7.03498	-3.89208	5/167	152,1385,2771,5581,5595	ADRA2C,CREB1,GNAI2,PRKCE,MAPK3
2_Member	Reactome Gene Sets	R-HSA-76002	Platelet activation, signaling and aggregation	-6.05762	-3.2631	5/263	152,2771,5295,5581,5595	ADRA2C,GNAI2,PIK3R1,PRKCE,MAPK3
2_Member	KEGG Pathway	hsa04071	Sphingolipid signaling pathway	-5.8852	-3.17165	4/119	2771,5295,5581,5595	GNAI2,PIK3R1,PRKCE,MAPK3
2_Member	Reactome Gene Sets	R-HSA-388396	GPCR downstream signalling	-5.46375	-2.94924	6/633	152,1385,2771,5295,5581,5595	ADRA2C,CREB1,GNAI2,PIK3R1,PRKCE,MAPK3
2_Member	Reactome Gene Sets	R-HSA-418597	G alpha (z) signalling events	-5.30868	-2.84815	3/48	152,2771,5581	ADRA2C,GNAI2,PRKCE
2_Member	Reactome Gene Sets	R-HSA-372790	Signaling by GPCR	-5.18494	-2.74174	6/708	152,1385,2771,5295,5581,5595	ADRA2C,CREB1,GNAI2,PIK3R1,PRKCE,MAPK3
2_Member	Canonical Pathways	M8	PID ENDOTHELIN PATHWAY	-4.95063	-2.574	3/63	2771,5581,5595	GNAI2,PRKCE,MAPK3
2_Member	Canonical Pathways	M15	PID LYSOPHOSPHOLIPID PATHWAY	-4.90965	-2.5494	3/65	2771,5295,5581	GNAI2,PIK3R1,PRKCE
2_Member	Reactome Gene Sets	R-HSA-109582	Hemostasis	-4.25148	-2.12685	5/621	152,2771,5295,5581,5595	ADRA2C,GNAI2,PIK3R1,PRKCE,MAPK3
2_Member	GO Biological Processes	GO:0043408	regulation of MAPK cascade	-4.0413	-1.95435	5/688	152,2771,5581,5595,10771	ADRA2C,GNAI2,PRKCE,MAPK3,ZMYND11
2_Member	GO Biological Processes	GO:0050878	regulation of body fluid levels	-3.94423	-1.88081	4/371	152,1385,2771,5581	ADRA2C,CREB1,GNAI2,PRKCE
2_Member	GO Biological Processes	GO:0043410	positive regulation of MAPK cascade	-3.47589	-1.49994	4/492	152,2771,5581,5595	ADRA2C,GNAI2,PRKCE,MAPK3
2_Member	GO Biological Processes	GO:1903530	regulation of secretion by cell	-3.28129	-1.33499	4/554	152,1385,2771,5581	ADRA2C,CREB1,GNAI2,PRKCE
2_Member	GO Biological Processes	GO:0051046	regulation of secretion	-3.12459	-1.19254	4/610	152,1385,2771,5581	ADRA2C,CREB1,GNAI2,PRKCE
2_Member	GO Biological Processes	GO:0051047	positive regulation of secretion	-2.93425	-1.0234	3/303	1385,2771,5581	CREB1,GNAI2,PRKCE
2_Member	Reactome Gene Sets	R-HSA-418594	G alpha (i) signalling events	-2.87401	-0.969468	3/318	152,1385,2771	ADRA2C,CREB1,GNAI2
2_Member	GO Biological Processes	GO:0051051	negative regulation of transport	-2.38284	-0.520125	3/474	152,2771,5581	ADRA2C,GNAI2,PRKCE
2_Member	GO Biological Processes	GO:0051301	cell division	-2.31093	-0.456677	3/503	904,2771,5581	CCNT1,GNAI2,PRKCE
3_Summary	GO Biological Processes	GO:0001934	positive regulation of protein phosphorylation	-6.34812	-3.44569	7/741	152,659,904,2475,5595,7037,8851,1385,5581,5295,2771	ADRA2C,BMPR2,CCNT1,MTOR,MAPK3,TFRC,CDK5R1,CREB1,PRKCE,PIK3R1,GNAI2
3_Member	GO Biological Processes	GO:0001934	positive regulation of protein phosphorylation	-6.34812	-3.44569	7/741	152,659,904,2475,5595,7037,8851	ADRA2C,BMPR2,CCNT1,MTOR,MAPK3,TFRC,CDK5R1
3_Member	GO Biological Processes	GO:0090066	regulation of anatomical structure size	-6.08162	-3.2631	6/495	152,659,1385,2475,5581,8851	ADRA2C,BMPR2,CREB1,MTOR,PRKCE,CDK5R1
3_Member	GO Biological Processes	GO:0051347	positive regulation of transferase activity	-5.70435	-3.0977	6/575	152,659,904,2475,5595,8851	ADRA2C,BMPR2,CCNT1,MTOR,MAPK3,CDK5R1
3_Member	GO Biological Processes	GO:0032535	regulation of cellular component size	-5.39597	-2.91819	5/359	659,1385,2475,5581,8851	BMPR2,CREB1,MTOR,PRKCE,CDK5R1
3_Member	GO Biological Processes	GO:0008361	regulation of cell size	-5.18027	-2.74174	4/179	659,1385,2475,8851	BMPR2,CREB1,MTOR,CDK5R1
3_Member	GO Biological Processes	GO:0045860	positive regulation of protein kinase activity	-5.12099	-2.70847	5/409	152,659,904,2475,8851	ADRA2C,BMPR2,CCNT1,MTOR,CDK5R1
3_Member	GO Biological Processes	GO:0043549	regulation of kinase activity	-4.95156	-2.574	6/778	152,659,904,2475,5295,8851	ADRA2C,BMPR2,CCNT1,MTOR,PIK3R1,CDK5R1
3_Member	GO Biological Processes	GO:0033674	positive regulation of kinase activity	-4.74676	-2.44114	5/489	152,659,904,2475,8851	ADRA2C,BMPR2,CCNT1,MTOR,CDK5R1
3_Member	GO Biological Processes	GO:0045859	regulation of protein kinase activity	-4.12636	-2.01989	5/660	152,659,904,2475,8851	ADRA2C,BMPR2,CCNT1,MTOR,CDK5R1
3_Member	GO Biological Processes	GO:0032147	activation of protein kinase activity	-3.95089	-1.88262	3/136	152,2475,8851	ADRA2C,MTOR,CDK5R1
3_Member	GO Biological Processes	GO:0003013	circulatory system process	-3.45925	-1.48912	4/497	152,659,2475,7037	ADRA2C,BMPR2,MTOR,TFRC
3_Member	GO Biological Processes	GO:0071902	positive regulation of protein serine/threonine kinase activity	-3.31404	-1.36322	3/224	659,904,8851	BMPR2,CCNT1,CDK5R1
3_Member	GO Biological Processes	GO:0045927	positive regulation of growth	-3.12121	-1.19083	3/261	659,1385,2475	BMPR2,CREB1,MTOR
3_Member	GO Biological Processes	GO:0003018	vascular process in circulatory system	-3.11161	-1.1829	3/263	152,659,7037	ADRA2C,BMPR2,TFRC
3_Member	GO Biological Processes	GO:0048511	rhythmic process	-3.09736	-1.1703	3/266	1385,2475,8851	CREB1,MTOR,CDK5R1
3_Member	GO Biological Processes	GO:0120035	regulation of plasma membrane bounded cell projection organization	-3.08523	-1.15982	4/625	659,2475,5295,8851	BMPR2,MTOR,PIK3R1,CDK5R1
3_Member	GO Biological Processes	GO:0031344	regulation of cell projection organization	-3.04184	-1.12134	4/642	659,2475,5295,8851	BMPR2,MTOR,PIK3R1,CDK5R1
3_Member	GO Biological Processes	GO:0040008	regulation of growth	-2.9875	-1.07346	4/664	659,1385,2475,8851	BMPR2,CREB1,MTOR,CDK5R1
3_Member	GO Biological Processes	GO:0048638	regulation of developmental growth	-2.8317	-0.931836	3/329	659,1385,8851	BMPR2,CREB1,CDK5R1
3_Member	GO Biological Processes	GO:0031346	positive regulation of cell projection organization	-2.78357	-0.891402	3/342	659,2475,5295	BMPR2,MTOR,PIK3R1
3_Member	GO Biological Processes	GO:0050767	regulation of neurogenesis	-2.70638	-0.823259	3/364	659,2475,8851	BMPR2,MTOR,CDK5R1
3_Member	GO Biological Processes	GO:0071900	regulation of protein serine/threonine kinase activity	-2.62762	-0.747474	3/388	659,904,8851	BMPR2,CCNT1,CDK5R1
3_Member	GO Biological Processes	GO:0008015	blood circulation	-2.57188	-0.69908	3/406	152,659,2475	ADRA2C,BMPR2,MTOR
3_Member	GO Biological Processes	GO:0001558	regulation of cell growth	-2.53324	-0.663341	3/419	659,2475,8851	BMPR2,MTOR,CDK5R1
3_Member	GO Biological Processes	GO:0051960	regulation of nervous system development	-2.46515	-0.598141	3/443	659,2475,8851	BMPR2,MTOR,CDK5R1
3_Member	GO Biological Processes	GO:0060284	regulation of cell development	-2.31575	-0.458689	3/501	659,2475,8851	BMPR2,MTOR,CDK5R1
3_Member	GO Biological Processes	GO:0044057	regulation of system process	-2.13377	-0.301302	3/583	152,659,2771	ADRA2C,BMPR2,GNAI2
4_Summary	GO Biological Processes	GO:0031667	response to nutrient levels	-6.34555	-3.44569	6/446	659,2475,2771,4524,5595,7037,5581,1385	BMPR2,MTOR,GNAI2,MTHFR,MAPK3,TFRC,PRKCE,CREB1
4_Member	GO Biological Processes	GO:0031667	response to nutrient levels	-6.34555	-3.44569	6/446	659,2475,2771,4524,5595,7037	BMPR2,MTOR,GNAI2,MTHFR,MAPK3,TFRC
4_Member	GO Biological Processes	GO:0009991	response to extracellular stimulus	-6.16469	-3.31152	6/479	659,2475,2771,4524,5595,7037	BMPR2,MTOR,GNAI2,MTHFR,MAPK3,TFRC
4_Member	GO Biological Processes	GO:0007584	response to nutrient	-5.55497	-3.02937	4/144	2475,2771,4524,7037	MTOR,GNAI2,MTHFR,TFRC
4_Member	GO Biological Processes	GO:0001666	response to hypoxia	-4.43577	-2.23797	4/277	2475,4524,5581,7037	MTOR,MTHFR,PRKCE,TFRC
4_Member	GO Biological Processes	GO:0036293	response to decreased oxygen levels	-4.35822	-2.19018	4/290	2475,4524,5581,7037	MTOR,MTHFR,PRKCE,TFRC
4_Member	GO Biological Processes	GO:0070482	response to oxygen levels	-4.21342	-2.09685	4/316	2475,4524,5581,7037	MTOR,MTHFR,PRKCE,TFRC
4_Member	GO Biological Processes	GO:0009410	response to xenobiotic stimulus	-2.5871	-0.709902	3/401	1385,4524,7037	CREB1,MTHFR,TFRC
5_Summary	KEGG Pathway	hsa04931	Insulin resistance	-6.05382	-3.2631	4/108	1385,2475,5295,5581,2771,5595,7037,8851,659,152	CREB1,MTOR,PIK3R1,PRKCE,GNAI2,MAPK3,TFRC,CDK5R1,BMPR2,ADRA2C
5_Member	KEGG Pathway	hsa04931	Insulin resistance	-6.05382	-3.2631	4/108	1385,2475,5295,5581	CREB1,MTOR,PIK3R1,PRKCE
5_Member	KEGG Pathway	hsa04371	Apelin signaling pathway	-5.61604	-3.04852	4/139	2475,2771,5581,5595	MTOR,GNAI2,PRKCE,MAPK3
5_Member	GO Biological Processes	GO:0031334	positive regulation of protein-containing complex assembly	-5.06003	-2.6624	4/192	2475,5581,7037,8851	MTOR,PRKCE,TFRC,CDK5R1
5_Member	GO Biological Processes	GO:0044089	positive regulation of cellular component biogenesis	-4.73401	-2.43231	5/492	2475,5295,5581,7037,8851	MTOR,PIK3R1,PRKCE,TFRC,CDK5R1
5_Member	GO Biological Processes	GO:0032273	positive regulation of protein polymerization	-4.45625	-2.24911	3/92	2475,5581,8851	MTOR,PRKCE,CDK5R1
5_Member	WikiPathways	WP4540	Hippo signaling regulation pathways	-4.36105	-2.19018	3/99	2475,2771,5581	MTOR,GNAI2,PRKCE
5_Member	GO Biological Processes	GO:1905477	positive regulation of protein localization to membrane	-4.3097	-2.16235	3/103	5295,5581,8851	PIK3R1,PRKCE,CDK5R1
5_Member	GO Biological Processes	GO:0032956	regulation of actin cytoskeleton organization	-4.0039	-1.92639	4/358	2475,5295,5581,8851	MTOR,PIK3R1,PRKCE,CDK5R1
5_Member	GO Biological Processes	GO:0060341	regulation of cellular localization	-3.91205	-1.85729	5/733	5295,5581,5595,7037,8851	PIK3R1,PRKCE,MAPK3,TFRC,CDK5R1
5_Member	GO Biological Processes	GO:1902903	regulation of supramolecular fiber organization	-3.8998	-1.84945	4/381	2475,5295,5581,8851	MTOR,PIK3R1,PRKCE,CDK5R1
5_Member	GO Biological Processes	GO:0032970	regulation of actin filament-based process	-3.82283	-1.78968	4/399	2475,5295,5581,8851	MTOR,PIK3R1,PRKCE,CDK5R1
5_Member	GO Biological Processes	GO:0043254	regulation of protein-containing complex assembly	-3.78979	-1.75874	4/407	2475,5581,7037,8851	MTOR,PRKCE,TFRC,CDK5R1
5_Member	GO Biological Processes	GO:0045834	positive regulation of lipid metabolic process	-3.77477	-1.75409	3/156	1385,2475,5581	CREB1,MTOR,PRKCE
5_Member	GO Biological Processes	GO:0016241	regulation of macroautophagy	-3.75845	-1.74387	3/158	2475,5595,8851	MTOR,MAPK3,CDK5R1
5_Member	GO Biological Processes	GO:1905475	regulation of protein localization to membrane	-3.64988	-1.64921	3/172	5295,5581,8851	PIK3R1,PRKCE,CDK5R1
5_Member	GO Biological Processes	GO:0010634	positive regulation of epithelial cell migration	-3.63512	-1.63938	3/174	659,2475,5581	BMPR2,MTOR,PRKCE
5_Member	GO Biological Processes	GO:1903829	positive regulation of protein localization	-3.63052	-1.63761	4/448	5295,5581,7037,8851	PIK3R1,PRKCE,TFRC,CDK5R1
5_Member	GO Biological Processes	GO:1902905	positive regulation of supramolecular fiber organization	-3.6278	-1.63681	3/175	2475,5581,8851	MTOR,PRKCE,CDK5R1
5_Member	GO Biological Processes	GO:0018105	peptidyl-serine phosphorylation	-3.57079	-1.5855	3/183	2475,5581,8851	MTOR,PRKCE,CDK5R1
5_Member	GO Biological Processes	GO:0051495	positive regulation of cytoskeleton organization	-3.49646	-1.51866	3/194	2475,5581,8851	MTOR,PRKCE,CDK5R1
5_Member	GO Biological Processes	GO:0032271	regulation of protein polymerization	-3.45774	-1.48912	3/200	2475,5581,8851	MTOR,PRKCE,CDK5R1
5_Member	GO Biological Processes	GO:0010638	positive regulation of organelle organization	-3.43952	-1.47271	4/503	2475,5581,5595,8851	MTOR,PRKCE,MAPK3,CDK5R1
5_Member	GO Biological Processes	GO:0018209	peptidyl-serine modification	-3.4202	-1.45879	3/206	2475,5581,8851	MTOR,PRKCE,CDK5R1
5_Member	GO Biological Processes	GO:0110053	regulation of actin filament organization	-3.05104	-1.1289	3/276	2475,5295,5581	MTOR,PIK3R1,PRKCE
5_Member	GO Biological Processes	GO:0001775	cell activation	-3.02932	-1.11044	4/647	152,2475,5295,5581	ADRA2C,MTOR,PIK3R1,PRKCE
5_Member	GO Biological Processes	GO:0010632	regulation of epithelial cell migration	-2.98906	-1.07346	3/290	659,2475,5581	BMPR2,MTOR,PRKCE
5_Member	GO Biological Processes	GO:0051222	positive regulation of protein transport	-2.97619	-1.06374	3/293	5295,5581,8851	PIK3R1,PRKCE,CDK5R1
5_Member	GO Biological Processes	GO:1904951	positive regulation of establishment of protein localization	-2.90979	-1.0021	3/309	5295,5581,8851	PIK3R1,PRKCE,CDK5R1
5_Member	GO Biological Processes	GO:0010506	regulation of autophagy	-2.79451	-0.897738	3/339	2475,5595,8851	MTOR,MAPK3,CDK5R1
5_Member	GO Biological Processes	GO:0019216	regulation of lipid metabolic process	-2.78721	-0.89234	3/341	1385,2475,5581	CREB1,MTOR,PRKCE
5_Member	GO Biological Processes	GO:0009725	response to hormone	-2.78604	-0.89234	4/753	1385,2475,5295,5581	CREB1,MTOR,PIK3R1,PRKCE
5_Member	KEGG Pathway	hsa05022	Pathways of neurodegeneration - multiple diseases	-2.37773	-0.516437	3/476	2475,5595,8851	MTOR,MAPK3,CDK5R1
5_Member	GO Biological Processes	GO:0051223	regulation of protein transport	-2.33031	-0.470435	3/495	5295,5581,8851	PIK3R1,PRKCE,CDK5R1
5_Member	GO Biological Processes	GO:0009896	positive regulation of catabolic process	-2.28482	-0.431961	3/514	2475,5581,5595	MTOR,PRKCE,MAPK3
5_Member	GO Biological Processes	GO:0070201	regulation of establishment of protein localization	-2.27084	-0.419815	3/520	5295,5581,8851	PIK3R1,PRKCE,CDK5R1
5_Member	GO Biological Processes	GO:0045321	leukocyte activation	-2.25702	-0.411065	3/526	2475,5295,5581	MTOR,PIK3R1,PRKCE
5_Member	GO Biological Processes	GO:0007610	behavior	-2.1565	-0.32003	3/572	1385,2475,5581	CREB1,MTOR,PRKCE
6_Summary	WikiPathways	WP4829	mBDNF and proBDNF regulation of GABA neurotransmission	-5.55032	-3.02937	3/40	1385,2554,5295,2475	CREB1,GABRA1,PIK3R1,MTOR
6_Member	WikiPathways	WP4829	mBDNF and proBDNF regulation of GABA neurotransmission	-5.55032	-3.02937	3/40	1385,2554,5295	CREB1,GABRA1,PIK3R1
6_Member	WikiPathways	WP4549	Fragile X syndrome	-4.08029	-1.98613	3/123	1385,2475,2554	CREB1,MTOR,GABRA1
7_Summary	Canonical Pathways	M144	PID CERAMIDE PATHWAY	-5.42383	-2.94014	3/44	5074,5595,6416,7037,8851	PAWR,MAPK3,MAP2K4,TFRC,CDK5R1
7_Member	Canonical Pathways	M144	PID CERAMIDE PATHWAY	-5.42383	-2.94014	3/44	5074,5595,6416	PAWR,MAPK3,MAP2K4
7_Member	GO Biological Processes	GO:0070663	regulation of leukocyte proliferation	-3.15046	-1.21507	3/255	5074,5595,7037	PAWR,MAPK3,TFRC
7_Member	GO Biological Processes	GO:0043065	positive regulation of apoptotic process	-2.25018	-0.40559	3/529	5074,6416,8851	PAWR,MAP2K4,CDK5R1
7_Member	GO Biological Processes	GO:0043068	positive regulation of programmed cell death	-2.2188	-0.379635	3/543	5074,6416,8851	PAWR,MAP2K4,CDK5R1
7_Member	GO Biological Processes	GO:0010942	positive regulation of cell death	-2.08969	-0.258547	3/605	5074,6416,8851	PAWR,MAP2K4,CDK5R1
8_Summary	KEGG Pathway	hsa05030	Cocaine addiction	-5.28144	-2.82651	3/49	1385,2771,8851,2554,5595	CREB1,GNAI2,CDK5R1,GABRA1,MAPK3
8_Member	KEGG Pathway	hsa05030	Cocaine addiction	-5.28144	-2.82651	3/49	1385,2771,8851	CREB1,GNAI2,CDK5R1
8_Member	GO Biological Processes	GO:0099536	synaptic signaling	-2.4624	-0.596826	3/444	2554,2771,8851	GABRA1,GNAI2,CDK5R1
8_Member	GO Biological Processes	GO:0060627	regulation of vesicle-mediated transport	-2.23662	-0.393394	3/535	2771,5595,8851	GNAI2,MAPK3,CDK5R1
9_Summary	WikiPathways	WP2795	Cardiac hypertrophic response	-5.0821	-2.67957	3/57	2475,5595,6416,3308,659,904,1385,64839,7037,4524	MTOR,MAPK3,MAP2K4,HSPA4,BMPR2,CCNT1,CREB1,FBXL17,TFRC,MTHFR
9_Member	WikiPathways	WP2795	Cardiac hypertrophic response	-5.0821	-2.67957	3/57	2475,5595,6416	MTOR,MAPK3,MAP2K4
9_Member	Reactome Gene Sets	R-HSA-3371556	Cellular response to heat stress	-4.49935	-2.27487	3/89	2475,3308,5595	MTOR,HSPA4,MAPK3
9_Member	GO Biological Processes	GO:0071496	cellular response to external stimulus	-4.25661	-2.12708	4/308	659,2475,5595,6416	BMPR2,MTOR,MAPK3,MAP2K4
9_Member	Reactome Gene Sets	R-HSA-9006936	Signaling by TGFB family members	-4.13384	-2.02487	3/118	659,904,5595	BMPR2,CCNT1,MAPK3
9_Member	GO Biological Processes	GO:0009267	cellular response to starvation	-3.71858	-1.70802	3/163	659,2475,5595	BMPR2,MTOR,MAPK3
9_Member	GO Biological Processes	GO:0030324	lung development	-3.63512	-1.63938	3/174	659,1385,5595	BMPR2,CREB1,MAPK3
9_Member	GO Biological Processes	GO:0030323	respiratory tube development	-3.60611	-1.61703	3/178	659,1385,5595	BMPR2,CREB1,MAPK3
9_Member	GO Biological Processes	GO:0060541	respiratory system development	-3.47051	-1.4964	3/198	659,1385,5595	BMPR2,CREB1,MAPK3
9_Member	GO Biological Processes	GO:0042594	response to starvation	-3.46411	-1.49184	3/199	659,2475,5595	BMPR2,MTOR,MAPK3
9_Member	GO Biological Processes	GO:0031669	cellular response to nutrient levels	-3.38378	-1.42769	3/212	659,2475,5595	BMPR2,MTOR,MAPK3
9_Member	GO Biological Processes	GO:0060485	mesenchyme development	-3.27513	-1.33123	3/231	659,5595,64839	BMPR2,MAPK3,FBXL17
9_Member	GO Biological Processes	GO:0031668	cellular response to extracellular stimulus	-3.20601	-1.26554	3/244	659,2475,5595	BMPR2,MTOR,MAPK3
9_Member	GO Biological Processes	GO:0071363	cellular response to growth factor stimulus	-2.39831	-0.534169	3/468	659,1385,5595	BMPR2,CREB1,MAPK3
9_Member	GO Biological Processes	GO:0070848	response to growth factor	-2.32301	-0.46454	3/498	659,1385,5595	BMPR2,CREB1,MAPK3
9_Member	GO Biological Processes	GO:0051052	regulation of DNA metabolic process	-2.23214	-0.39027	3/537	659,5595,7037	BMPR2,MAPK3,TFRC
9_Member	GO Biological Processes	GO:0007507	heart development	-2.22323	-0.382713	3/541	659,2475,5595	BMPR2,MTOR,MAPK3
9_Member	GO Biological Processes	GO:0048598	embryonic morphogenesis	-2.14818	-0.313048	3/576	659,4524,5595	BMPR2,MTHFR,MAPK3
10_Summary	GO Biological Processes	GO:0045787	positive regulation of cell cycle	-4.0039	-1.92639	4/358	904,5581,8851,50484,2475	CCNT1,PRKCE,CDK5R1,RRM2B,MTOR
10_Member	GO Biological Processes	GO:0045787	positive regulation of cell cycle	-4.0039	-1.92639	4/358	904,5581,8851,50484	CCNT1,PRKCE,CDK5R1,RRM2B
10_Member	Reactome Gene Sets	R-HSA-3700989	Transcriptional Regulation by TP53	-3.9853	-1.91013	4/362	904,2475,8851,50484	CCNT1,MTOR,CDK5R1,RRM2B
11_Summary	KEGG Pathway	hsa05418	Fluid shear stress and atherosclerosis	-3.92283	-1.86585	3/139	659,5295,6416	BMPR2,PIK3R1,MAP2K4
11_Member	KEGG Pathway	hsa05418	Fluid shear stress and atherosclerosis	-3.92283	-1.86585	3/139	659,5295,6416	BMPR2,PIK3R1,MAP2K4
12_Summary	GO Biological Processes	GO:2001234	negative regulation of apoptotic signaling pathway	-3.28061	-1.33499	3/230	2771,10771,50484,2475	GNAI2,ZMYND11,RRM2B,MTOR
12_Member	GO Biological Processes	GO:2001234	negative regulation of apoptotic signaling pathway	-3.28061	-1.33499	3/230	2771,10771,50484	GNAI2,ZMYND11,RRM2B
12_Member	GO Biological Processes	GO:2001233	regulation of apoptotic signaling pathway	-2.68619	-0.804553	3/370	2771,10771,50484	GNAI2,ZMYND11,RRM2B
12_Member	GO Biological Processes	GO:1902532	negative regulation of intracellular signal transduction	-2.20561	-0.3678	3/549	2475,10771,50484	MTOR,ZMYND11,RRM2B
13_Summary	GO Biological Processes	GO:0043122	regulation of I-kappaB kinase/NF-kappaB signaling	-3.15046	-1.21507	3/255	5581,7037,10771,5074,5295	PRKCE,TFRC,ZMYND11,PAWR,PIK3R1
13_Member	GO Biological Processes	GO:0043122	regulation of I-kappaB kinase/NF-kappaB signaling	-3.15046	-1.21507	3/255	5581,7037,10771	PRKCE,TFRC,ZMYND11
13_Member	GO Biological Processes	GO:0030155	regulation of cell adhesion	-2.71788	-0.831757	4/786	5074,5295,5581,7037	PAWR,PIK3R1,PRKCE,TFRC
