# Supplementary material for: Regulation and bioinformatic analysis of circ_0015891/miR-129-1-3p axis in methamphetamine-induced dopaminergic apoptosis
Source: Front Endocrinol (Lausanne). 2022 Sep 20;13:999211. doi: 10.3389/fendo.2022.999211 (PMC9530452; doi:10.3389/fendo.2022.999211)
Supplement: Supplementary file 3 [file DataSheet_3.zip › Raw data type in Excel/miRNAs in 3 pathways.xls]

## Sheet: Sheet1
gene	hsa-miR-129-1-3p	hsa-miR-1233-3p	hsa-miR-31-5p	hsa-miR-532-3p	hsa-miR-615-5p	hsa-miR-193a-5p	hsa-miR-107	logpvalue
Amphetamine addiction	1	0	0	0	1	0	0	0.000836058
neurotrophin TRK receptor signaling pathway	0	0	1	1	1	1	1	4.52658e-05
ECM-receptor interaction	0	1	0	0	1	1	0	6.86833e-06
			hsa-miR-129-1-3p
			hsa-miR-1233-3p
			hsa-miR-31-5p
			hsa-miR-532-3p
			hsa-miR-615-5p
			hsa-miR-193a-5p
			hsa-miR-107
