# Supplementary material for: Regulation and bioinformatic analysis of circ_0015891/miR-129-1-3p axis in methamphetamine-induced dopaminergic apoptosis
Source: Front Endocrinol (Lausanne). 2022 Sep 20;13:999211. doi: 10.3389/fendo.2022.999211 (PMC9530452; doi:10.3389/fendo.2022.999211)
Supplement: Supplementary file 3 [file DataSheet_3.zip › Raw data type in Excel/proteins targeted by eligable miRNAs sponged by circ_0015891.xlsx]

## Sheet: Sheet1
Gene Ensembl id
FGF6	ENSG00000111241	see interactions in TarBase see interactions in microT-CDS						ENSG00000111241 ENSG00000082701 ENSG00000148053 ENSG00000169783 ENSG00000121594 ENSG00000169752 ENSG00000160691 ENSG00000126070 ENSG00000163558 ENSG00000139318 ENSG00000213341 ENSG00000111276 ENSG00000050820 ENSG00000166681 ENSG00000010810 ENSG00000171132 ENSG00000140564 ENSG00000154358 ENSG00000168209 ENSG00000092847 ENSG00000116584 ENSG00000138685 ENSG00000132906 ENSG00000196961 ENSG00000138675…
GSK3B	ENSG00000082701	see interactions in TarBase see interactions in microT-CDS
NTRK2	ENSG00000148053	see interactions in TarBase see interactions in microT-CDS
LINGO1	ENSG00000169783	see interactions in TarBase see interactions in microT-CDS
CD80	ENSG00000121594	see interactions in TarBase see interactions in microT-CDS
NRG4	ENSG00000169752	see interactions in TarBase see interactions in microT-CDS
SHC1	ENSG00000160691	see interactions in TarBase see interactions in microT-CDS
AGO3	ENSG00000126070	see interactions in TarBase see interactions in microT-CDS
PRKCI	ENSG00000163558	see interactions in TarBase see interactions in microT-CDS
DUSP6	ENSG00000139318	see interactions in TarBase see interactions in microT-CDS
CHUK	ENSG00000213341	see interactions in TarBase see interactions in microT-CDS
CDKN1B	ENSG00000111276	see interactions in TarBase see interactions in microT-CDS
BCAR1	ENSG00000050820	see interactions in TarBase see interactions in microT-CDS
NGFRAP1	ENSG00000166681	see interactions in TarBase see interactions in microT-CDS
FYN	ENSG00000010810	see interactions in TarBase see interactions in microT-CDS
PRKCE	ENSG00000171132	see interactions in TarBase see interactions in microT-CDS
FURIN	ENSG00000140564	see interactions in TarBase see interactions in microT-CDS
OBSCN	ENSG00000154358	see interactions in TarBase see interactions in microT-CDS
DDIT4	ENSG00000168209	see interactions in TarBase see interactions in microT-CDS
AGO1	ENSG00000092847	see interactions in TarBase see interactions in microT-CDS
ARHGEF2	ENSG00000116584	see interactions in TarBase see interactions in microT-CDS
FGF2	ENSG00000138685	see interactions in TarBase see interactions in microT-CDS
CASP9	ENSG00000132906	see interactions in TarBase see interactions in microT-CDS
AP2A1	ENSG00000196961	see interactions in TarBase see interactions in microT-CDS
FGF5	ENSG00000138675	see interactions in TarBase see interactions in microT-CDS
DUSP7	ENSG00000164086	see interactions in TarBase see interactions in microT-CDS
NCSTN	ENSG00000162736	see interactions in TarBase see interactions in microT-CDS
NRG1	ENSG00000157168	see interactions in TarBase see interactions in microT-CDS
PLEKHG2	ENSG00000090924	see interactions in TarBase see interactions in microT-CDS
ADCYAP1	ENSG00000141433	see interactions in TarBase see interactions in microT-CDS
ARHGEF17	ENSG00000110237	see interactions in TarBase see interactions in microT-CDS
VAV3	ENSG00000134215	see interactions in TarBase see interactions in microT-CDS
ADCYAP1R1	ENSG00000078549	see interactions in TarBase see interactions in microT-CDS
AP2S1	ENSG00000042753	see interactions in TarBase see interactions in microT-CDS
FGFR1	ENSG00000077782	see interactions in TarBase see interactions in microT-CDS
ARHGEF4	ENSG00000136002	see interactions in TarBase see interactions in microT-CDS
MDM2	ENSG00000135679	see interactions in TarBase see interactions in microT-CDS
TNRC6C	ENSG00000078687	see interactions in TarBase see interactions in microT-CDS
BCL2L11	ENSG00000153094	see interactions in TarBase see interactions in microT-CDS
PDGFRB	ENSG00000113721	see interactions in TarBase see interactions in microT-CDS
ADCY6	ENSG00000174233	see interactions in TarBase see interactions in microT-CDS
COL27A1	ENSG00000196739	see interactions in TarBase see interactions in microT-CDS
COL6A1	ENSG00000142156	see interactions in TarBase see interactions in microT-CDS
COL1A1	ENSG00000108821	see interactions in TarBase see interactions in microT-CDS
COL1A2	ENSG00000164692	see interactions in TarBase see interactions in microT-CDS
ITGA7	ENSG00000135424	see interactions in TarBase see interactions in microT-CDS
FN1	ENSG00000115414	see interactions in TarBase see interactions in microT-CDS
COMP	ENSG00000105664	see interactions in TarBase see interactions in microT-CDS
LAMC2	ENSG00000058085	see interactions in TarBase see interactions in microT-CDS
GRIN2C	ENSG00000161509	see interactions in TarBase see interactions in microT-CDS						ENSG00000161509	ENSG00000036565	ENSG00000132437	ENSG00000142319	ENSG00000105464	ENSG00000157388	ENSG00000198576	ENSG00000273079
SLC18A1	ENSG00000036565	see interactions in TarBase see interactions in microT-CDS
DDC	ENSG00000132437	see interactions in TarBase see interactions in microT-CDS
SLC6A3	ENSG00000142319	see interactions in TarBase see interactions in microT-CDS
GRIN2D	ENSG00000105464	see interactions in TarBase see interactions in microT-CDS
CACNA1D	ENSG00000157388	see interactions in TarBase see interactions in microT-CDS
ARC	ENSG00000198576	see interactions in TarBase see interactions in microT-CDS
GRIN2B	ENSG00000273079	see interactions in TarBase see interactions in microT-CDS
