# Supplementary material for: Regulation and bioinformatic analysis of circ_0015891/miR-129-1-3p axis in methamphetamine-induced dopaminergic apoptosis
Source: Front Endocrinol (Lausanne). 2022 Sep 20;13:999211. doi: 10.3389/fendo.2022.999211 (PMC9530452; doi:10.3389/fendo.2022.999211)
Supplement: Supplementary file 3 [file DataSheet_3.zip › Raw data type in Excel/targeted DEGs by eligable miRNAs in 3 pathways.xlsx]

## Sheet: Sheet1
		neurotrophin TRK receptor signaling pathway
ENSG00000148053	NTRK2	0.102	-3.294	1.089e-07	1.278e-05	yes	down	0.776	0.472	0.301	0.047	0.099	0.019	0.516	0.055	hsa-miR-615-5p
	CDKN1B						up									hsa-miR-532-3p
	ARHGEF4						down									hsa-miR-615-5p
	DUSP7						down									hsa-miR-615-5p
	FURIN						up									hsa-miR-615-5p
	NRG1						up									hsa-miR-193a-5p
		Amphetamine addiction
ENSG00000132437	DDC	0.685	-0.5448	0.02518	0.1766	yes	down	150.799	247.878	169.688	134.06	139.603	112.012	189.455	128.558	hsa-miR-615-5p
ENSG00000105464	GRIN2D	1.784	0.8352	0.009349	0.09442	yes	up	1.589	2.027	1.213	2.44	3.577	2.337	1.61	2.785	hsa-miR-615-5p
		ECM-receptor interaction
ENSG00000135424	ITGA7	1.638	0.7121	0.02771	0.1885	yes	up	2.185	4.492	3.736	4.646	5.977	3.187	3.471	4.603	hsa-miR-615-5p
ENSG00000142156	COL6A1	1.6	0.678	0.01947	0.1506	yes	up	25.314	53.107	35.795	61.491	69.092	46.211	38.072	58.931	hsa-miR-1233-3p
