# Supplementary material for: Regulation and bioinformatic analysis of circ_0015891/miR-129-1-3p axis in methamphetamine-induced dopaminergic apoptosis
Source: Front Endocrinol (Lausanne). 2022 Sep 20;13:999211. doi: 10.3389/fendo.2022.999211 (PMC9530452; doi:10.3389/fendo.2022.999211)
Supplement: Supplementary file 3 [file DataSheet_3.zip › Raw data type in Excel/targets of miR-129-1-3p predicted by ENCORI.xls]

#please cite:
#Zhou KR, Liu S, Cai L, et al. ENCORI: The Encyclopedia of RNA Interactomes.
#2.Li JH, et al.starBase v2.0: decoding miRNA-ceRNA, miRNA-ncRNA and protein-RNA interaction networks from large-scale CLIP-Seq data , Nucleic Acids Res. 2014 Jan;42:D92-7.
miRNAid	miRNAname	geneID	geneName	geneType	chromosome	narrowStart	narrowEnd	broadStart	broadEnd	strand	clipExpNum	degraExpNum	RBP	PITA	RNA22	miRmap	microT	miRanda	PicTar	TargetScan	pancancerNum
MIMAT0004548	hsa-miR-129-1-3p	ENSG00000203879	GDI1	protein_coding	chrX	153671761	153671766	153671761	153671766	+	7	0	AGO1-4,AGO2	1	0	0	0	0	0	0	1
MIMAT0004548	hsa-miR-129-1-3p	ENSG00000160075	SSU72	protein_coding	chr1	1499816	1499838	1499816	1499838	-	2	0	AGO1-4,AGO2	0	1	0	0	0	0	0	0
MIMAT0004548	hsa-miR-129-1-3p	ENSG00000116198	CEP104	protein_coding	chr1	3728699	3728727	3728699	3728727	-	1	0	AGO2	0	0	0	1	0	0	0	2
MIMAT0004548	hsa-miR-129-1-3p	ENSG00000116198	CEP104	protein_coding	chr1	3731514	3731542	3731514	3731542	-	5	0	AGO1-4,AGO2	0	0	0	1	0	0	0	2
MIMAT0004548	hsa-miR-129-1-3p	ENSG00000198793	MTOR	protein_coding	chr1	11166774	11166780	11166774	11166780	-	1	0	AGO2	0	0	1	0	0	0	0	3
MIMAT0004548	hsa-miR-129-1-3p	ENSG00000177000	MTHFR	protein_coding	chr1	11848603	11848609	11848603	11848609	-	1	0	AGO1-4	0	0	1	0	0	0	0	4
MIMAT0004548	hsa-miR-129-1-3p	ENSG00000162545	CAMK2N1	protein_coding	chr1	20808924	20808930	20808924	20808930	-	10	0	AGO1-4,AGO2	0	0	0	0	0	1	1	6
MIMAT0004548	hsa-miR-129-1-3p	ENSG00000169641	LUZP1	protein_coding	chr1	23411778	23411784	23411778	23411784	-	2	0	AGO1-4,AGO2	0	0	0	0	0	0	1	5
MIMAT0004548	hsa-miR-129-1-3p	ENSG00000125945	ZNF436	protein_coding	chr1	23687978	23687984	23687977	23688005	-	2	0	AGO1-4,AGO2	0	0	1	1	0	0	1	4
MIMAT0004548	hsa-miR-129-1-3p	ENSG00000158195	WASF2	protein_coding	chr1	27732417	27732423	27732417	27732423	-	5	0	AGO1-4	0	0	0	0	0	0	1	4
MIMAT0004548	hsa-miR-129-1-3p	ENSG00000162512	SDC3	protein_coding	chr1	31343625	31343630	31343625	31343630	-	1	0	AGO1-4	0	0	1	0	0	0	0	5
MIMAT0004548	hsa-miR-129-1-3p	ENSG00000004455	AK2	protein_coding	chr1	33476315	33476320	33476315	33476320	-	2	2	AGO1-4	0	0	1	0	0	0	0	7
MIMAT0004548	hsa-miR-129-1-3p	ENSG00000134686	PHC2	protein_coding	chr1	33789582	33789588	33789581	33789609	-	9	0	AGO1-4,AGO2	0	0	1	1	0	0	0	7
MIMAT0004548	hsa-miR-129-1-3p	ENSG00000134686	PHC2	protein_coding	chr1	33789836	33789842	33789835	33789863	-	8	0	AGO1-4,AGO2	0	0	1	1	0	0	0	7
MIMAT0004548	hsa-miR-129-1-3p	ENSG00000134686	PHC2	protein_coding	chr1	33790134	33790139	33790133	33790161	-	8	0	AGO1-4,AGO2	0	0	1	1	0	0	0	7
MIMAT0004548	hsa-miR-129-1-3p	ENSG00000188786	MTF1	protein_coding	chr1	38279887	38279893	38279887	38279893	-	1	0	AGO2	0	0	1	0	0	0	0	4
MIMAT0004548	hsa-miR-129-1-3p	ENSG00000117016	RIMS3	protein_coding	chr1	41087782	41087788	41087781	41087809	-	3	0	AGO1-4,AGO2	0	0	1	1	0	1	1	4
MIMAT0004548	hsa-miR-129-1-3p	ENSG00000066322	ELOVL1	protein_coding	chr1	43829278	43829283	43829277	43829305	-	2	0	AGO1-4,AGO2	0	0	1	1	0	0	0	6
MIMAT0004548	hsa-miR-129-1-3p	ENSG00000066322	ELOVL1	protein_coding	chr1	43829333	43829339	43829332	43829360	-	4	4	AGO1-4,AGO2	0	0	1	1	0	0	1	6
MIMAT0004548	hsa-miR-129-1-3p	ENSG00000159658	EFCAB14	protein_coding	chr1	47142555	47142561	47142555	47142561	-	6	0	AGO1-4,AGO2	0	0	1	0	0	0	0	4
MIMAT0004548	hsa-miR-129-1-3p	ENSG00000185104	FAF1	protein_coding	chr1	50907047	50907053	50907047	50907053	-	2	0	AGO1-4,AGO2	0	0	1	0	0	0	1	4
MIMAT0004548	hsa-miR-129-1-3p	ENSG00000085832	EPS15	protein_coding	chr1	51820747	51820752	51820746	51820753	-	4	0	AGO1-4,AGO2	0	0	1	0	0	1	1	4
MIMAT0004548	hsa-miR-129-1-3p	ENSG00000157193	LRP8	protein_coding	chr1	53722966	53722994	53722966	53722994	-	1	0	AGO1-4	0	0	0	1	0	0	0	4
MIMAT0004548	hsa-miR-129-1-3p	ENSG00000142864	SERBP1	protein_coding	chr1	67873798	67873804	67873798	67873804	-	1	0	AGO2	0	0	1	0	0	0	0	9
MIMAT0004548	hsa-miR-129-1-3p	ENSG00000069702	TGFBR3	protein_coding	chr1	92147564	92147569	92147564	92147569	-	1	0	AGO2	0	0	1	0	0	0	0	4
MIMAT0004548	hsa-miR-129-1-3p	ENSG00000069702	TGFBR3	protein_coding	chr1	92148058	92148064	92148058	92148064	-	1	0	AGO1-4	0	0	1	0	0	0	0	4
MIMAT0004548	hsa-miR-129-1-3p	ENSG00000069702	TGFBR3	protein_coding	chr1	92149114	92149119	92149114	92149119	-	1	0	AGO2	0	0	1	0	0	0	0	4
MIMAT0004548	hsa-miR-129-1-3p	ENSG00000069702	TGFBR3	protein_coding	chr1	92149192	92149197	92149192	92149197	-	1	0	AGO2	0	0	1	0	0	0	0	4
MIMAT0004548	hsa-miR-129-1-3p	ENSG00000154511	FAM69A	protein_coding	chr1	93308084	93308090	93308083	93308111	-	1	0	AGO2	0	0	1	1	0	1	1	3
MIMAT0004548	hsa-miR-129-1-3p	ENSG00000134215	VAV3	protein_coding	chr1	108115087	108115093	108115086	108115093	-	2	0	AGO1-4,AGO2	0	0	1	0	0	0	1	7
MIMAT0004548	hsa-miR-129-1-3p	ENSG00000007341	ST7L	protein_coding	chr1	113066511	113066516	113066511	113066516	-	1	0	AGO1-4	0	0	1	0	0	0	0	1
MIMAT0004548	hsa-miR-129-1-3p	ENSG00000007341	ST7L	protein_coding	chr1	113066546	113066551	113066546	113066551	-	1	0	AGO1-4	0	0	1	0	0	0	0	1
MIMAT0004548	hsa-miR-129-1-3p	ENSG00000196505	GDAP2	protein_coding	chr1	118412128	118412134	118412128	118412134	-	1	0	AGO2	0	0	1	0	0	0	0	4
MIMAT0004548	hsa-miR-129-1-3p	ENSG00000131791	PRKAB2	protein_coding	chr1	146627851	146627879	146627851	146627879	-	15	0	AGO1,AGO1-4,AGO2,AGO3	0	0	0	1	0	0	0	2
MIMAT0004548	hsa-miR-129-1-3p	ENSG00000131791	PRKAB2	protein_coding	chr1	146630455	146630483	146630455	146630483	-	1	0	AGO2	0	0	0	1	0	0	0	2
MIMAT0004548	hsa-miR-129-1-3p	ENSG00000184678	HIST2H2BE	protein_coding	chr1	149856155	149856161	149856155	149856161	-	1	0	AGO1-4	0	0	1	0	0	0	0	1
MIMAT0004548	hsa-miR-129-1-3p	ENSG00000143457	GOLPH3L	protein_coding	chr1	150619377	150619383	150619376	150619404	-	2	0	AGO1-4	0	0	1	1	0	0	0	6
MIMAT0004548	hsa-miR-129-1-3p	ENSG00000143418	CERS2	protein_coding	chr1	150936291	150936297	150936291	150936297	-	1	0	AGO1-4	0	0	1	0	0	0	0	4
MIMAT0004548	hsa-miR-129-1-3p	ENSG00000160741	CRTC2	protein_coding	chr1	153920284	153920312	153920284	153920312	-	3	0	AGO1-4,AGO2	0	0	0	1	0	0	0	4
MIMAT0004548	hsa-miR-129-1-3p	ENSG00000160741	CRTC2	protein_coding	chr1	153920663	153920691	153920663	153920691	-	2	0	AGO1-4	0	0	0	1	0	0	0	4
MIMAT0004548	hsa-miR-129-1-3p	ENSG00000160741	CRTC2	protein_coding	chr1	153920711	153920739	153920711	153920739	-	3	0	AGO1-4,AGO2	0	0	0	1	0	0	0	4
MIMAT0004548	hsa-miR-129-1-3p	ENSG00000160741	CRTC2	protein_coding	chr1	153921735	153921763	153921735	153921763	-	3	1	AGO1-4	0	0	0	1	0	0	0	4
MIMAT0004548	hsa-miR-129-1-3p	ENSG00000160741	CRTC2	protein_coding	chr1	153924043	153924071	153924043	153924071	-	4	0	AGO1-4,AGO2	0	0	0	1	0	0	0	4
MIMAT0004548	hsa-miR-129-1-3p	ENSG00000143570	SLC39A1	protein_coding	chr1	153931671	153931677	153931671	153931677	-	9	2	AGO1-4,AGO2	0	0	0	0	0	1	0	9
MIMAT0004548	hsa-miR-129-1-3p	ENSG00000163346	PBXIP1	protein_coding	chr1	154916591	154916597	154916591	154916597	-	1	0	AGO2	0	0	1	0	0	0	0	2
MIMAT0004548	hsa-miR-129-1-3p	ENSG00000116539	ASH1L	protein_coding	chr1	155450459	155450466	155450459	155450466	-	3	0	AGO1-4,AGO2	0	0	0	0	0	0	1	3
MIMAT0004548	hsa-miR-129-1-3p	ENSG00000162735	PEX19	protein_coding	chr1	160248793	160248799	160248793	160248799	-	2	0	AGO1-4,AGO2	0	0	1	0	0	0	0	3
MIMAT0004548	hsa-miR-129-1-3p	ENSG00000143183	TMCO1	protein_coding	chr1	165694991	165694998	165694991	165694998	-	1	0	AGO2	0	0	0	0	0	0	1	5
MIMAT0004548	hsa-miR-129-1-3p	ENSG00000143322	ABL2	protein_coding	chr1	179074164	179074169	179074164	179074169	-	2	0	AGO1-4	0	0	1	0	0	0	0	2
MIMAT0004548	hsa-miR-129-1-3p	ENSG00000143322	ABL2	protein_coding	chr1	179074437	179074443	179074437	179074443	-	3	0	AGO1-4,AGO2	0	0	1	0	0	0	0	2
MIMAT0004548	hsa-miR-129-1-3p	ENSG00000143322	ABL2	protein_coding	chr1	179076523	179076528	179076523	179076528	-	2	0	AGO1-4,AGO2	0	0	1	0	0	0	0	2
MIMAT0004548	hsa-miR-129-1-3p	ENSG00000135823	STX6	protein_coding	chr1	180942620	180942625	180942619	180942647	-	1	0	AGO1-4	0	0	1	1	0	1	1	6
MIMAT0004548	hsa-miR-129-1-3p	ENSG00000135823	STX6	protein_coding	chr1	180943200	180943205	180943199	180943227	-	3	0	AGO1-4,AGO2	0	0	1	1	0	0	0	6
MIMAT0004548	hsa-miR-129-1-3p	ENSG00000135823	STX6	protein_coding	chr1	180943913	180943919	180943912	180943940	-	8	0	AGO1-4,AGO2	0	0	1	1	0	1	1	6
MIMAT0004548	hsa-miR-129-1-3p	ENSG00000135823	STX6	protein_coding	chr1	180944900	180944905	180944899	180944927	-	5	0	AGO1-4,AGO2	0	0	1	1	0	0	0	6
MIMAT0004548	hsa-miR-129-1-3p	ENSG00000198756	COLGALT2	protein_coding	chr1	183906662	183906690	183906662	183906690	-	1	0	AGO2	0	0	0	1	0	0	0	4
MIMAT0004548	hsa-miR-129-1-3p	ENSG00000159176	CSRP1	protein_coding	chr1	201452720	201452725	201452719	201452747	-	12	3	AGO1-4,AGO2	0	0	1	1	0	1	0	4
MIMAT0004548	hsa-miR-129-1-3p	ENSG00000159176	CSRP1	protein_coding	chr1	201452783	201452789	201452782	201452810	-	7	1	AGO1-4,AGO2	0	0	1	1	0	0	0	4
MIMAT0004548	hsa-miR-129-1-3p	ENSG00000159176	CSRP1	protein_coding	chr1	201453008	201453013	201453007	201453035	-	5	2	AGO1-4,AGO2	0	0	1	1	0	0	0	4
MIMAT0004548	hsa-miR-129-1-3p	ENSG00000159176	CSRP1	protein_coding	chr1	201453653	201453659	201453652	201453680	-	5	0	AGO1-4,AGO2	0	0	1	1	0	0	0	4
MIMAT0004548	hsa-miR-129-1-3p	ENSG00000159176	CSRP1	protein_coding	chr1	201453884	201453912	201453884	201453912	-	2	0	AGO1-4,AGO2	0	0	0	1	0	0	0	4
MIMAT0004548	hsa-miR-129-1-3p	ENSG00000170382	LRRN2	protein_coding	chr1	204586573	204586578	204586572	204586579	-	1	0	AGO1-4	0	0	1	0	0	1	0	0
MIMAT0004548	hsa-miR-129-1-3p	ENSG00000069275	NUCKS1	protein_coding	chr1	205682332	205682338	205682331	205682359	-	7	0	AGO1-4,AGO2	0	0	1	1	0	1	1	4
MIMAT0004548	hsa-miR-129-1-3p	ENSG00000069275	NUCKS1	protein_coding	chr1	205685366	205685371	205685365	205685393	-	12	0	AGO1,AGO1-4,AGO2	0	0	1	1	0	0	0	4
MIMAT0004548	hsa-miR-129-1-3p	ENSG00000117280	RAB29	protein_coding	chr1	205738192	205738212	205738192	205738212	-	1	1	AGO1-4	0	1	0	0	0	0	0	5
MIMAT0004548	hsa-miR-129-1-3p	ENSG00000180667	YOD1	protein_coding	chr1	207220045	207220051	207220045	207220051	-	4	0	AGO1,AGO2	0	0	1	0	0	0	0	2
MIMAT0004548	hsa-miR-129-1-3p	ENSG00000092978	GPATCH2	protein_coding	chr1	217782976	217782982	217782975	217782982	-	5	0	AGO1-4,AGO2	0	0	1	0	0	0	1	8
MIMAT0004548	hsa-miR-129-1-3p	ENSG00000162923	WDR26	protein_coding	chr1	224574732	224574738	224574731	224574738	-	2	0	AGO1,AGO2	0	0	1	0	0	1	1	7
MIMAT0004548	hsa-miR-129-1-3p	ENSG00000162923	WDR26	protein_coding	chr1	224575900	224575905	224575900	224575905	-	3	0	AGO1-4,AGO2	0	0	1	0	0	0	0	7
MIMAT0004548	hsa-miR-129-1-3p	ENSG00000143751	SDE2	protein_coding	chr1	226172774	226172779	226172774	226172779	-	8	0	AGO1,AGO2,AGO3	0	0	1	0	0	0	0	5
MIMAT0004548	hsa-miR-129-1-3p	ENSG00000143751	SDE2	protein_coding	chr1	226172855	226172860	226172855	226172860	-	9	0	AGO1-4,AGO2	0	0	1	0	0	0	0	5
MIMAT0004548	hsa-miR-129-1-3p	ENSG00000143799	PARP1	protein_coding	chr1	226548431	226548437	226548430	226548458	-	7	0	AGO1,AGO2	0	0	1	1	0	1	1	5
MIMAT0004548	hsa-miR-129-1-3p	ENSG00000143799	PARP1	protein_coding	chr1	226578177	226578205	226578177	226578205	-	3	1	AGO1,AGO1-4,AGO2	0	0	0	1	0	0	0	5
MIMAT0004548	hsa-miR-129-1-3p	ENSG00000119280	C1orf198	protein_coding	chr1	230973610	230973615	230973610	230973615	-	3	0	AGO1-4,AGO2	0	0	1	0	0	0	0	2
MIMAT0004548	hsa-miR-129-1-3p	ENSG00000119280	C1orf198	protein_coding	chr1	230973882	230973887	230973882	230973887	-	2	0	AGO1-4	0	0	1	0	0	0	0	2
MIMAT0004548	hsa-miR-129-1-3p	ENSG00000119280	C1orf198	protein_coding	chr1	230974657	230974663	230974657	230974663	-	2	0	AGO1-4,AGO2	0	0	1	0	0	0	0	2
MIMAT0004548	hsa-miR-129-1-3p	ENSG00000119280	C1orf198	protein_coding	chr1	230974731	230974736	230974731	230974736	-	1	0	AGO1-4	0	0	1	0	0	0	0	2
MIMAT0004548	hsa-miR-129-1-3p	ENSG00000173726	TOMM20	protein_coding	chr1	235272665	235272671	235272664	235272692	-	6	0	AGO1,AGO1-4,AGO2	0	0	1	1	0	0	1	5
MIMAT0004548	hsa-miR-129-1-3p	ENSG00000173726	TOMM20	protein_coding	chr1	235273573	235273578	235273572	235273600	-	1	1	AGO1-4	0	0	1	1	0	0	0	5
MIMAT0004548	hsa-miR-129-1-3p	ENSG00000173726	TOMM20	protein_coding	chr1	235273801	235273806	235273800	235273828	-	5	0	AGO1-4,AGO2	0	0	1	1	0	0	0	5
MIMAT0004548	hsa-miR-129-1-3p	ENSG00000119285	HEATR1	protein_coding	chr1	236712861	236712867	236712861	236712867	-	1	0	AGO2	0	0	1	0	0	0	0	6
MIMAT0004548	hsa-miR-129-1-3p	ENSG00000203668	CHML	protein_coding	chr1	241792583	241792589	241792582	241792610	-	1	0	AGO1-4	0	0	1	1	0	0	0	4
MIMAT0004548	hsa-miR-129-1-3p	ENSG00000203668	CHML	protein_coding	chr1	241796224	241796230	241796223	241796251	-	2	0	AGO1-4,AGO2	0	0	1	1	0	0	0	4
MIMAT0004548	hsa-miR-129-1-3p	ENSG00000153187	HNRNPU	protein_coding	chr1	245015069	245015075	245015068	245015096	-	3	0	AGO2	0	0	1	1	0	0	0	5
MIMAT0004548	hsa-miR-129-1-3p	ENSG00000153187	HNRNPU	protein_coding	chr1	245017105	245017110	245017104	245017132	-	5	0	AGO1-4,AGO2	0	0	1	1	0	1	1	5
MIMAT0004548	hsa-miR-129-1-3p	ENSG00000171621	SPSB1	protein_coding	chr1	9428534	9428540	9428534	9428540	+	2	0	AGO1-4,AGO2	0	0	1	0	0	0	0	4
MIMAT0004548	hsa-miR-129-1-3p	ENSG00000177674	AGTRAP	protein_coding	chr1	11810717	11810737	11810717	11810737	+	7	0	AGO1-4,AGO2	0	1	0	0	0	0	0	7
MIMAT0004548	hsa-miR-129-1-3p	ENSG00000116731	PRDM2	protein_coding	chr1	14150846	14150852	14150846	14150852	+	1	0	AGO2	0	0	0	0	0	1	0	2
MIMAT0004548	hsa-miR-129-1-3p	ENSG00000055070	SZRD1	protein_coding	chr1	16721854	16721859	16721832	16721860	+	11	0	AGO1-4,AGO2	0	0	1	1	0	1	1	9
MIMAT0004548	hsa-miR-129-1-3p	ENSG00000055070	SZRD1	protein_coding	chr1	16722297	16722325	16722297	16722325	+	1	0	AGO2	0	0	0	1	0	0	0	9
MIMAT0004548	hsa-miR-129-1-3p	ENSG00000055070	SZRD1	protein_coding	chr1	16724375	16724381	16724353	16724381	+	3	1	AGO1,AGO1-4	0	0	0	1	0	1	0	9
MIMAT0004548	hsa-miR-129-1-3p	ENSG00000055070	SZRD1	protein_coding	chr1	16724479	16724507	16724479	16724507	+	3	0	AGO1-4,AGO2	0	0	0	1	0	0	0	9
MIMAT0004548	hsa-miR-129-1-3p	ENSG00000175793	SFN	protein_coding	chr1	27190562	27190568	27190562	27190568	+	1	0	AGO2	0	0	1	0	0	0	0	3
MIMAT0004548	hsa-miR-129-1-3p	ENSG00000180098	TRNAU1AP	protein_coding	chr1	28904956	28904962	28904956	28904962	+	1	0	AGO1-4	0	0	1	0	0	0	0	8
MIMAT0004548	hsa-miR-129-1-3p	ENSG00000084652	TXLNA	protein_coding	chr1	32661234	32661239	32661234	32661239	+	3	0	AGO1-4	0	0	1	0	0	0	0	3
MIMAT0004548	hsa-miR-129-1-3p	ENSG00000084652	TXLNA	protein_coding	chr1	32662298	32662303	32662298	32662303	+	2	0	AGO1-4,AGO2	0	0	1	0	0	0	0	3
MIMAT0004548	hsa-miR-129-1-3p	ENSG00000084652	TXLNA	protein_coding	chr1	32663550	32663555	32663550	32663555	+	5	0	AGO1-4,AGO2	0	0	1	0	0	0	0	3
MIMAT0004548	hsa-miR-129-1-3p	ENSG00000273274	ZBTB8B	protein_coding	chr1	32952576	32952582	32952555	32952583	+	1	0	AGO2	0	0	1	1	0	0	0	0
MIMAT0004548	hsa-miR-129-1-3p	ENSG00000117000	RLF	protein_coding	chr1	40706460	40706466	40706460	40706466	+	9	1	AGO1-4,AGO2	0	0	0	0	0	1	0	6
MIMAT0004548	hsa-miR-129-1-3p	ENSG00000066135	KDM4A	protein_coding	chr1	44170581	44170587	44170581	44170587	+	3	0	AGO2	0	0	1	0	0	0	0	6
MIMAT0004548	hsa-miR-129-1-3p	ENSG00000066135	KDM4A	protein_coding	chr1	44171044	44171049	44171044	44171050	+	5	0	AGO1,AGO1-4,AGO2	0	0	1	0	0	1	0	6
MIMAT0004548	hsa-miR-129-1-3p	ENSG00000132768	DPH2	protein_coding	chr1	44438434	44438440	44438434	44438440	+	1	0	AGO2	0	0	1	0	0	0	0	5
MIMAT0004548	hsa-miR-129-1-3p	ENSG00000085999	RAD54L	protein_coding	chr1	46744062	46744068	46744062	46744068	+	2	0	AGO2	0	0	1	0	0	0	0	8
MIMAT0004548	hsa-miR-129-1-3p	ENSG00000162599	NFIA	protein_coding	chr1	61923407	61923413	61923407	61923413	+	5	0	AGO1-4,AGO2	0	0	0	0	0	1	1	6
MIMAT0004548	hsa-miR-129-1-3p	ENSG00000162433	AK4	protein_coding	chr1	65692278	65692283	65692278	65692283	+	2	0	AGO1-4	0	0	1	0	0	0	0	7
MIMAT0004548	hsa-miR-129-1-3p	ENSG00000162433	AK4	protein_coding	chr1	65697394	65697399	65697372	65697409	+	3	0	AGO1-4,AGO2	0	0	1	2	0	0	0	7
MIMAT0004548	hsa-miR-129-1-3p	ENSG00000162433	AK4	protein_coding	chr1	65697402	65697408	65697402	65697408	+	1	0	AGO2	0	0	1	0	0	0	0	7
MIMAT0004548	hsa-miR-129-1-3p	ENSG00000153936	HS2ST1	protein_coding	chr1	87571708	87571713	87571708	87571713	+	6	0	AGO1-4,AGO2	0	0	1	0	0	0	0	7
MIMAT0004548	hsa-miR-129-1-3p	ENSG00000065243	PKN2	protein_coding	chr1	89294228	89294256	89294228	89294256	+	2	0	AGO2	0	0	0	1	0	0	0	5
MIMAT0004548	hsa-miR-129-1-3p	ENSG00000065243	PKN2	protein_coding	chr1	89299529	89299535	89299508	89299536	+	3	0	AGO1,AGO1-4,AGO2	0	0	1	1	0	0	0	5
MIMAT0004548	hsa-miR-129-1-3p	ENSG00000137942	FNBP1L	protein_coding	chr1	94018906	94018912	94018906	94018912	+	1	0	AGO2	0	0	1	0	0	1	1	7
MIMAT0004548	hsa-miR-129-1-3p	ENSG00000117569	PTBP2	protein_coding	chr1	97278370	97278376	97278370	97278377	+	4	0	AGO1-4,AGO2	0	0	1	0	0	0	1	1
MIMAT0004548	hsa-miR-129-1-3p	ENSG00000168710	AHCYL1	protein_coding	chr1	110566168	110566174	110566147	110566175	+	3	3	AGO1-4,AGO2	0	0	1	1	0	0	1	5
MIMAT0004548	hsa-miR-129-1-3p	ENSG00000064703	DDX20	protein_coding	chr1	112309911	112309917	112309911	112309917	+	3	0	AGO1,AGO1-4,AGO2	0	0	1	0	0	0	0	5
MIMAT0004548	hsa-miR-129-1-3p	ENSG00000163399	ATP1A1	protein_coding	chr1	116947244	116947250	116947244	116947250	+	12	3	AGO1,AGO1-4,AGO2	0	0	0	0	0	1	0	2
MIMAT0004548	hsa-miR-129-1-3p	ENSG00000162738	VANGL2	protein_coding	chr1	160397276	160397281	160397254	160397282	+	2	0	AGO2	0	0	1	1	0	1	1	2
MIMAT0004548	hsa-miR-129-1-3p	ENSG00000162738	VANGL2	protein_coding	chr1	160397580	160397608	160397580	160397608	+	1	0	AGO2	0	0	0	1	0	0	0	2
MIMAT0004548	hsa-miR-129-1-3p	ENSG00000162738	VANGL2	protein_coding	chr1	160398176	160398181	160398154	160398182	+	3	1	AGO2	0	0	1	1	0	0	0	2
MIMAT0004548	hsa-miR-129-1-3p	ENSG00000197965	MPZL1	protein_coding	chr1	167757548	167757554	167757527	167757555	+	3	1	AGO1-4	0	0	1	1	0	1	1	6
MIMAT0004548	hsa-miR-129-1-3p	ENSG00000197965	MPZL1	protein_coding	chr1	167759249	167759254	167759227	167759255	+	3	0	AGO1-4,AGO2	0	0	1	1	0	0	0	6
MIMAT0004548	hsa-miR-129-1-3p	ENSG00000075391	RASAL2	protein_coding	chr1	178444750	178444755	178444728	178444756	+	1	0	AGO2	0	0	1	1	0	0	0	2
MIMAT0004548	hsa-miR-129-1-3p	ENSG00000186283	TOR3A	protein_coding	chr1	179064713	179064719	179064713	179064719	+	3	0	AGO1-4,AGO2	0	0	1	0	0	0	0	2
MIMAT0004548	hsa-miR-129-1-3p	ENSG00000116260	QSOX1	protein_coding	chr1	180168045	180168051	180168024	180168052	+	1	0	AGO1-4	0	0	1	1	0	0	0	3
MIMAT0004548	hsa-miR-129-1-3p	ENSG00000116260	QSOX1	protein_coding	chr1	180169131	180169136	180169109	180169137	+	1	0	AGO1-4	0	0	1	1	0	0	0	3
MIMAT0004548	hsa-miR-129-1-3p	ENSG00000116260	QSOX1	protein_coding	chr1	180173027	180173032	180173027	180173032	+	1	0	AGO1-4	0	0	1	0	0	0	0	3
MIMAT0004548	hsa-miR-129-1-3p	ENSG00000121454	LHX4	protein_coding	chr1	180247427	180247433	180247427	180247433	+	1	0	AGO1-4	0	0	1	0	0	0	1	3
MIMAT0004548	hsa-miR-129-1-3p	ENSG00000118200	CAMSAP2	protein_coding	chr1	200828173	200828179	200828173	200828180	+	4	0	AGO1-4,AGO2	0	0	1	0	0	1	1	2
MIMAT0004548	hsa-miR-129-1-3p	ENSG00000163486	SRGAP2	protein_coding	chr1	206637526	206637531	206637525	206637532	+	1	0	AGO1-4	0	0	0	0	0	1	1	0
MIMAT0004548	hsa-miR-129-1-3p	ENSG00000143479	DYRK3	protein_coding	chr1	206822469	206822475	206822448	206822476	+	5	0	AGO1,AGO2	0	0	1	1	0	1	1	7
MIMAT0004548	hsa-miR-129-1-3p	ENSG00000123836	PFKFB2	protein_coding	chr1	207246632	207246637	207246632	207246637	+	1	0	AGO2	0	0	1	0	0	0	0	4
MIMAT0004548	hsa-miR-129-1-3p	ENSG00000143742	SRP9	protein_coding	chr1	225977833	225977839	225977833	225977840	+	4	0	AGO1-4	0	0	1	0	0	0	1	5
MIMAT0004548	hsa-miR-129-1-3p	ENSG00000116574	RHOU	protein_coding	chr1	228879875	228879881	228879854	228879882	+	1	0	AGO1-4	0	0	1	1	0	1	0	3
MIMAT0004548	hsa-miR-129-1-3p	ENSG00000116574	RHOU	protein_coding	chr1	228880936	228880941	228880914	228880942	+	3	0	AGO1-4	0	0	1	1	0	0	0	3
MIMAT0004548	hsa-miR-129-1-3p	ENSG00000116984	MTR	protein_coding	chr1	237062828	237062834	237062828	237062834	+	2	0	AGO1-4	0	0	1	0	0	0	0	2
MIMAT0004548	hsa-miR-129-1-3p	ENSG00000116984	MTR	protein_coding	chr1	237063117	237063122	237063117	237063122	+	1	0	AGO1-4	0	0	1	0	0	0	0	2
MIMAT0004548	hsa-miR-129-1-3p	ENSG00000203667	COX20	protein_coding	chr1	245006908	245006914	245006908	245006914	+	3	0	AGO1-4,AGO2	0	0	1	0	0	0	0	1
MIMAT0004548	hsa-miR-129-1-3p	ENSG00000162852	CNST	protein_coding	chr1	246830609	246830615	246830609	246830615	+	4	0	AGO1-4,AGO2	0	0	1	0	0	0	1	2
MIMAT0004548	hsa-miR-129-1-3p	ENSG00000099250	NRP1	protein_coding	chr10	33468097	33468103	33468097	33468103	-	4	0	AGO1-4,AGO2	0	0	0	0	0	1	1	7
MIMAT0004548	hsa-miR-129-1-3p	ENSG00000177613	CSTF2T	protein_coding	chr10	53455329	53455335	53455329	53455335	-	1	0	AGO1-4	0	0	1	0	0	0	0	4
MIMAT0004548	hsa-miR-129-1-3p	ENSG00000108187	PBLD	protein_coding	chr10	70048344	70048350	70048343	70048371	-	1	0	AGO1-4	0	1	1	1	0	0	0	4
MIMAT0004548	hsa-miR-129-1-3p	ENSG00000079332	SAR1A	protein_coding	chr10	71911244	71911250	71911244	71911250	-	3	0	AGO1-4	0	0	1	0	0	0	0	2
MIMAT0004548	hsa-miR-129-1-3p	ENSG00000119938	PPP1R3C	protein_coding	chr10	93389299	93389305	93389299	93389305	-	1	0	AGO1-4	0	0	1	0	0	0	0	6
MIMAT0004548	hsa-miR-129-1-3p	ENSG00000077147	TM9SF3	protein_coding	chr10	98278812	98278818	98278811	98278839	-	1	0	AGO2	0	0	0	1	0	1	1	5
MIMAT0004548	hsa-miR-129-1-3p	ENSG00000119953	SMNDC1	protein_coding	chr10	112053872	112053900	112053872	112053900	-	10	1	AGO1,AGO1-4,AGO2	0	0	0	1	0	0	0	8
MIMAT0004548	hsa-miR-129-1-3p	ENSG00000119927	GPAM	protein_coding	chr10	113910460	113910466	113910460	113910466	-	9	0	AGO1-4,AGO2	0	0	1	0	0	0	0	2
MIMAT0004548	hsa-miR-129-1-3p	ENSG00000165813	CCDC186	protein_coding	chr10	115884610	115884616	115884609	115884637	-	3	0	AGO1-4,AGO2	0	0	1	1	0	0	1	3
MIMAT0004548	hsa-miR-129-1-3p	ENSG00000151892	GFRA1	protein_coding	chr10	117817488	117817493	117817487	117817515	-	4	1	AGO1-4	0	0	1	1	0	0	0	2
MIMAT0004548	hsa-miR-129-1-3p	ENSG00000151892	GFRA1	protein_coding	chr10	117818689	117818695	117818688	117818716	-	1	0	AGO1-4	0	0	1	1	0	0	0	2
MIMAT0004548	hsa-miR-129-1-3p	ENSG00000151892	GFRA1	protein_coding	chr10	117820278	117820284	117820277	117820305	-	2	0	AGO1-4	0	0	1	1	0	0	0	2
MIMAT0004548	hsa-miR-129-1-3p	ENSG00000151892	GFRA1	protein_coding	chr10	117820685	117820690	117820684	117820712	-	3	0	AGO1-4	0	0	1	1	0	0	0	2
MIMAT0004548	hsa-miR-129-1-3p	ENSG00000165868	HSPA12A	protein_coding	chr10	118434152	118434157	118434152	118434157	-	2	0	AGO1-4,AGO2	0	0	1	0	0	0	0	1
MIMAT0004548	hsa-miR-129-1-3p	ENSG00000187164	SHTN1	protein_coding	chr10	118645776	118645782	118645776	118645782	-	2	0	AGO1-4,AGO2	0	0	1	0	0	0	1	2
MIMAT0004548	hsa-miR-129-1-3p	ENSG00000148773	MKI67	protein_coding	chr10	129895603	129895609	129895602	129895630	-	1	0	AGO1-4	0	0	1	1	0	0	0	6
MIMAT0004548	hsa-miR-129-1-3p	ENSG00000148773	MKI67	protein_coding	chr10	129895638	129895643	129895637	129895665	-	1	0	AGO1-4	0	0	1	1	0	0	0	6
MIMAT0004548	hsa-miR-129-1-3p	ENSG00000148773	MKI67	protein_coding	chr10	129896013	129896018	129896012	129896040	-	1	0	AGO1	0	0	1	1	0	0	0	6
MIMAT0004548	hsa-miR-129-1-3p	ENSG00000148773	MKI67	protein_coding	chr10	129896023	129896028	129896022	129896050	-	1	0	AGO1	0	0	1	1	0	0	0	6
MIMAT0004548	hsa-miR-129-1-3p	ENSG00000015171	ZMYND11	protein_coding	chr10	298951	298957	298951	298957	+	3	0	AGO1,AGO1-4,AGO2	0	0	0	0	0	1	0	3
MIMAT0004548	hsa-miR-129-1-3p	ENSG00000120549	KIAA1217	protein_coding	chr10	24836400	24836405	24836378	24836406	+	1	0	AGO2	0	0	1	1	0	1	1	3
MIMAT0004548	hsa-miR-129-1-3p	ENSG00000122870	BICC1	protein_coding	chr10	60588880	60588908	60588880	60588908	+	1	0	AGO2	0	0	0	1	0	0	0	4
MIMAT0004548	hsa-miR-129-1-3p	ENSG00000122870	BICC1	protein_coding	chr10	60589519	60589525	60589498	60589526	+	2	0	AGO1-4,AGO2	0	0	1	1	0	0	1	4
MIMAT0004548	hsa-miR-129-1-3p	ENSG00000170312	CDK1	protein_coding	chr10	62554348	62554354	62554348	62554354	+	2	0	AGO1,AGO2	0	0	1	0	0	0	1	5
MIMAT0004548	hsa-miR-129-1-3p	ENSG00000181915	ADO	protein_coding	chr10	64565685	64565690	64565684	64565691	+	1	0	AGO1-4	0	0	0	0	0	1	1	3
MIMAT0004548	hsa-miR-129-1-3p	ENSG00000122863	CHST3	protein_coding	chr10	73770126	73770131	73770126	73770131	+	1	0	AGO2	0	0	1	0	0	0	0	3
MIMAT0004548	hsa-miR-129-1-3p	ENSG00000156026	MCU	protein_coding	chr10	74645776	74645782	74645755	74645783	+	3	0	AGO2	0	0	1	1	0	1	1	6
MIMAT0004548	hsa-miR-129-1-3p	ENSG00000156026	MCU	protein_coding	chr10	74646689	74646694	74646667	74646695	+	3	0	AGO1,AGO2	0	0	1	1	0	0	0	6
MIMAT0004548	hsa-miR-129-1-3p	ENSG00000176986	SEC24C	protein_coding	chr10	75531781	75531787	75531781	75531788	+	3	0	AGO1-4	0	0	0	0	0	1	1	5
MIMAT0004548	hsa-miR-129-1-3p	ENSG00000108175	ZMIZ1	protein_coding	chr10	81074470	81074476	81074470	81074476	+	2	0	AGO1-4,AGO2	0	0	0	0	0	1	0	5
MIMAT0004548	hsa-miR-129-1-3p	ENSG00000107789	MINPP1	protein_coding	chr10	89312205	89312211	89312205	89312211	+	1	0	AGO2	0	0	1	0	0	0	0	5
MIMAT0004548	hsa-miR-129-1-3p	ENSG00000171862	PTEN	protein_coding	chr10	89726740	89726745	89726740	89726745	+	7	0	AGO1-4,AGO2	0	0	1	0	0	0	0	5
MIMAT0004548	hsa-miR-129-1-3p	ENSG00000107443	CCNJ	protein_coding	chr10	97820453	97820459	97820432	97820460	+	16	0	AGO1-4,AGO2	0	0	1	1	0	0	1	4
MIMAT0004548	hsa-miR-129-1-3p	ENSG00000196233	LCOR	protein_coding	chr10	98715232	98715260	98715232	98715260	+	13	0	AGO1,AGO1-4,AGO2,AGO3	0	0	0	1	0	0	0	3
MIMAT0004548	hsa-miR-129-1-3p	ENSG00000196233	LCOR	protein_coding	chr10	98717796	98717802	98717775	98717803	+	2	0	AGO2	0	0	1	1	0	0	0	3
MIMAT0004548	hsa-miR-129-1-3p	ENSG00000151532	VTI1A	protein_coding	chr10	114578474	114578502	114578474	114578502	+	7	0	AGO2	0	0	0	1	0	0	0	4
MIMAT0004548	hsa-miR-129-1-3p	ENSG00000151929	BAG3	protein_coding	chr10	121436938	121436944	121436917	121436945	+	16	0	AGO1,AGO1-4,AGO2	0	0	1	1	0	0	1	5
MIMAT0004548	hsa-miR-129-1-3p	ENSG00000174775	HRAS	protein_coding	chr11	532428	532434	532428	532434	-	4	0	AGO1-4	0	0	1	0	0	0	0	3
MIMAT0004548	hsa-miR-129-1-3p	ENSG00000244242	IFITM10	protein_coding	chr11	1755662	1755690	1755662	1755690	-	1	0	AGO1-4	0	0	0	1	0	0	0	2
MIMAT0004548	hsa-miR-129-1-3p	ENSG00000244242	IFITM10	protein_coding	chr11	1756155	1756161	1756154	1756182	-	2	0	AGO1-4	0	0	0	1	0	1	1	2
MIMAT0004548	hsa-miR-129-1-3p	ENSG00000250644	AC068580.4	protein_coding	chr11	1756155	1756161	1756154	1756182	-	2	0	AGO1-4	0	0	0	1	0	1	1	4
MIMAT0004548	hsa-miR-129-1-3p	ENSG00000244242	IFITM10	protein_coding	chr11	1756407	1756435	1756407	1756435	-	2	0	AGO1-4	0	0	0	1	0	0	0	2
MIMAT0004548	hsa-miR-129-1-3p	ENSG00000250644	AC068580.4	protein_coding	chr11	1756407	1756435	1756407	1756435	-	2	0	AGO1-4	0	0	0	1	0	0	0	4
MIMAT0004548	hsa-miR-129-1-3p	ENSG00000244242	IFITM10	protein_coding	chr11	1769216	1769244	1769216	1769244	-	3	0	AGO1-4,AGO2	0	0	0	1	0	0	0	2
MIMAT0004548	hsa-miR-129-1-3p	ENSG00000250644	AC068580.4	protein_coding	chr11	1769216	1769244	1769216	1769244	-	3	0	AGO1-4,AGO2	0	0	0	1	0	0	0	4
MIMAT0004548	hsa-miR-129-1-3p	ENSG00000110713	NUP98	protein_coding	chr11	3696403	3696408	3696402	3696430	-	8	0	AGO1,AGO2	0	0	1	1	0	0	0	7
MIMAT0004548	hsa-miR-129-1-3p	ENSG00000132109	TRIM21	protein_coding	chr11	4406162	4406168	4406162	4406168	-	1	0	AGO2	0	0	1	0	0	0	0	6
MIMAT0004548	hsa-miR-129-1-3p	ENSG00000198168	SVIP	protein_coding	chr11	22844171	22844177	22844171	22844177	-	1	0	AGO1-4	0	0	1	0	0	0	1	1
MIMAT0004548	hsa-miR-129-1-3p	ENSG00000149182	ARFGAP2	protein_coding	chr11	47186460	47186466	47186460	47186466	-	3	0	AGO1-4,AGO2	0	0	1	0	0	0	1	4
MIMAT0004548	hsa-miR-129-1-3p	ENSG00000149187	CELF1	protein_coding	chr11	47490545	47490550	47490545	47490550	-	3	0	AGO1-4,AGO2	0	0	1	0	0	0	0	5
MIMAT0004548	hsa-miR-129-1-3p	ENSG00000149187	CELF1	protein_coding	chr11	47491088	47491094	47491088	47491094	-	15	0	AGO1-4,AGO2	0	0	1	0	0	0	0	5
MIMAT0004548	hsa-miR-129-1-3p	ENSG00000149187	CELF1	protein_coding	chr11	47491316	47491321	47491316	47491321	-	2	0	AGO1-4,AGO2	0	0	1	0	0	0	0	5
MIMAT0004548	hsa-miR-129-1-3p	ENSG00000149187	CELF1	protein_coding	chr11	47492805	47492811	47492805	47492811	-	2	0	AGO1-4	0	0	1	0	0	0	0	5
MIMAT0004548	hsa-miR-129-1-3p	ENSG00000162144	CYB561A3	protein_coding	chr11	61116428	61116434	61116428	61116434	-	1	0	AGO1-4	0	0	1	0	0	0	0	5
MIMAT0004548	hsa-miR-129-1-3p	ENSG00000162144	CYB561A3	protein_coding	chr11	61117793	61117798	61117793	61117798	-	1	0	AGO2	0	0	1	0	0	0	0	5
MIMAT0004548	hsa-miR-129-1-3p	ENSG00000221968	FADS3	protein_coding	chr11	61641256	61641262	61641256	61641262	-	1	0	AGO1-4	0	0	1	0	0	0	0	4
MIMAT0004548	hsa-miR-129-1-3p	ENSG00000162231	NXF1	protein_coding	chr11	62559819	62559824	62559818	62559846	-	10	4	AGO1-4,AGO2	0	0	1	1	0	0	0	4
MIMAT0004548	hsa-miR-129-1-3p	ENSG00000162231	NXF1	protein_coding	chr11	62564001	62564007	62564000	62564028	-	1	0	AGO2	0	0	1	1	0	0	0	4
MIMAT0004548	hsa-miR-129-1-3p	ENSG00000162231	NXF1	protein_coding	chr11	62567341	62567369	62567341	62567369	-	2	0	AGO2	0	0	0	1	0	0	0	4
MIMAT0004548	hsa-miR-129-1-3p	ENSG00000184743	ATL3	protein_coding	chr11	63393276	63393299	63393276	63393299	-	1	0	AGO1-4	0	1	0	0	0	0	0	7
MIMAT0004548	hsa-miR-129-1-3p	ENSG00000173113	TRMT112	protein_coding	chr11	64084105	64084111	64084105	64084111	-	1	0	AGO1-4	0	0	1	0	0	0	0	2
MIMAT0004548	hsa-miR-129-1-3p	ENSG00000168066	SF1	protein_coding	chr11	64532638	64532644	64532638	64532644	-	2	0	AGO1-4	0	0	1	0	0	0	0	3
MIMAT0004548	hsa-miR-129-1-3p	ENSG00000168056	LTBP3	protein_coding	chr11	65307989	65308017	65307989	65308017	-	3	1	AGO1-4	0	0	0	1	0	0	0	5
MIMAT0004548	hsa-miR-129-1-3p	ENSG00000168056	LTBP3	protein_coding	chr11	65309130	65309158	65309130	65309158	-	1	0	AGO2	0	0	0	1	0	0	0	5
MIMAT0004548	hsa-miR-129-1-3p	ENSG00000168056	LTBP3	protein_coding	chr11	65313945	65313973	65313945	65313973	-	2	0	AGO2	0	0	0	1	0	0	0	5
MIMAT0004548	hsa-miR-129-1-3p	ENSG00000168056	LTBP3	protein_coding	chr11	65320664	65320692	65320664	65320692	-	1	0	AGO2	0	0	0	1	0	0	0	5
MIMAT0004548	hsa-miR-129-1-3p	ENSG00000137486	ARRB1	protein_coding	chr11	74976828	74976833	74976827	74976855	-	1	0	AGO1-4	0	0	1	1	0	0	0	6
MIMAT0004548	hsa-miR-129-1-3p	ENSG00000137486	ARRB1	protein_coding	chr11	74976850	74976855	74976849	74976877	-	1	0	AGO1-4	0	0	1	1	0	0	0	6
MIMAT0004548	hsa-miR-129-1-3p	ENSG00000137486	ARRB1	protein_coding	chr11	74976933	74976938	74976932	74976960	-	3	0	AGO1-4,AGO2	0	0	1	1	0	0	0	6
MIMAT0004548	hsa-miR-129-1-3p	ENSG00000033327	GAB2	protein_coding	chr11	77929482	77929488	77929482	77929488	-	1	0	AGO1-4	0	0	1	0	0	0	0	3
MIMAT0004548	hsa-miR-129-1-3p	ENSG00000033327	GAB2	protein_coding	chr11	77929571	77929576	77929571	77929576	-	1	0	AGO1-4	0	0	1	0	0	0	0	3
MIMAT0004548	hsa-miR-129-1-3p	ENSG00000033327	GAB2	protein_coding	chr11	77929980	77929986	77929980	77929986	-	1	0	AGO1-4	0	0	1	0	0	0	0	3
MIMAT0004548	hsa-miR-129-1-3p	ENSG00000082175	PGR	protein_coding	chr11	100906506	100906511	100906506	100906511	-	1	0	AGO1-4	0	0	1	0	0	0	0	2
MIMAT0004548	hsa-miR-129-1-3p	ENSG00000170903	MSANTD4	protein_coding	chr11	105878977	105878983	105878977	105878983	-	5	0	AGO1-4,AGO2	0	0	1	0	0	0	1	4
MIMAT0004548	hsa-miR-129-1-3p	ENSG00000196323	ZBTB44	protein_coding	chr11	130097589	130097595	130097589	130097617	-	3	0	AGO1-4,AGO2	0	0	0	1	0	1	0	1
MIMAT0004548	hsa-miR-129-1-3p	ENSG00000196323	ZBTB44	protein_coding	chr11	130100882	130100888	130100881	130100909	-	1	0	AGO2	0	0	1	1	0	1	1	1
MIMAT0004548	hsa-miR-129-1-3p	ENSG00000132274	TRIM22	protein_coding	chr11	5731020	5731025	5731020	5731025	+	1	0	AGO2	0	0	1	0	0	0	0	8
MIMAT0004548	hsa-miR-129-1-3p	ENSG00000166402	TUB	protein_coding	chr11	8123647	8123653	8123632	8123654	+	8	0	AGO1,AGO2,AGO3	0	1	1	0	0	0	0	1
MIMAT0004548	hsa-miR-129-1-3p	ENSG00000166441	RPL27A	protein_coding	chr11	8707663	8707668	8707641	8707669	+	1	0	AGO1-4	0	0	1	1	0	0	0	2
MIMAT0004548	hsa-miR-129-1-3p	ENSG00000166441	RPL27A	protein_coding	chr11	8708957	8708963	8708936	8708964	+	2	0	AGO1-4,AGO2	0	0	1	1	0	0	0	2
MIMAT0004548	hsa-miR-129-1-3p	ENSG00000166483	WEE1	protein_coding	chr11	9610485	9610491	9610485	9610491	+	38	0	AGO1,AGO1-4,AGO2,AGO3	0	0	1	0	0	0	1	6
MIMAT0004548	hsa-miR-129-1-3p	ENSG00000197702	PARVA	protein_coding	chr11	12550595	12550600	12550595	12550600	+	1	0	AGO2	0	0	1	0	0	0	0	7
MIMAT0004548	hsa-miR-129-1-3p	ENSG00000188211	NCR3LG1	protein_coding	chr11	17397340	17397368	17397340	17397368	+	1	0	AGO2	0	0	0	1	0	0	0	2
MIMAT0004548	hsa-miR-129-1-3p	ENSG00000151117	TMEM86A	protein_coding	chr11	18724285	18724291	18724285	18724291	+	1	0	AGO1-4	0	0	0	0	0	1	0	4
MIMAT0004548	hsa-miR-129-1-3p	ENSG00000135378	PRRG4	protein_coding	chr11	32877378	32877384	32877378	32877384	+	14	0	AGO1,AGO1-4,AGO2	0	0	1	0	0	0	0	5
MIMAT0004548	hsa-miR-129-1-3p	ENSG00000110536	PTPMT1	protein_coding	chr11	47593253	47593258	47593253	47593258	+	3	0	AGO1-4,AGO2	0	0	1	0	0	0	0	4
MIMAT0004548	hsa-miR-129-1-3p	ENSG00000110536	PTPMT1	protein_coding	chr11	47593435	47593440	47593435	47593440	+	1	0	AGO1-4	0	0	1	0	0	0	0	4
MIMAT0004548	hsa-miR-129-1-3p	ENSG00000149131	SERPING1	protein_coding	chr11	57382180	57382186	57382180	57382186	+	1	0	AGO2	0	0	1	0	0	0	0	7
MIMAT0004548	hsa-miR-129-1-3p	ENSG00000006118	TMEM132A	protein_coding	chr11	60704564	60704570	60704564	60704570	+	1	0	AGO2	0	0	1	0	0	0	0	2
MIMAT0004548	hsa-miR-129-1-3p	ENSG00000124920	MYRF	protein_coding	chr11	61541449	61541477	61541449	61541477	+	1	0	AGO1-4	0	0	0	1	0	0	0	4
MIMAT0004548	hsa-miR-129-1-3p	ENSG00000124920	MYRF	protein_coding	chr11	61554232	61554237	61554210	61554238	+	1	0	AGO2	0	0	1	1	0	0	0	4
MIMAT0004548	hsa-miR-129-1-3p	ENSG00000072518	MARK2	protein_coding	chr11	63676980	63676986	63676958	63676986	+	5	1	AGO1-4,AGO2	0	0	0	1	0	1	0	4
MIMAT0004548	hsa-miR-129-1-3p	ENSG00000072518	MARK2	protein_coding	chr11	63677147	63677153	63677125	63677153	+	7	0	AGO1-4,AGO2	0	0	0	1	0	1	0	4
MIMAT0004548	hsa-miR-129-1-3p	ENSG00000072518	MARK2	protein_coding	chr11	63678256	63678284	63678256	63678284	+	1	0	AGO2	0	0	0	1	0	0	0	4
MIMAT0004548	hsa-miR-129-1-3p	ENSG00000168439	STIP1	protein_coding	chr11	63971251	63971257	63971251	63971257	+	1	0	AGO2	0	0	1	0	0	0	0	4
MIMAT0004548	hsa-miR-129-1-3p	ENSG00000110025	SNX15	protein_coding	chr11	64807899	64807905	64807878	64807906	+	1	2	AGO1-4	0	0	1	1	0	0	0	3
MIMAT0004548	hsa-miR-129-1-3p	ENSG00000273003	ARL2-SNX15	protein_coding	chr11	64807899	64807905	64807878	64807906	+	1	2	AGO1-4	0	0	1	1	0	0	0	1
MIMAT0004548	hsa-miR-129-1-3p	ENSG00000149809	TM7SF2	protein_coding	chr11	64883612	64883618	64883596	64883619	+	4	0	AGO1-4,AGO2	0	1	1	0	0	0	0	2
MIMAT0004548	hsa-miR-129-1-3p	ENSG00000173465	SSSCA1	protein_coding	chr11	65341112	65341118	65341112	65341118	+	1	0	AGO1-4	0	0	1	0	0	0	0	3
MIMAT0004548	hsa-miR-129-1-3p	ENSG00000176973	FAM89B	protein_coding	chr11	65341112	65341118	65341112	65341118	+	1	0	AGO1-4	0	0	1	0	0	0	0	4
MIMAT0004548	hsa-miR-129-1-3p	ENSG00000176973	FAM89B	protein_coding	chr11	65341541	65341547	65341541	65341547	+	1	0	AGO1-4	0	0	1	0	0	0	0	4
MIMAT0004548	hsa-miR-129-1-3p	ENSG00000248643	RBM14-RBM4	protein_coding	chr11	66411666	66411672	66411666	66411672	+	2	0	AGO1-4	0	0	1	0	0	0	0	5
MIMAT0004548	hsa-miR-129-1-3p	ENSG00000248643	RBM14-RBM4	protein_coding	chr11	66411812	66411817	66411812	66411817	+	4	0	AGO1-4,AGO2	0	0	1	0	0	0	0	5
MIMAT0004548	hsa-miR-129-1-3p	ENSG00000172830	SSH3	protein_coding	chr11	67079580	67079586	67079559	67079587	+	1	0	AGO1-4	0	0	1	1	0	1	1	6
MIMAT0004548	hsa-miR-129-1-3p	ENSG00000175634	RPS6KB2	protein_coding	chr11	67202858	67202864	67202858	67202864	+	2	0	AGO1-4,AGO2	0	0	1	0	0	0	0	3
MIMAT0004548	hsa-miR-129-1-3p	ENSG00000162337	LRP5	protein_coding	chr11	68216683	68216689	68216683	68216689	+	2	0	AGO2	0	0	0	0	0	1	0	8
MIMAT0004548	hsa-miR-129-1-3p	ENSG00000149273	RPS3	protein_coding	chr11	75117610	75117616	75117610	75117616	+	2	0	AGO1-4	0	0	1	0	0	0	0	4
MIMAT0004548	hsa-miR-129-1-3p	ENSG00000150764	DIXDC1	protein_coding	chr11	111889778	111889783	111889778	111889783	+	2	0	AGO1-4	0	0	1	0	0	0	0	4
MIMAT0004548	hsa-miR-129-1-3p	ENSG00000150764	DIXDC1	protein_coding	chr11	111890341	111890347	111890341	111890347	+	1	0	AGO2	0	0	1	0	0	0	1	4
MIMAT0004548	hsa-miR-129-1-3p	ENSG00000150768	DLAT	protein_coding	chr11	111933699	111933705	111933699	111933705	+	3	0	AGO1-4,AGO2	0	0	1	0	0	0	0	4
MIMAT0004548	hsa-miR-129-1-3p	ENSG00000150776	NKAPD1	protein_coding	chr11	111954045	111954051	111954045	111954051	+	2	0	AGO1-4,AGO2	0	0	1	0	0	0	0	6
MIMAT0004548	hsa-miR-129-1-3p	ENSG00000118058	KMT2A	protein_coding	chr11	118396542	118396547	118396541	118396548	+	15	0	AGO1,AGO1-4,AGO2	0	0	0	0	0	1	1	4
MIMAT0004548	hsa-miR-129-1-3p	ENSG00000095139	ARCN1	protein_coding	chr11	118473379	118473385	118473379	118473385	+	3	1	AGO1,AGO1-4	0	0	1	0	0	0	0	8
MIMAT0004548	hsa-miR-129-1-3p	ENSG00000181264	TMEM136	protein_coding	chr11	120201330	120201336	120201309	120201337	+	8	0	AGO1,AGO1-4,AGO2	0	0	1	1	0	1	1	3
MIMAT0004548	hsa-miR-129-1-3p	ENSG00000181264	TMEM136	protein_coding	chr11	120202363	120202391	120202363	120202391	+	1	0	AGO2	0	0	0	1	0	0	0	3
MIMAT0004548	hsa-miR-129-1-3p	ENSG00000181264	TMEM136	protein_coding	chr11	120202478	120202483	120202456	120202484	+	11	0	AGO1,AGO2,AGO3	0	0	1	1	0	1	0	3
MIMAT0004548	hsa-miR-129-1-3p	ENSG00000181264	TMEM136	protein_coding	chr11	120203037	120203042	120203015	120203043	+	5	0	AGO1-4,AGO2	0	0	1	1	0	0	0	3
MIMAT0004548	hsa-miR-129-1-3p	ENSG00000181264	TMEM136	protein_coding	chr11	120204240	120204246	120204219	120204247	+	3	0	AGO1,AGO2	0	0	1	1	0	1	1	3
MIMAT0004548	hsa-miR-129-1-3p	ENSG00000070018	LRP6	protein_coding	chr12	12273524	12273530	12273523	12273551	-	1	0	AGO2	0	0	0	1	0	0	1	2
MIMAT0004548	hsa-miR-129-1-3p	ENSG00000070018	LRP6	protein_coding	chr12	12274236	12274242	12274235	12274263	-	8	0	AGO1-4,AGO2	0	0	1	1	0	0	0	2
MIMAT0004548	hsa-miR-129-1-3p	ENSG00000111266	DUSP16	protein_coding	chr12	12630150	12630156	12630150	12630156	-	1	0	AGO1-4	0	0	0	0	0	0	1	5
MIMAT0004548	hsa-miR-129-1-3p	ENSG00000133687	TMTC1	protein_coding	chr12	29659234	29659240	29659233	29659240	-	4	0	AGO1,AGO1-4,AGO2	0	0	1	0	0	0	1	3
MIMAT0004548	hsa-miR-129-1-3p	ENSG00000139168	ZCRB1	protein_coding	chr12	42706701	42706707	42706700	42706728	-	7	0	AGO1,AGO1-4,AGO2	0	0	1	1	0	0	0	1
MIMAT0004548	hsa-miR-129-1-3p	ENSG00000129315	CCNT1	protein_coding	chr12	49082381	49082387	49082380	49082408	-	6	0	AGO1,AGO1-4,AGO2	0	0	1	1	0	1	1	4
MIMAT0004548	hsa-miR-129-1-3p	ENSG00000129315	CCNT1	protein_coding	chr12	49084197	49084203	49084196	49084224	-	4	0	AGO1,AGO1-4,AGO2	0	0	1	1	0	0	0	4
MIMAT0004548	hsa-miR-129-1-3p	ENSG00000129315	CCNT1	protein_coding	chr12	49084751	49084756	49084750	49084778	-	3	0	AGO1-4,AGO2	0	0	1	1	0	0	0	4
MIMAT0004548	hsa-miR-129-1-3p	ENSG00000167548	KMT2D	protein_coding	chr12	49414506	49414512	49414506	49414512	-	9	0	AGO1-4,AGO2	0	0	0	0	0	1	0	1
MIMAT0004548	hsa-miR-129-1-3p	ENSG00000161791	FMNL3	protein_coding	chr12	50032861	50032889	50032861	50032889	-	1	0	AGO2	0	0	0	1	0	0	0	5
MIMAT0004548	hsa-miR-129-1-3p	ENSG00000161791	FMNL3	protein_coding	chr12	50039340	50039345	50039339	50039367	-	5	0	AGO1,AGO1-4,AGO2	0	0	1	1	0	0	0	5
MIMAT0004548	hsa-miR-129-1-3p	ENSG00000172819	RARG	protein_coding	chr12	53605048	53605054	53605048	53605054	-	2	0	AGO1-4	0	0	0	0	0	1	0	7
MIMAT0004548	hsa-miR-129-1-3p	ENSG00000135392	DNAJC14	protein_coding	chr12	56215715	56215720	56215714	56215721	-	4	1	AGO1-4,AGO2	0	0	1	0	0	1	1	3
MIMAT0004548	hsa-miR-129-1-3p	ENSG00000139613	SMARCC2	protein_coding	chr12	56557210	56557216	56557210	56557216	-	1	1	AGO1-4	0	0	1	0	0	0	1	5
MIMAT0004548	hsa-miR-129-1-3p	ENSG00000139645	ANKRD52	protein_coding	chr12	56633427	56633432	56633426	56633454	-	5	0	AGO1,AGO1-4,AGO2	0	0	1	1	0	0	0	4
MIMAT0004548	hsa-miR-129-1-3p	ENSG00000139645	ANKRD52	protein_coding	chr12	56634871	56634877	56634870	56634898	-	31	0	AGO1,AGO1-4,AGO2,AGO3	0	0	1	1	0	0	1	4
MIMAT0004548	hsa-miR-129-1-3p	ENSG00000139645	ANKRD52	protein_coding	chr12	56636238	56636243	56636237	56636265	-	15	0	AGO1-4,AGO2	0	0	1	1	0	1	1	4
MIMAT0004548	hsa-miR-129-1-3p	ENSG00000139645	ANKRD52	protein_coding	chr12	56647939	56647967	56647939	56647967	-	2	0	AGO2	0	0	0	1	0	0	0	4
MIMAT0004548	hsa-miR-129-1-3p	ENSG00000166888	STAT6	protein_coding	chr12	57489703	57489709	57489703	57489709	-	8	0	AGO1-4,AGO2	0	0	1	0	0	0	0	6
MIMAT0004548	hsa-miR-129-1-3p	ENSG00000175215	CTDSP2	protein_coding	chr12	58216321	58216340	58216321	58216340	-	3	1	AGO1-4	0	1	0	0	0	0	0	7
MIMAT0004548	hsa-miR-129-1-3p	ENSG00000139289	PHLDA1	protein_coding	chr12	76423083	76423089	76423083	76423089	-	4	0	AGO1-4	0	0	1	0	0	0	0	7
MIMAT0004548	hsa-miR-129-1-3p	ENSG00000177425	PAWR	protein_coding	chr12	79983387	79983393	79983387	79983393	-	1	0	AGO1-4	0	0	1	0	0	0	0	7
MIMAT0004548	hsa-miR-129-1-3p	ENSG00000111052	LIN7A	protein_coding	chr12	81188039	81188045	81188038	81188066	-	1	0	AGO1-4	0	0	1	1	0	0	0	3
MIMAT0004548	hsa-miR-129-1-3p	ENSG00000111144	LTA4H	protein_coding	chr12	96408674	96408702	96408674	96408702	-	5	0	AGO1-4,AGO2	0	0	0	1	0	0	0	7
MIMAT0004548	hsa-miR-129-1-3p	ENSG00000111670	GNPTAB	protein_coding	chr12	102140232	102140238	102140231	102140238	-	3	0	AGO1-4,AGO2	0	0	1	0	0	0	1	3
MIMAT0004548	hsa-miR-129-1-3p	ENSG00000110880	CORO1C	protein_coding	chr12	109039625	109039631	109039625	109039631	-	4	0	AGO1-4,AGO2	0	0	1	0	0	0	0	9
MIMAT0004548	hsa-miR-129-1-3p	ENSG00000110880	CORO1C	protein_coding	chr12	109040001	109040006	109040001	109040006	-	1	0	AGO2	0	0	1	0	0	0	0	9
MIMAT0004548	hsa-miR-129-1-3p	ENSG00000111737	RAB35	protein_coding	chr12	120533046	120533052	120533046	120533052	-	3	0	AGO1-4,AGO2	0	0	0	0	0	1	0	4
MIMAT0004548	hsa-miR-129-1-3p	ENSG00000167272	POP5	protein_coding	chr12	121016819	121016825	121016818	121016846	-	1	0	AGO1-4	0	1	1	1	0	0	0	5
MIMAT0004548	hsa-miR-129-1-3p	ENSG00000110931	CAMKK2	protein_coding	chr12	121676521	121676526	121676520	121676548	-	3	1	AGO2	0	0	1	1	0	0	0	3
MIMAT0004548	hsa-miR-129-1-3p	ENSG00000110931	CAMKK2	protein_coding	chr12	121677245	121677250	121677244	121677272	-	1	0	AGO1-4	0	0	1	1	0	0	0	3
MIMAT0004548	hsa-miR-129-1-3p	ENSG00000110931	CAMKK2	protein_coding	chr12	121677885	121677891	121677884	121677912	-	1	1	AGO2	0	0	1	1	0	1	1	3
MIMAT0004548	hsa-miR-129-1-3p	ENSG00000188026	RILPL1	protein_coding	chr12	123956880	123956885	123956879	123956907	-	2	0	AGO1-4,AGO2	0	0	1	1	0	0	0	3
MIMAT0004548	hsa-miR-129-1-3p	ENSG00000010292	NCAPD2	protein_coding	chr12	6623970	6623998	6623970	6623998	+	2	0	AGO1,AGO2	0	0	0	1	0	0	0	5
MIMAT0004548	hsa-miR-129-1-3p	ENSG00000010292	NCAPD2	protein_coding	chr12	6635260	6635288	6635260	6635288	+	3	0	AGO1-4,AGO2	0	0	0	1	0	0	0	5
MIMAT0004548	hsa-miR-129-1-3p	ENSG00000010292	NCAPD2	protein_coding	chr12	6635697	6635725	6635697	6635725	+	1	0	AGO1-4	0	0	0	1	0	0	0	5
MIMAT0004548	hsa-miR-129-1-3p	ENSG00000139197	PEX5	protein_coding	chr12	7363039	7363045	7363039	7363045	+	2	0	AGO1-4	0	0	1	0	0	0	0	3
MIMAT0004548	hsa-miR-129-1-3p	ENSG00000139197	PEX5	protein_coding	chr12	7363567	7363573	7363567	7363573	+	2	0	AGO1-4,AGO2	0	0	1	0	0	0	0	3
MIMAT0004548	hsa-miR-129-1-3p	ENSG00000139154	AEBP2	protein_coding	chr12	19671694	19671699	19671694	19671699	+	5	0	AGO1-4,AGO2	0	0	1	0	0	0	0	5
MIMAT0004548	hsa-miR-129-1-3p	ENSG00000139154	AEBP2	protein_coding	chr12	19671755	19671760	19671755	19671760	+	3	0	AGO1-4	0	0	1	0	0	0	0	5
MIMAT0004548	hsa-miR-129-1-3p	ENSG00000111711	GOLT1B	protein_coding	chr12	21669657	21669663	21669657	21669663	+	5	0	AGO1,AGO2	0	0	1	0	0	0	0	5
MIMAT0004548	hsa-miR-129-1-3p	ENSG00000111790	FGFR1OP2	protein_coding	chr12	27119098	27119104	27119098	27119105	+	1	0	AGO1-4	0	0	1	0	0	0	1	2
MIMAT0004548	hsa-miR-129-1-3p	ENSG00000211584	SLC48A1	protein_coding	chr12	48175020	48175043	48175020	48175043	+	1	0	AGO1	0	1	0	0	0	0	0	2
MIMAT0004548	hsa-miR-129-1-3p	ENSG00000211584	SLC48A1	protein_coding	chr12	48175283	48175289	48175283	48175289	+	1	0	AGO2	0	0	1	0	0	0	0	2
MIMAT0004548	hsa-miR-129-1-3p	ENSG00000211584	SLC48A1	protein_coding	chr12	48176243	48176248	48176243	48176248	+	1	0	AGO2	0	0	1	0	0	0	0	2
MIMAT0004548	hsa-miR-129-1-3p	ENSG00000211584	SLC48A1	protein_coding	chr12	48176269	48176274	48176269	48176274	+	1	0	AGO2	0	0	1	0	0	0	0	2
MIMAT0004548	hsa-miR-129-1-3p	ENSG00000110881	ASIC1	protein_coding	chr12	50475848	50475876	50475848	50475876	+	2	0	AGO1-4	0	0	0	1	0	0	0	0
MIMAT0004548	hsa-miR-129-1-3p	ENSG00000196876	SCN8A	protein_coding	chr12	52202292	52202298	52202292	52202298	+	1	0	AGO1-4	0	0	0	0	0	1	0	4
MIMAT0004548	hsa-miR-129-1-3p	ENSG00000139651	ZNF740	protein_coding	chr12	53582020	53582026	53581999	53582027	+	2	0	AGO2	0	0	1	1	0	0	0	4
MIMAT0004548	hsa-miR-129-1-3p	ENSG00000139651	ZNF740	protein_coding	chr12	53582855	53582883	53582855	53582883	+	1	0	AGO2	0	0	0	1	0	0	0	4
MIMAT0004548	hsa-miR-129-1-3p	ENSG00000135476	ESPL1	protein_coding	chr12	53668744	53668772	53668744	53668772	+	1	0	AGO1-4	0	0	0	1	0	0	0	9
MIMAT0004548	hsa-miR-129-1-3p	ENSG00000135476	ESPL1	protein_coding	chr12	53680064	53680092	53680064	53680092	+	1	0	AGO1-4	0	0	0	1	0	0	0	9
MIMAT0004548	hsa-miR-129-1-3p	ENSG00000123353	ORMDL2	protein_coding	chr12	56214727	56214733	56214727	56214733	+	1	0	AGO1-4	0	0	1	0	0	0	0	3
MIMAT0004548	hsa-miR-129-1-3p	ENSG00000123353	ORMDL2	protein_coding	chr12	56215068	56215073	56215068	56215073	+	2	0	AGO1,AGO2	0	0	1	0	0	0	0	3
MIMAT0004548	hsa-miR-129-1-3p	ENSG00000111540	RAB5B	protein_coding	chr12	56386113	56386118	56386091	56386119	+	15	0	AGO1,AGO1-4,AGO2	0	0	0	1	0	1	1	1
MIMAT0004548	hsa-miR-129-1-3p	ENSG00000170515	PA2G4	protein_coding	chr12	56506993	56507021	56506993	56507021	+	3	0	AGO1,AGO1-4	0	0	0	1	0	0	0	5
MIMAT0004548	hsa-miR-129-1-3p	ENSG00000170515	PA2G4	protein_coding	chr12	56507591	56507619	56507591	56507619	+	2	0	AGO2	0	0	0	1	0	0	0	5
MIMAT0004548	hsa-miR-129-1-3p	ENSG00000153179	RASSF3	protein_coding	chr12	65088766	65088771	65088766	65088771	+	4	0	AGO1-4,AGO2	0	0	1	0	0	0	0	7
MIMAT0004548	hsa-miR-129-1-3p	ENSG00000153179	RASSF3	protein_coding	chr12	65090088	65090093	65090088	65090093	+	4	0	AGO1-4,AGO2	0	0	1	0	0	0	0	7
MIMAT0004548	hsa-miR-129-1-3p	ENSG00000127314	RAP1B	protein_coding	chr12	69054286	69054292	69054265	69054293	+	6	0	AGO1,AGO1-4,AGO2	0	0	1	1	0	1	1	7
MIMAT0004548	hsa-miR-129-1-3p	ENSG00000166225	FRS2	protein_coding	chr12	69970840	69970846	69970819	69970847	+	11	0	AGO1-4,AGO2	0	0	1	1	0	0	1	3
MIMAT0004548	hsa-miR-129-1-3p	ENSG00000166225	FRS2	protein_coding	chr12	69973245	69973251	69973224	69973252	+	2	0	AGO2	0	0	1	1	0	1	1	3
MIMAT0004548	hsa-miR-129-1-3p	ENSG00000253719	ATXN7L3B	protein_coding	chr12	74932556	74932562	74932556	74932562	+	1	0	AGO1-4	0	0	0	0	0	0	1	1
MIMAT0004548	hsa-miR-129-1-3p	ENSG00000186908	ZDHHC17	protein_coding	chr12	77244876	77244882	77244876	77244882	+	1	0	AGO1-4	0	0	0	0	0	1	0	2
MIMAT0004548	hsa-miR-129-1-3p	ENSG00000067798	NAV3	protein_coding	chr12	78604751	78604756	78604729	78604757	+	1	0	AGO1-4	0	0	1	1	0	0	0	3
MIMAT0004548	hsa-miR-129-1-3p	ENSG00000028203	VEZT	protein_coding	chr12	95694654	95694660	95694633	95694661	+	7	0	AGO1-4,AGO2	0	0	1	1	0	0	1	6
MIMAT0004548	hsa-miR-129-1-3p	ENSG00000075089	ACTR6	protein_coding	chr12	100606271	100606299	100606271	100606299	+	1	0	AGO2	0	0	0	1	0	0	0	2
MIMAT0004548	hsa-miR-129-1-3p	ENSG00000170633	RNF34	protein_coding	chr12	121862000	121862005	121861978	121862006	+	14	0	AGO1,AGO1-4,AGO2	0	0	1	1	0	1	1	5
MIMAT0004548	hsa-miR-129-1-3p	ENSG00000139718	SETD1B	protein_coding	chr12	122268333	122268339	122268333	122268339	+	8	0	AGO1-4,AGO2	0	0	1	0	0	1	1	4
MIMAT0004548	hsa-miR-129-1-3p	ENSG00000139718	SETD1B	protein_coding	chr12	122269057	122269062	122269057	122269062	+	6	0	AGO1-4,AGO2	0	0	1	0	0	0	0	4
MIMAT0004548	hsa-miR-129-1-3p	ENSG00000139718	SETD1B	protein_coding	chr12	122270040	122270046	122270040	122270046	+	1	0	AGO1-4	0	0	1	0	0	0	0	4
MIMAT0004548	hsa-miR-129-1-3p	ENSG00000110987	BCL7A	protein_coding	chr12	122497755	122497761	122497734	122497762	+	1	0	AGO1-4	0	0	1	1	0	0	0	2
MIMAT0004548	hsa-miR-129-1-3p	ENSG00000110987	BCL7A	protein_coding	chr12	122499584	122499590	122499563	122499591	+	6	0	AGO1-4,AGO2	0	0	1	1	0	1	1	2
MIMAT0004548	hsa-miR-129-1-3p	ENSG00000184992	BRI3BP	protein_coding	chr12	125510103	125510108	125510103	125510108	+	1	0	AGO2	0	0	1	0	0	0	0	6
MIMAT0004548	hsa-miR-129-1-3p	ENSG00000184992	BRI3BP	protein_coding	chr12	125510833	125510838	125510833	125510838	+	2	0	AGO1-4,AGO2	0	0	1	0	0	0	0	6
MIMAT0004548	hsa-miR-129-1-3p	ENSG00000184992	BRI3BP	protein_coding	chr12	125513465	125513470	125513465	125513470	+	5	0	AGO1-4,AGO2	0	0	1	0	0	0	0	6
MIMAT0004548	hsa-miR-129-1-3p	ENSG00000184992	BRI3BP	protein_coding	chr12	125514510	125514515	125514510	125514515	+	1	0	AGO1-4	0	0	1	0	0	0	0	6
MIMAT0004548	hsa-miR-129-1-3p	ENSG00000180776	ZDHHC20	protein_coding	chr13	21947405	21947411	21947405	21947411	-	6	0	AGO1-4,AGO2	0	0	1	0	0	0	1	7
MIMAT0004548	hsa-miR-129-1-3p	ENSG00000151835	SACS	protein_coding	chr13	23903121	23903127	23903120	23903148	-	12	0	AGO1,AGO1-4,AGO2	0	0	1	1	0	1	1	3
MIMAT0004548	hsa-miR-129-1-3p	ENSG00000120694	HSPH1	protein_coding	chr13	31711010	31711016	31711009	31711037	-	7	0	AGO1,AGO1-4,AGO2	0	0	1	1	0	1	1	5
MIMAT0004548	hsa-miR-129-1-3p	ENSG00000120694	HSPH1	protein_coding	chr13	31711132	31711137	31711131	31711159	-	5	0	AGO1-4,AGO2	0	0	1	1	0	0	0	5
MIMAT0004548	hsa-miR-129-1-3p	ENSG00000102445	RUBCNL	protein_coding	chr13	46917333	46917338	46917332	46917360	-	4	0	AGO1-4,AGO2	0	0	1	1	0	0	0	5
MIMAT0004548	hsa-miR-129-1-3p	ENSG00000102445	RUBCNL	protein_coding	chr13	46919643	46919649	46919642	46919670	-	1	0	AGO2	0	0	1	1	0	0	0	5
MIMAT0004548	hsa-miR-129-1-3p	ENSG00000139684	ESD	protein_coding	chr13	47345435	47345441	47345435	47345441	-	6	0	AGO1-4,AGO2	0	0	1	0	0	0	0	3
MIMAT0004548	hsa-miR-129-1-3p	ENSG00000118922	KLF12	protein_coding	chr13	74269560	74269566	74269560	74269566	-	2	0	AGO2	0	0	0	0	0	1	0	2
MIMAT0004548	hsa-miR-129-1-3p	ENSG00000139496	NUP58	protein_coding	chr13	25907592	25907598	25907592	25907598	+	3	0	AGO1-4	0	0	1	0	0	0	0	5
MIMAT0004548	hsa-miR-129-1-3p	ENSG00000139496	NUP58	protein_coding	chr13	25908206	25908211	25908206	25908211	+	1	0	AGO1-4	0	0	1	0	0	0	0	5
MIMAT0004548	hsa-miR-129-1-3p	ENSG00000139496	NUP58	protein_coding	chr13	25909484	25909489	25909484	25909489	+	8	0	AGO1,AGO2	0	0	1	0	0	0	0	5
MIMAT0004548	hsa-miR-129-1-3p	ENSG00000172915	NBEA	protein_coding	chr13	36246388	36246394	36246388	36246394	+	2	0	AGO1-4,AGO2	0	0	0	0	0	1	1	1
MIMAT0004548	hsa-miR-129-1-3p	ENSG00000102780	DGKH	protein_coding	chr13	42804466	42804472	42804466	42804472	+	1	0	AGO2	0	0	0	0	0	0	1	3
MIMAT0004548	hsa-miR-129-1-3p	ENSG00000023516	AKAP11	protein_coding	chr13	42896397	42896403	42896397	42896403	+	1	0	AGO1-4	0	0	1	0	0	0	0	3
MIMAT0004548	hsa-miR-129-1-3p	ENSG00000139687	RB1	protein_coding	chr13	49055795	49055801	49055795	49055801	+	5	0	AGO1-4,AGO2	0	0	1	0	0	1	0	9
MIMAT0004548	hsa-miR-129-1-3p	ENSG00000136122	BORA	protein_coding	chr13	73329492	73329498	73329471	73329499	+	15	0	AGO1,AGO1-4,AGO2	0	0	1	1	0	0	1	9
MIMAT0004548	hsa-miR-129-1-3p	ENSG00000125249	RAP2A	protein_coding	chr13	98117686	98117692	98117665	98117693	+	1	0	AGO2	0	0	1	1	0	0	1	6
MIMAT0004548	hsa-miR-129-1-3p	ENSG00000165795	NDRG2	protein_coding	chr14	21485025	21485031	21485025	21485031	-	1	0	AGO1-4	0	0	1	0	0	0	0	1
MIMAT0004548	hsa-miR-129-1-3p	ENSG00000092148	HECTD1	protein_coding	chr14	31569901	31569907	31569900	31569928	-	8	0	AGO1-4,AGO2	0	0	1	1	0	1	1	0
MIMAT0004548	hsa-miR-129-1-3p	ENSG00000129521	EGLN3	protein_coding	chr14	34394554	34394559	34394553	34394560	-	5	0	AGO1-4,AGO2	0	0	1	0	0	1	1	3
MIMAT0004548	hsa-miR-129-1-3p	ENSG00000129521	EGLN3	protein_coding	chr14	34394612	34394617	34394612	34394617	-	6	0	AGO1-4,AGO2	0	0	1	0	0	0	0	3
MIMAT0004548	hsa-miR-129-1-3p	ENSG00000129515	SNX6	protein_coding	chr14	35032297	35032302	35032296	35032324	-	1	0	AGO1-4	0	0	1	1	0	1	1	8
MIMAT0004548	hsa-miR-129-1-3p	ENSG00000179454	KLHL28	protein_coding	chr14	45397646	45397652	45397646	45397652	-	6	0	AGO1-4,AGO2	0	0	0	0	0	1	0	3
MIMAT0004548	hsa-miR-129-1-3p	ENSG00000179454	KLHL28	protein_coding	chr14	45397735	45397740	45397734	45397741	-	11	0	AGO1-4,AGO2	0	0	1	0	0	1	1	3
MIMAT0004548	hsa-miR-129-1-3p	ENSG00000197045	GMFB	protein_coding	chr14	54944127	54944133	54944127	54944133	-	2	0	AGO1-4,AGO2	0	0	1	0	0	1	1	1
MIMAT0004548	hsa-miR-129-1-3p	ENSG00000182107	TMEM30B	protein_coding	chr14	61745681	61745687	61745681	61745687	-	2	0	AGO1-4	0	0	1	0	0	0	0	3
MIMAT0004548	hsa-miR-129-1-3p	ENSG00000182107	TMEM30B	protein_coding	chr14	61746404	61746409	61746404	61746409	-	4	0	AGO1-4	0	0	1	0	0	0	0	3
MIMAT0004548	hsa-miR-129-1-3p	ENSG00000140006	WDR89	protein_coding	chr14	64063908	64063914	64063907	64063935	-	1	0	AGO1-4	0	0	1	1	0	0	0	2
MIMAT0004548	hsa-miR-129-1-3p	ENSG00000213463	SYNJ2BP	protein_coding	chr14	70838623	70838629	70838623	70838629	-	2	0	AGO1-4	0	0	1	0	0	0	0	3
MIMAT0004548	hsa-miR-129-1-3p	ENSG00000133961	NUMB	protein_coding	chr14	73741904	73741910	73741904	73741910	-	2	0	AGO1-4	0	0	1	0	0	0	0	5
MIMAT0004548	hsa-miR-129-1-3p	ENSG00000156030	ELMSAN1	protein_coding	chr14	74184878	74184883	74184877	74184905	-	5	0	AGO1-4,AGO2	0	0	1	1	0	0	0	2
MIMAT0004548	hsa-miR-129-1-3p	ENSG00000156030	ELMSAN1	protein_coding	chr14	74185356	74185362	74185355	74185383	-	5	0	AGO1-4,AGO2	0	0	1	1	0	0	1	2
MIMAT0004548	hsa-miR-129-1-3p	ENSG00000156030	ELMSAN1	protein_coding	chr14	74185548	74185554	74185547	74185575	-	1	0	AGO1-4	0	0	1	1	0	0	0	2
MIMAT0004548	hsa-miR-129-1-3p	ENSG00000133935	ERG28	protein_coding	chr14	76117379	76117385	76117379	76117385	-	5	0	AGO1-4	0	0	1	0	0	0	1	3
MIMAT0004548	hsa-miR-129-1-3p	ENSG00000133935	ERG28	protein_coding	chr14	76117476	76117481	76117475	76117482	-	8	1	AGO1-4	0	0	1	0	0	1	1	3
MIMAT0004548	hsa-miR-129-1-3p	ENSG00000100580	TMED8	protein_coding	chr14	77801903	77801909	77801902	77801930	-	1	0	AGO2	0	0	1	1	0	0	0	1
MIMAT0004548	hsa-miR-129-1-3p	ENSG00000100580	TMED8	protein_coding	chr14	77803599	77803605	77803598	77803626	-	3	0	AGO1-4,AGO2	0	0	1	1	0	0	0	1
MIMAT0004548	hsa-miR-129-1-3p	ENSG00000100580	TMED8	protein_coding	chr14	77807083	77807088	77807082	77807110	-	2	0	AGO1-4	0	0	1	1	0	0	0	1
MIMAT0004548	hsa-miR-129-1-3p	ENSG00000100580	TMED8	protein_coding	chr14	77807547	77807552	77807546	77807574	-	5	0	AGO1-4,AGO2	0	0	1	1	0	0	0	1
MIMAT0004548	hsa-miR-129-1-3p	ENSG00000053254	FOXN3	protein_coding	chr14	89627104	89627109	89627104	89627109	-	4	0	AGO1-4,AGO2	0	0	1	0	0	0	0	1
MIMAT0004548	hsa-miR-129-1-3p	ENSG00000011114	BTBD7	protein_coding	chr14	93707352	93707358	93707352	93707358	-	7	0	AGO1-4,AGO2	0	0	0	0	0	1	1	4
MIMAT0004548	hsa-miR-129-1-3p	ENSG00000197119	SLC25A29	protein_coding	chr14	100757636	100757664	100757636	100757664	-	2	0	AGO1-4,AGO2	0	0	0	1	0	0	0	2
MIMAT0004548	hsa-miR-129-1-3p	ENSG00000197119	SLC25A29	protein_coding	chr14	100757760	100757788	100757760	100757788	-	1	0	AGO1-4	0	0	0	1	0	0	0	2
MIMAT0004548	hsa-miR-129-1-3p	ENSG00000197119	SLC25A29	protein_coding	chr14	100758801	100758829	100758801	100758829	-	1	0	AGO2	0	0	0	1	0	0	0	2
MIMAT0004548	hsa-miR-129-1-3p	ENSG00000129473	BCL2L2	protein_coding	chr14	23778840	23778846	23778818	23778846	+	5	0	AGO1-4,AGO2	0	0	0	1	0	1	0	1
MIMAT0004548	hsa-miR-129-1-3p	ENSG00000129473	BCL2L2	protein_coding	chr14	23779745	23779773	23779745	23779773	+	2	0	AGO2	0	0	0	1	0	0	0	1
MIMAT0004548	hsa-miR-129-1-3p	ENSG00000129473	BCL2L2	protein_coding	chr14	23780354	23780360	23780333	23780361	+	4	0	AGO2	0	0	0	1	0	1	1	1
MIMAT0004548	hsa-miR-129-1-3p	ENSG00000100836	PABPN1	protein_coding	chr14	23793685	23793713	23793685	23793713	+	1	0	AGO2	0	0	0	1	0	0	0	1
MIMAT0004548	hsa-miR-129-1-3p	ENSG00000100836	PABPN1	protein_coding	chr14	23794837	23794865	23794837	23794865	+	12	0	AGO1-4,AGO2	0	0	0	1	0	0	0	1
MIMAT0004548	hsa-miR-129-1-3p	ENSG00000180998	GPR137C	protein_coding	chr14	53104033	53104039	53104012	53104040	+	1	0	AGO1-4	0	0	1	1	0	1	1	0
MIMAT0004548	hsa-miR-129-1-3p	ENSG00000139946	PELI2	protein_coding	chr14	56766759	56766765	56766759	56766766	+	2	0	AGO2	0	0	1	0	0	1	1	2
MIMAT0004548	hsa-miR-129-1-3p	ENSG00000033170	FUT8	protein_coding	chr14	66209210	66209215	66209210	66209215	+	3	0	AGO1-4	0	0	1	0	0	0	0	4
MIMAT0004548	hsa-miR-129-1-3p	ENSG00000033170	FUT8	protein_coding	chr14	66209314	66209319	66209313	66209320	+	3	0	AGO1-4,AGO2	0	0	1	0	0	1	1	4
MIMAT0004548	hsa-miR-129-1-3p	ENSG00000119686	FLVCR2	protein_coding	chr14	76112890	76112896	76112890	76112896	+	2	0	AGO1-4	0	0	1	0	0	0	0	4
MIMAT0004548	hsa-miR-129-1-3p	ENSG00000165934	CPSF2	protein_coding	chr14	92628366	92628372	92628345	92628373	+	9	0	AGO1-4,AGO2	0	0	1	1	0	0	1	7
MIMAT0004548	hsa-miR-129-1-3p	ENSG00000012963	UBR7	protein_coding	chr14	93694134	93694139	93694112	93694140	+	2	0	AGO1-4,AGO2	0	0	1	1	0	0	0	4
MIMAT0004548	hsa-miR-129-1-3p	ENSG00000012963	UBR7	protein_coding	chr14	93694998	93695003	93694976	93695004	+	4	0	AGO1-4,AGO2	0	0	1	1	0	0	0	4
MIMAT0004548	hsa-miR-129-1-3p	ENSG00000012963	UBR7	protein_coding	chr14	93695262	93695268	93695241	93695269	+	2	0	AGO1-4,AGO2	0	0	1	1	0	1	1	4
MIMAT0004548	hsa-miR-129-1-3p	ENSG00000227051	C14orf132	protein_coding	chr14	96558958	96558964	96558958	96558964	+	1	0	AGO1-4	0	0	1	0	0	0	0	3
MIMAT0004548	hsa-miR-129-1-3p	ENSG00000168398	BDKRB2	protein_coding	chr14	96709903	96709931	96709903	96709931	+	1	0	AGO2	0	0	0	1	0	0	0	3
MIMAT0004548	hsa-miR-129-1-3p	ENSG00000166912	MTMR10	protein_coding	chr15	31235230	31235236	31235230	31235236	-	1	0	AGO2	0	0	1	0	0	0	0	1
MIMAT0004548	hsa-miR-129-1-3p	ENSG00000128908	INO80	protein_coding	chr15	41271982	41271988	41271982	41271988	-	1	0	AGO2	0	0	0	0	0	0	1	4
MIMAT0004548	hsa-miR-129-1-3p	ENSG00000103932	RPAP1	protein_coding	chr15	41809831	41809859	41809831	41809859	-	6	0	AGO1-4,AGO2	0	0	0	1	0	0	0	2
MIMAT0004548	hsa-miR-129-1-3p	ENSG00000166887	VPS39	protein_coding	chr15	42452595	42452601	42452594	42452622	-	3	0	AGO1-4,AGO2	0	0	1	1	0	0	0	3
MIMAT0004548	hsa-miR-129-1-3p	ENSG00000092439	TRPM7	protein_coding	chr15	50853622	50853628	50853621	50853649	-	2	0	AGO1-4	0	0	1	1	0	0	1	2
MIMAT0004548	hsa-miR-129-1-3p	ENSG00000166450	PRTG	protein_coding	chr15	55909003	55909010	55909003	55909010	-	3	0	AGO1-4,AGO2	0	0	0	0	0	0	1	3
MIMAT0004548	hsa-miR-129-1-3p	ENSG00000181827	RFX7	protein_coding	chr15	56384980	56384986	56384980	56384986	-	10	0	AGO1-4,AGO2	0	0	1	0	0	1	1	3
MIMAT0004548	hsa-miR-129-1-3p	ENSG00000137809	ITGA11	protein_coding	chr15	68594348	68594354	68594348	68594354	-	1	0	AGO1-4	0	0	1	0	0	0	1	7
MIMAT0004548	hsa-miR-129-1-3p	ENSG00000137809	ITGA11	protein_coding	chr15	68594835	68594841	68594835	68594841	-	3	0	AGO1-4,AGO2	0	0	1	0	0	0	0	7
MIMAT0004548	hsa-miR-129-1-3p	ENSG00000166173	LARP6	protein_coding	chr15	71124006	71124012	71124006	71124012	-	1	0	AGO2	0	0	1	0	0	0	0	3
MIMAT0004548	hsa-miR-129-1-3p	ENSG00000156642	NPTN	protein_coding	chr15	73852802	73852808	73852801	73852829	-	23	1	AGO1,AGO1-4,AGO2	0	0	1	1	0	1	1	4
MIMAT0004548	hsa-miR-129-1-3p	ENSG00000169375	SIN3A	protein_coding	chr15	75661721	75661727	75661721	75661727	-	5	0	AGO1-4,AGO2	0	0	0	0	0	0	1	6
MIMAT0004548	hsa-miR-129-1-3p	ENSG00000103811	CTSH	protein_coding	chr15	79214190	79214196	79214190	79214196	-	2	0	AGO1-4	0	0	1	0	0	0	0	4
MIMAT0004548	hsa-miR-129-1-3p	ENSG00000103942	HOMER2	protein_coding	chr15	83518174	83518179	83518173	83518180	-	2	0	AGO1-4,AGO2	0	0	1	0	0	1	1	1
MIMAT0004548	hsa-miR-129-1-3p	ENSG00000140521	POLG	protein_coding	chr15	89859884	89859890	89859884	89859890	-	1	0	AGO1-4	0	0	1	0	0	0	0	5
MIMAT0004548	hsa-miR-129-1-3p	ENSG00000157823	AP3S2	protein_coding	chr15	90378265	90378271	90378265	90378271	-	2	0	AGO1-4,AGO2	0	0	1	0	0	0	0	1
MIMAT0004548	hsa-miR-129-1-3p	ENSG00000250021	C15orf38-AP3S2	protein_coding	chr15	90378265	90378271	90378265	90378271	-	2	0	AGO1-4,AGO2	0	0	1	0	0	0	0	5
MIMAT0004548	hsa-miR-129-1-3p	ENSG00000157823	AP3S2	protein_coding	chr15	90378365	90378370	90378365	90378370	-	1	0	AGO1-4	0	0	1	0	0	0	0	1
MIMAT0004548	hsa-miR-129-1-3p	ENSG00000250021	C15orf38-AP3S2	protein_coding	chr15	90378365	90378370	90378365	90378370	-	1	0	AGO1-4	0	0	1	0	0	0	0	5
MIMAT0004548	hsa-miR-129-1-3p	ENSG00000166068	SPRED1	protein_coding	chr15	38646790	38646796	38646790	38646797	+	3	0	AGO1,AGO2	0	0	0	0	0	1	1	7
MIMAT0004548	hsa-miR-129-1-3p	ENSG00000169105	CHST14	protein_coding	chr15	40764723	40764728	40764701	40764729	+	2	0	AGO1-4	0	0	1	1	0	0	0	4
MIMAT0004548	hsa-miR-129-1-3p	ENSG00000169105	CHST14	protein_coding	chr15	40765283	40765311	40765283	40765311	+	2	0	AGO2	0	0	0	1	0	0	0	4
MIMAT0004548	hsa-miR-129-1-3p	ENSG00000166133	RPUSD2	protein_coding	chr15	40866518	40866524	40866518	40866524	+	2	0	AGO1-4	0	0	1	0	0	0	0	2
MIMAT0004548	hsa-miR-129-1-3p	ENSG00000166734	CASC4	protein_coding	chr15	44707192	44707198	44707192	44707199	+	1	0	AGO1-4	0	0	1	0	0	0	1	3
MIMAT0004548	hsa-miR-129-1-3p	ENSG00000137770	CTDSPL2	protein_coding	chr15	44818532	44818538	44818532	44818538	+	3	0	AGO1-4,AGO2	0	0	1	0	0	0	1	5
MIMAT0004548	hsa-miR-129-1-3p	ENSG00000104131	EIF3J	protein_coding	chr15	44854459	44854464	44854437	44854465	+	2	0	AGO1-4	0	0	1	1	0	0	0	8
MIMAT0004548	hsa-miR-129-1-3p	ENSG00000104131	EIF3J	protein_coding	chr15	44854855	44854861	44854834	44854862	+	2	0	AGO1-4,AGO2	0	0	1	1	0	1	1	8
MIMAT0004548	hsa-miR-129-1-3p	ENSG00000138594	TMOD3	protein_coding	chr15	52201050	52201056	52201050	52201056	+	2	0	AGO1-4,AGO2	0	0	1	0	0	0	0	8
MIMAT0004548	hsa-miR-129-1-3p	ENSG00000138613	APH1B	protein_coding	chr15	63598466	63598472	63598445	63598473	+	1	0	AGO1-4	0	0	1	1	0	0	1	5
MIMAT0004548	hsa-miR-129-1-3p	ENSG00000138613	APH1B	protein_coding	chr15	63599600	63599605	63599578	63599606	+	1	0	AGO1-4	0	0	1	1	0	0	0	5
MIMAT0004548	hsa-miR-129-1-3p	ENSG00000180357	ZNF609	protein_coding	chr15	64792018	64792046	64792018	64792046	+	2	0	AGO2	0	0	0	1	0	0	0	2
MIMAT0004548	hsa-miR-129-1-3p	ENSG00000180357	ZNF609	protein_coding	chr15	64974593	64974621	64974593	64974621	+	2	0	AGO1-4,AGO2	0	0	0	1	0	0	0	2
MIMAT0004548	hsa-miR-129-1-3p	ENSG00000180357	ZNF609	protein_coding	chr15	64976919	64976925	64976897	64976925	+	2	0	AGO1-4	0	0	0	1	0	1	0	2
MIMAT0004548	hsa-miR-129-1-3p	ENSG00000174442	ZWILCH	protein_coding	chr15	66840937	66840943	66840937	66840943	+	1	0	AGO2	0	0	1	0	0	0	0	6
MIMAT0004548	hsa-miR-129-1-3p	ENSG00000166949	SMAD3	protein_coding	chr15	67484079	67484085	67484079	67484086	+	1	0	AGO1-4	0	0	0	0	0	1	1	3
MIMAT0004548	hsa-miR-129-1-3p	ENSG00000086666	ZFAND6	protein_coding	chr15	80430219	80430224	80430197	80430225	+	4	0	AGO1-4,AGO2	0	0	1	1	0	0	0	4
MIMAT0004548	hsa-miR-129-1-3p	ENSG00000086666	ZFAND6	protein_coding	chr15	80430252	80430257	80430230	80430258	+	6	0	AGO1-4,AGO2	0	0	1	1	0	0	0	4
MIMAT0004548	hsa-miR-129-1-3p	ENSG00000140526	ABHD2	protein_coding	chr15	89739550	89739556	89739550	89739556	+	1	0	AGO1-4	0	0	1	0	0	0	0	5
MIMAT0004548	hsa-miR-129-1-3p	ENSG00000140526	ABHD2	protein_coding	chr15	89744786	89744792	89744786	89744792	+	3	0	AGO1-4,AGO2	0	0	1	0	0	0	0	5
MIMAT0004548	hsa-miR-129-1-3p	ENSG00000140577	CRTC3	protein_coding	chr15	91187531	91187537	91187531	91187537	+	4	0	AGO1,AGO2	0	0	1	0	0	0	0	3
MIMAT0004548	hsa-miR-129-1-3p	ENSG00000140564	FURIN	protein_coding	chr15	91425545	91425551	91425545	91425551	+	3	0	AGO1-4,AGO2	0	0	0	0	0	1	1	2
MIMAT0004548	hsa-miR-129-1-3p	ENSG00000068305	MEF2A	protein_coding	chr15	100253515	100253520	100253493	100253521	+	2	0	AGO1-4,AGO2	0	0	1	1	0	1	1	3
MIMAT0004548	hsa-miR-129-1-3p	ENSG00000183475	ASB7	protein_coding	chr15	101190561	101190566	101190561	101190566	+	1	0	AGO2	0	0	1	0	0	0	0	5
MIMAT0004548	hsa-miR-129-1-3p	ENSG00000183475	ASB7	protein_coding	chr15	101190718	101190724	101190718	101190724	+	1	0	AGO2	0	0	1	0	0	0	0	5
MIMAT0004548	hsa-miR-129-1-3p	ENSG00000167972	ABCA3	protein_coding	chr16	2325950	2325956	2325950	2325956	-	1	0	AGO1-4	0	0	1	0	0	0	0	2
MIMAT0004548	hsa-miR-129-1-3p	ENSG00000010539	ZNF200	protein_coding	chr16	3273697	3273703	3273696	3273724	-	17	0	AGO1,AGO1-4,AGO2,AGO3	0	0	1	1	0	0	1	4
MIMAT0004548	hsa-miR-129-1-3p	ENSG00000166783	MARF1	protein_coding	chr16	15729541	15729569	15729541	15729569	-	7	0	AGO1,AGO2	0	0	0	1	0	0	0	4
MIMAT0004548	hsa-miR-129-1-3p	ENSG00000133393	FOPNL	protein_coding	chr16	15960731	15960737	15960731	15960737	-	2	0	AGO1-4,AGO2	0	0	1	0	0	0	0	5
MIMAT0004548	hsa-miR-129-1-3p	ENSG00000170540	ARL6IP1	protein_coding	chr16	18803514	18803520	18803514	18803520	-	11	0	AGO1,AGO1-4,AGO2	0	0	1	0	0	0	0	4
MIMAT0004548	hsa-miR-129-1-3p	ENSG00000157106	SMG1	protein_coding	chr16	18816793	18816799	18816793	18816799	-	4	0	AGO1-4,AGO2	0	0	1	0	0	0	0	5
MIMAT0004548	hsa-miR-129-1-3p	ENSG00000188215	DCUN1D3	protein_coding	chr16	20871070	20871076	20871069	20871097	-	14	0	AGO1,AGO2	0	0	1	1	0	1	1	6
MIMAT0004548	hsa-miR-129-1-3p	ENSG00000102882	MAPK3	protein_coding	chr16	30125607	30125613	30125606	30125634	-	2	0	AGO1-4	0	0	1	1	0	1	1	4
MIMAT0004548	hsa-miR-129-1-3p	ENSG00000102921	N4BP1	protein_coding	chr16	48575584	48575590	48575583	48575611	-	5	0	AGO1-4,AGO2	0	0	1	1	0	1	1	5
MIMAT0004548	hsa-miR-129-1-3p	ENSG00000102921	N4BP1	protein_coding	chr16	48576780	48576785	48576779	48576807	-	5	0	AGO1-4	0	0	1	1	0	0	0	5
MIMAT0004548	hsa-miR-129-1-3p	ENSG00000159461	AMFR	protein_coding	chr16	56395927	56395933	56395926	56395954	-	2	0	AGO1-4	0	0	1	1	0	0	0	5
MIMAT0004548	hsa-miR-129-1-3p	ENSG00000159461	AMFR	protein_coding	chr16	56396236	56396241	56396235	56396263	-	2	0	AGO1-4,AGO2	0	0	1	1	0	0	0	5
MIMAT0004548	hsa-miR-129-1-3p	ENSG00000125107	CNOT1	protein_coding	chr16	58554323	58554329	58554323	58554329	-	2	0	AGO1-4,AGO2	0	0	1	0	0	0	0	5
MIMAT0004548	hsa-miR-129-1-3p	ENSG00000167508	MVD	protein_coding	chr16	88718642	88718648	88718642	88718648	-	2	0	AGO1-4,AGO2	0	0	1	0	0	0	0	1
MIMAT0004548	hsa-miR-129-1-3p	ENSG00000167508	MVD	protein_coding	chr16	88718650	88718655	88718650	88718655	-	1	0	AGO1-4	0	0	1	0	0	0	0	1
MIMAT0004548	hsa-miR-129-1-3p	ENSG00000006194	ZNF263	protein_coding	chr16	3351241	3351247	3351241	3351247	+	1	0	AGO1-4	0	0	1	0	0	0	0	6
MIMAT0004548	hsa-miR-129-1-3p	ENSG00000103540	CCP110	protein_coding	chr16	19563444	19563450	19563423	19563451	+	3	0	AGO1,AGO2	0	0	1	1	0	1	1	5
MIMAT0004548	hsa-miR-129-1-3p	ENSG00000103540	CCP110	protein_coding	chr16	19563950	19563956	19563929	19563957	+	2	0	AGO1,AGO2	0	0	1	1	0	1	1	5
MIMAT0004548	hsa-miR-129-1-3p	ENSG00000185716	MOSMO	protein_coding	chr16	22093583	22093589	22093583	22093589	+	3	0	AGO2	0	0	1	0	0	0	0	4
MIMAT0004548	hsa-miR-129-1-3p	ENSG00000168488	ATXN2L	protein_coding	chr16	28847601	28847607	28847601	28847607	+	7	0	AGO1-4,AGO2	0	0	0	0	0	1	0	5
MIMAT0004548	hsa-miR-129-1-3p	ENSG00000168488	ATXN2L	protein_coding	chr16	28847871	28847877	28847871	28847877	+	4	0	AGO1-4,AGO2	0	0	0	0	0	1	0	5
MIMAT0004548	hsa-miR-129-1-3p	ENSG00000178188	SH2B1	protein_coding	chr16	28885439	28885444	28885438	28885445	+	4	0	AGO1-4,AGO2	0	0	1	0	0	1	1	2
MIMAT0004548	hsa-miR-129-1-3p	ENSG00000176953	NFATC2IP	protein_coding	chr16	28975252	28975258	28975231	28975259	+	4	0	AGO1-4,AGO2	0	0	1	1	0	0	1	6
MIMAT0004548	hsa-miR-129-1-3p	ENSG00000169682	SPNS1	protein_coding	chr16	28995821	28995827	28995821	28995827	+	2	0	AGO2	0	0	1	0	0	0	0	6
MIMAT0004548	hsa-miR-129-1-3p	ENSG00000197471	SPN	protein_coding	chr16	29678763	29678768	29678763	29678768	+	2	0	AGO1-4,AGO2	0	0	1	0	0	0	0	7
MIMAT0004548	hsa-miR-129-1-3p	ENSG00000156860	FBRS	protein_coding	chr16	30681365	30681371	30681365	30681371	+	1	0	AGO1	0	0	0	0	0	1	0	6
MIMAT0004548	hsa-miR-129-1-3p	ENSG00000083799	CYLD	protein_coding	chr16	50832486	50832492	50832486	50832492	+	1	0	AGO1-4	0	0	1	0	0	0	0	6
MIMAT0004548	hsa-miR-129-1-3p	ENSG00000140718	FTO	protein_coding	chr16	54155662	54155690	54155662	54155690	+	1	0	AGO1-4	0	0	0	1	0	0	0	5
MIMAT0004548	hsa-miR-129-1-3p	ENSG00000181938	GINS3	protein_coding	chr16	58439263	58439268	58439263	58439268	+	5	0	AGO1,AGO1-4,AGO2	0	0	1	0	0	0	0	7
MIMAT0004548	hsa-miR-129-1-3p	ENSG00000067955	CBFB	protein_coding	chr16	67134589	67134595	67134589	67134595	+	3	0	AGO1-4,AGO2	0	0	1	0	0	0	0	6
MIMAT0004548	hsa-miR-129-1-3p	ENSG00000039523	RIPOR1	protein_coding	chr16	67580389	67580417	67580389	67580417	+	1	2	AGO1-4	0	0	0	1	0	0	0	4
MIMAT0004548	hsa-miR-129-1-3p	ENSG00000039523	RIPOR1	protein_coding	chr16	67580419	67580447	67580419	67580447	+	2	0	AGO1-4	0	0	0	1	0	0	0	4
MIMAT0004548	hsa-miR-129-1-3p	ENSG00000184939	ZFP90	protein_coding	chr16	68599239	68599244	68599239	68599244	+	2	0	AGO1-4	0	0	1	0	0	0	0	2
MIMAT0004548	hsa-miR-129-1-3p	ENSG00000103047	TANGO6	protein_coding	chr16	69118640	69118645	69118640	69118645	+	1	0	AGO1	0	0	1	0	0	0	0	6
MIMAT0004548	hsa-miR-129-1-3p	ENSG00000103044	HAS3	protein_coding	chr16	69151129	69151135	69151129	69151135	+	2	0	AGO1-4,AGO2	0	0	0	0	0	0	1	4
MIMAT0004548	hsa-miR-129-1-3p	ENSG00000102908	NFAT5	protein_coding	chr16	69727140	69727168	69727140	69727168	+	7	0	AGO1-4,AGO2,AGO3	0	0	0	1	0	0	0	3
MIMAT0004548	hsa-miR-129-1-3p	ENSG00000102908	NFAT5	protein_coding	chr16	69733331	69733336	69733309	69733337	+	5	0	AGO1,AGO1-4,AGO2,AGO3	0	0	1	1	0	1	1	3
MIMAT0004548	hsa-miR-129-1-3p	ENSG00000102908	NFAT5	protein_coding	chr16	69733948	69733954	69733927	69733955	+	4	0	AGO1-4,AGO2	0	0	1	1	0	0	0	3
MIMAT0004548	hsa-miR-129-1-3p	ENSG00000102908	NFAT5	protein_coding	chr16	69735971	69735976	69735949	69735977	+	6	0	AGO1-4,AGO2	0	0	1	1	0	0	0	3
MIMAT0004548	hsa-miR-129-1-3p	ENSG00000157349	DDX19B	protein_coding	chr16	70368521	70368527	70368521	70368527	+	1	0	AGO2	0	0	1	0	0	0	0	2
MIMAT0004548	hsa-miR-129-1-3p	ENSG00000189091	SF3B3	protein_coding	chr16	70607179	70607184	70607157	70607185	+	2	0	AGO1-4	0	0	1	1	0	0	0	9
MIMAT0004548	hsa-miR-129-1-3p	ENSG00000189091	SF3B3	protein_coding	chr16	70607442	70607448	70607421	70607467	+	1	0	AGO1-4	0	0	1	2	0	0	0	9
MIMAT0004548	hsa-miR-129-1-3p	ENSG00000189091	SF3B3	protein_coding	chr16	70608430	70608458	70608430	70608458	+	2	0	AGO1,AGO1-4	0	0	0	1	0	0	0	9
MIMAT0004548	hsa-miR-129-1-3p	ENSG00000189091	SF3B3	protein_coding	chr16	70608813	70608819	70608792	70608820	+	1	0	AGO1-4	0	0	1	1	0	0	0	9
MIMAT0004548	hsa-miR-129-1-3p	ENSG00000103150	MLYCD	protein_coding	chr16	83949572	83949578	83949572	83949578	+	1	0	AGO1-4	0	0	1	0	0	0	0	2
MIMAT0004548	hsa-miR-129-1-3p	ENSG00000131149	GSE1	protein_coding	chr16	85706643	85706649	85706622	85706650	+	2	0	AGO1-4	0	0	1	1	0	1	1	3
MIMAT0004548	hsa-miR-129-1-3p	ENSG00000131143	COX4I1	protein_coding	chr16	85840431	85840436	85840409	85840437	+	9	8	AGO1-4,AGO2	0	0	1	1	0	0	0	1
MIMAT0004548	hsa-miR-129-1-3p	ENSG00000074356	NCBP3	protein_coding	chr17	3714843	3714849	3714843	3714849	-	2	0	AGO2	0	0	1	0	0	0	0	3
MIMAT0004548	hsa-miR-129-1-3p	ENSG00000108509	CAMTA2	protein_coding	chr17	4871408	4871423	4871395	4871436	-	4	0	AGO1-4,AGO2	0	0	0	2	0	0	0	3
MIMAT0004548	hsa-miR-129-1-3p	ENSG00000108509	CAMTA2	protein_coding	chr17	4871635	4871663	4871635	4871663	-	5	0	AGO1-4,AGO2	0	0	0	1	0	0	0	3
MIMAT0004548	hsa-miR-129-1-3p	ENSG00000108509	CAMTA2	protein_coding	chr17	4885062	4885090	4885062	4885090	-	1	0	AGO2	0	0	0	1	0	0	0	3
MIMAT0004548	hsa-miR-129-1-3p	ENSG00000175826	CTDNEP1	protein_coding	chr17	7147081	7147087	7147081	7147087	-	5	0	AGO1-4	0	0	1	0	0	0	1	3
MIMAT0004548	hsa-miR-129-1-3p	ENSG00000274180	NATD1	protein_coding	chr17	21144327	21144332	21144327	21144332	-	1	0	AGO1-4	0	0	1	0	0	0	0	2
MIMAT0004548	hsa-miR-129-1-3p	ENSG00000087111	PIGS	protein_coding	chr17	26882007	26882035	26882007	26882035	-	1	0	AGO2	0	0	0	1	0	0	0	5
MIMAT0004548	hsa-miR-129-1-3p	ENSG00000087111	PIGS	protein_coding	chr17	26890878	26890906	26890878	26890906	-	1	0	AGO1	0	0	0	1	0	0	0	5
MIMAT0004548	hsa-miR-129-1-3p	ENSG00000108666	C17orf75	protein_coding	chr17	30664937	30664965	30664937	30664965	-	1	1	AGO2	0	0	0	1	0	0	0	0
MIMAT0004548	hsa-miR-129-1-3p	ENSG00000073536	NLE1	protein_coding	chr17	33455862	33455867	33455862	33455867	-	1	0	AGO1-4	0	0	1	0	0	0	0	5
MIMAT0004548	hsa-miR-129-1-3p	ENSG00000073536	NLE1	protein_coding	chr17	33456667	33456672	33456667	33456672	-	1	0	AGO2	0	0	1	0	0	0	0	5
MIMAT0004548	hsa-miR-129-1-3p	ENSG00000073536	NLE1	protein_coding	chr17	33456681	33456686	33456681	33456686	-	1	0	AGO2	0	0	1	0	0	0	0	5
MIMAT0004548	hsa-miR-129-1-3p	ENSG00000073536	NLE1	protein_coding	chr17	33457093	33457099	33457093	33457099	-	1	0	AGO1-4	0	0	1	0	0	0	0	5
MIMAT0004548	hsa-miR-129-1-3p	ENSG00000278540	ACACA	protein_coding	chr17	35442867	35442872	35442866	35442894	-	1	0	AGO1-4	0	0	1	1	0	0	0	2
MIMAT0004548	hsa-miR-129-1-3p	ENSG00000278540	ACACA	protein_coding	chr17	35443931	35443936	35443930	35443958	-	2	0	AGO1-4	0	0	1	1	0	0	0	2
MIMAT0004548	hsa-miR-129-1-3p	ENSG00000278540	ACACA	protein_coding	chr17	35444205	35444211	35444204	35444232	-	2	0	AGO1-4	0	0	1	1	0	0	0	2
MIMAT0004548	hsa-miR-129-1-3p	ENSG00000278540	ACACA	protein_coding	chr17	35478326	35478354	35478326	35478354	-	2	0	AGO1-4	0	0	0	1	0	0	0	2
MIMAT0004548	hsa-miR-129-1-3p	ENSG00000125686	MED1	protein_coding	chr17	37563330	37563335	37563329	37563336	-	5	0	AGO1-4,AGO2	0	0	1	0	0	1	1	4
MIMAT0004548	hsa-miR-129-1-3p	ENSG00000131473	ACLY	protein_coding	chr17	40023529	40023535	40023529	40023535	-	9	0	AGO1-4,AGO2	0	0	1	0	0	0	0	7
MIMAT0004548	hsa-miR-129-1-3p	ENSG00000108861	DUSP3	protein_coding	chr17	41843777	41843783	41843777	41843783	-	1	0	AGO1-4	0	0	1	0	0	0	0	5
MIMAT0004548	hsa-miR-129-1-3p	ENSG00000198740	ZNF652	protein_coding	chr17	47374238	47374244	47374237	47374244	-	2	0	AGO1-4	0	0	1	0	0	0	1	3
MIMAT0004548	hsa-miR-129-1-3p	ENSG00000166292	TMEM100	protein_coding	chr17	53797827	53797833	53797826	53797854	-	3	0	AGO2	0	0	1	1	0	1	1	2
MIMAT0004548	hsa-miR-129-1-3p	ENSG00000068097	HEATR6	protein_coding	chr17	58137361	58137389	58137361	58137389	-	1	0	AGO1-4	0	0	0	1	0	0	0	5
MIMAT0004548	hsa-miR-129-1-3p	ENSG00000108510	MED13	protein_coding	chr17	60022907	60022913	60022907	60022913	-	7	0	AGO1-4,AGO2	0	0	0	0	0	1	0	3
MIMAT0004548	hsa-miR-129-1-3p	ENSG00000125695	AC046185.1	protein_coding	chr17	61780259	61780287	61780259	61780287	-	4	0	AGO1-4,AGO2	0	0	0	1	0	0	0	0
MIMAT0004548	hsa-miR-129-1-3p	ENSG00000266173	STRADA	protein_coding	chr17	61780259	61780287	61780259	61780287	-	4	0	AGO1-4,AGO2	0	0	0	1	0	0	0	2
MIMAT0004548	hsa-miR-129-1-3p	ENSG00000108588	CCDC47	protein_coding	chr17	61824052	61824058	61824051	61824079	-	5	0	AGO1-4,AGO2	0	0	1	1	0	0	0	8
MIMAT0004548	hsa-miR-129-1-3p	ENSG00000120063	GNA13	protein_coding	chr17	63008376	63008381	63008376	63008381	-	1	0	AGO1-4	0	0	1	0	0	0	0	5
MIMAT0004548	hsa-miR-129-1-3p	ENSG00000120063	GNA13	protein_coding	chr17	63009901	63009906	63009900	63009928	-	3	0	AGO1-4,AGO2	0	0	1	1	0	1	1	5
MIMAT0004548	hsa-miR-129-1-3p	ENSG00000179604	CDC42EP4	protein_coding	chr17	71281318	71281324	71281318	71281324	-	2	0	AGO1-4	0	0	1	0	0	0	0	4
MIMAT0004548	hsa-miR-129-1-3p	ENSG00000132475	H3F3B	protein_coding	chr17	73773912	73773918	73773911	73773939	-	24	0	AGO1,AGO1-4,AGO2	0	0	1	1	0	1	1	5
MIMAT0004548	hsa-miR-129-1-3p	ENSG00000182473	EXOC7	protein_coding	chr17	74077207	74077235	74077207	74077235	-	3	0	AGO2	0	0	0	1	0	0	0	8
MIMAT0004548	hsa-miR-129-1-3p	ENSG00000182473	EXOC7	protein_coding	chr17	74078543	74078571	74078543	74078571	-	1	1	AGO1-4	0	0	0	1	0	0	0	8
MIMAT0004548	hsa-miR-129-1-3p	ENSG00000185813	PCYT2	protein_coding	chr17	79859632	79859637	79859632	79859637	-	1	0	AGO1-4	0	0	1	0	0	0	0	2
MIMAT0004548	hsa-miR-129-1-3p	ENSG00000185813	PCYT2	protein_coding	chr17	79862339	79862344	79862339	79862344	-	1	0	AGO1-4	0	0	1	0	0	0	0	2
MIMAT0004548	hsa-miR-129-1-3p	ENSG00000197063	MAFG	protein_coding	chr17	79877496	79877501	79877495	79877523	-	4	0	AGO1-4,AGO2	0	0	1	1	0	0	0	7
MIMAT0004548	hsa-miR-129-1-3p	ENSG00000197063	MAFG	protein_coding	chr17	79878667	79878673	79878666	79878694	-	4	0	AGO1-4,AGO2	0	0	1	1	0	0	1	7
MIMAT0004548	hsa-miR-129-1-3p	ENSG00000197063	MAFG	protein_coding	chr17	79878896	79878901	79878895	79878923	-	4	0	AGO2	0	0	1	1	0	0	0	7
MIMAT0004548	hsa-miR-129-1-3p	ENSG00000197063	MAFG	protein_coding	chr17	79879031	79879036	79879030	79879058	-	6	0	AGO2	0	0	1	1	0	0	0	7
MIMAT0004548	hsa-miR-129-1-3p	ENSG00000183010	PYCR1	protein_coding	chr17	79890543	79890549	79890543	79890549	-	1	0	AGO1-4	0	0	1	0	0	0	0	5
MIMAT0004548	hsa-miR-129-1-3p	ENSG00000188176	SMTNL2	protein_coding	chr17	4510994	4511000	4510994	4511000	+	1	0	AGO1-4	0	0	0	0	0	0	1	2
MIMAT0004548	hsa-miR-129-1-3p	ENSG00000129204	USP6	protein_coding	chr17	5077279	5077285	5077258	5077286	+	2	0	AGO2	0	0	1	1	0	1	1	0
MIMAT0004548	hsa-miR-129-1-3p	ENSG00000161939	RNASEK-C17orf49	protein_coding	chr17	6920265	6920293	6920265	6920293	+	1	1	AGO1-4	0	0	0	1	0	0	0	1
MIMAT0004548	hsa-miR-129-1-3p	ENSG00000258315	C17orf49	protein_coding	chr17	6920265	6920293	6920265	6920293	+	1	1	AGO1-4	0	0	0	1	0	0	0	4
MIMAT0004548	hsa-miR-129-1-3p	ENSG00000161939	RNASEK-C17orf49	protein_coding	chr17	6920697	6920725	6920697	6920725	+	2	0	AGO1-4	0	0	0	1	0	0	0	1
MIMAT0004548	hsa-miR-129-1-3p	ENSG00000258315	C17orf49	protein_coding	chr17	6920697	6920725	6920697	6920725	+	2	0	AGO1-4	0	0	0	1	0	0	0	4
MIMAT0004548	hsa-miR-129-1-3p	ENSG00000065559	MAP2K4	protein_coding	chr17	12044607	12044612	12044585	12044613	+	5	0	AGO1-4,AGO2	0	0	1	1	0	1	1	4
MIMAT0004548	hsa-miR-129-1-3p	ENSG00000006740	ARHGAP44	protein_coding	chr17	12893863	12893869	12893863	12893869	+	1	0	AGO2	0	0	1	0	0	0	0	2
MIMAT0004548	hsa-miR-129-1-3p	ENSG00000266302	AC098850.3	protein_coding	chr17	16706754	16706761	16706754	16706761	+	3	0	AGO2	0	0	0	0	0	0	1	1
MIMAT0004548	hsa-miR-129-1-3p	ENSG00000072134	EPN2	protein_coding	chr17	19237699	19237705	19237678	19237706	+	1	0	AGO1-4	0	0	1	1	0	0	0	7
MIMAT0004548	hsa-miR-129-1-3p	ENSG00000072134	EPN2	protein_coding	chr17	19237803	19237808	19237781	19237809	+	2	1	AGO1-4	0	0	1	1	0	0	0	7
MIMAT0004548	hsa-miR-129-1-3p	ENSG00000076604	TRAF4	protein_coding	chr17	27076804	27076809	27076782	27076810	+	11	1	AGO1-4,AGO2	0	0	0	1	0	1	1	6
MIMAT0004548	hsa-miR-129-1-3p	ENSG00000010244	ZNF207	protein_coding	chr17	30697195	30697200	30697195	30697200	+	6	0	AGO1-4,AGO2	0	0	1	0	0	0	0	6
MIMAT0004548	hsa-miR-129-1-3p	ENSG00000010244	ZNF207	protein_coding	chr17	30698342	30698348	30698321	30698349	+	2	0	AGO2	0	0	1	1	0	0	0	6
MIMAT0004548	hsa-miR-129-1-3p	ENSG00000010244	ZNF207	protein_coding	chr17	30699917	30699945	30699917	30699945	+	1	0	AGO2	0	0	0	1	0	0	0	6
MIMAT0004548	hsa-miR-129-1-3p	ENSG00000010244	ZNF207	protein_coding	chr17	30705283	30705311	30705283	30705311	+	1	0	AGO2	0	0	0	1	0	0	0	6
MIMAT0004548	hsa-miR-129-1-3p	ENSG00000176749	CDK5R1	protein_coding	chr17	30816145	30816173	30816145	30816173	+	2	0	AGO1,AGO2	0	0	0	1	0	0	0	3
MIMAT0004548	hsa-miR-129-1-3p	ENSG00000275023	MLLT6	protein_coding	chr17	36882862	36882867	36882862	36882867	+	2	0	AGO1-4,AGO2	0	0	1	0	0	0	0	6
MIMAT0004548	hsa-miR-129-1-3p	ENSG00000275023	MLLT6	protein_coding	chr17	36883606	36883612	36883606	36883612	+	7	0	AGO1-4	0	0	1	0	0	0	1	6
MIMAT0004548	hsa-miR-129-1-3p	ENSG00000188895	MSL1	protein_coding	chr17	38290938	38290944	38290917	38290945	+	1	0	AGO1-4	0	0	1	1	0	1	0	2
MIMAT0004548	hsa-miR-129-1-3p	ENSG00000108349	CASC3	protein_coding	chr17	38318331	38318359	38318331	38318359	+	4	0	AGO1-4,AGO2	0	0	0	1	0	0	0	5
MIMAT0004548	hsa-miR-129-1-3p	ENSG00000108349	CASC3	protein_coding	chr17	38326753	38326759	38326732	38326760	+	2	0	AGO2	0	0	1	1	0	0	0	5
MIMAT0004548	hsa-miR-129-1-3p	ENSG00000108349	CASC3	protein_coding	chr17	38327577	38327582	38327555	38327583	+	5	0	AGO1,AGO1-4,AGO2	0	0	1	1	0	0	0	5
MIMAT0004548	hsa-miR-129-1-3p	ENSG00000108349	CASC3	protein_coding	chr17	38327848	38327876	38327848	38327876	+	2	0	AGO1-4,AGO2	0	0	0	1	0	0	0	5
MIMAT0004548	hsa-miR-129-1-3p	ENSG00000173812	EIF1	protein_coding	chr17	39848489	39848495	39848489	39848495	+	1	0	AGO1-4	0	0	1	0	0	0	0	0
MIMAT0004548	hsa-miR-129-1-3p	ENSG00000108788	MLX	protein_coding	chr17	40724518	40724524	40724518	40724524	+	3	0	AGO1-4,AGO2	0	0	1	0	0	0	0	7
MIMAT0004548	hsa-miR-129-1-3p	ENSG00000108797	CNTNAP1	protein_coding	chr17	40850686	40850714	40850686	40850714	+	2	0	AGO2	0	0	0	1	0	0	0	1
MIMAT0004548	hsa-miR-129-1-3p	ENSG00000073670	ADAM11	protein_coding	chr17	42858735	42858741	42858735	42858741	+	1	0	AGO1-4	0	0	1	0	0	0	0	1
MIMAT0004548	hsa-miR-129-1-3p	ENSG00000073670	ADAM11	protein_coding	chr17	42858806	42858812	42858806	42858812	+	2	0	AGO1-4,AGO2	0	0	1	0	0	0	0	1
MIMAT0004548	hsa-miR-129-1-3p	ENSG00000108439	PNPO	protein_coding	chr17	46024179	46024184	46024179	46024184	+	5	0	AGO1-4,AGO2	0	0	1	0	0	0	0	6
MIMAT0004548	hsa-miR-129-1-3p	ENSG00000108439	PNPO	protein_coding	chr17	46025509	46025515	46025509	46025515	+	2	0	AGO2	0	0	1	0	0	0	0	6
MIMAT0004548	hsa-miR-129-1-3p	ENSG00000082641	NFE2L1	protein_coding	chr17	46137052	46137057	46137030	46137058	+	3	3	AGO1-4	0	0	1	1	0	1	1	3
MIMAT0004548	hsa-miR-129-1-3p	ENSG00000082641	NFE2L1	protein_coding	chr17	46138174	46138202	46138174	46138202	+	7	0	AGO1-4	0	0	0	1	0	0	0	3
MIMAT0004548	hsa-miR-129-1-3p	ENSG00000082641	NFE2L1	protein_coding	chr17	46138466	46138494	46138466	46138494	+	3	0	AGO1-4,AGO2	0	0	0	1	0	0	0	3
MIMAT0004548	hsa-miR-129-1-3p	ENSG00000136436	CALCOCO2	protein_coding	chr17	46940535	46940541	46940514	46940542	+	8	0	AGO1,AGO1-4,AGO2	0	0	1	1	0	0	0	6
MIMAT0004548	hsa-miR-129-1-3p	ENSG00000153944	MSI2	protein_coding	chr17	55760790	55760796	55760790	55760796	+	3	0	AGO1-4	0	0	0	0	0	0	1	2
MIMAT0004548	hsa-miR-129-1-3p	ENSG00000264364	DYNLL2	protein_coding	chr17	56166986	56166991	56166964	56166992	+	7	0	AGO1-4,AGO2	0	0	1	1	0	0	0	2
MIMAT0004548	hsa-miR-129-1-3p	ENSG00000264364	DYNLL2	protein_coding	chr17	56167307	56167313	56167286	56167314	+	8	0	AGO1-4,AGO2	0	0	1	1	0	0	1	2
MIMAT0004548	hsa-miR-129-1-3p	ENSG00000264364	DYNLL2	protein_coding	chr17	56168038	56168043	56168016	56168044	+	5	1	AGO1-4	0	0	1	1	0	0	0	2
MIMAT0004548	hsa-miR-129-1-3p	ENSG00000170836	PPM1D	protein_coding	chr17	58740957	58740962	58740957	58740962	+	13	0	AGO1,AGO1-4,AGO2	0	0	1	0	0	0	0	4
MIMAT0004548	hsa-miR-129-1-3p	ENSG00000170836	PPM1D	protein_coding	chr17	58741205	58741210	58741205	58741211	+	5	0	AGO1-4,AGO2	0	0	1	0	0	0	1	4
MIMAT0004548	hsa-miR-129-1-3p	ENSG00000121068	TBX2	protein_coding	chr17	59486595	59486623	59486595	59486623	+	3	0	AGO1-4	0	0	0	1	0	0	0	2
MIMAT0004548	hsa-miR-129-1-3p	ENSG00000087995	METTL2A	protein_coding	chr17	60526644	60526650	60526644	60526650	+	2	0	AGO1,AGO1-4	0	0	1	0	0	0	0	4
MIMAT0004548	hsa-miR-129-1-3p	ENSG00000170921	TANC2	protein_coding	chr17	61498145	61498151	61498124	61498152	+	4	0	AGO1-4	0	0	1	1	0	0	0	3
MIMAT0004548	hsa-miR-129-1-3p	ENSG00000170921	TANC2	protein_coding	chr17	61503621	61503649	61503621	61503649	+	1	0	AGO1-4	0	0	0	1	0	0	0	3
MIMAT0004548	hsa-miR-129-1-3p	ENSG00000136485	DCAF7	protein_coding	chr17	61666722	61666750	61666722	61666750	+	9	0	AGO1-4,AGO2	0	0	0	1	0	0	0	6
MIMAT0004548	hsa-miR-129-1-3p	ENSG00000136485	DCAF7	protein_coding	chr17	61671377	61671405	61671377	61671405	+	11	0	AGO1,AGO1-4,AGO2	0	0	0	1	0	0	0	6
MIMAT0004548	hsa-miR-129-1-3p	ENSG00000198909	MAP3K3	protein_coding	chr17	61773431	61773459	61773431	61773459	+	1	0	AGO2	0	0	0	1	0	0	0	4
MIMAT0004548	hsa-miR-129-1-3p	ENSG00000198909	MAP3K3	protein_coding	chr17	61773580	61773608	61773580	61773608	+	7	0	AGO1-4,AGO2	0	0	0	1	0	0	0	4
MIMAT0004548	hsa-miR-129-1-3p	ENSG00000108984	MAP2K6	protein_coding	chr17	67538355	67538383	67538355	67538383	+	1	0	AGO2	0	0	0	1	0	0	0	5
MIMAT0004548	hsa-miR-129-1-3p	ENSG00000161526	SAP30BP	protein_coding	chr17	73703217	73703223	73703217	73703223	+	1	0	AGO2	0	0	1	0	0	0	0	3
MIMAT0004548	hsa-miR-129-1-3p	ENSG00000132478	UNK	protein_coding	chr17	73821138	73821166	73821138	73821166	+	1	0	AGO2	0	0	0	1	0	0	0	4
MIMAT0004548	hsa-miR-129-1-3p	ENSG00000129657	SEC14L1	protein_coding	chr17	75202316	75202344	75202316	75202344	+	3	0	AGO1-4	0	0	0	1	0	0	0	4
MIMAT0004548	hsa-miR-129-1-3p	ENSG00000129657	SEC14L1	protein_coding	chr17	75210354	75210360	75210333	75210361	+	3	0	AGO1-4,AGO2	0	0	1	1	0	0	1	4
MIMAT0004548	hsa-miR-129-1-3p	ENSG00000129657	SEC14L1	protein_coding	chr17	75212385	75212386	75212359	75212413	+	1	0	AGO2	0	0	1	3	0	0	0	4
MIMAT0004548	hsa-miR-129-1-3p	ENSG00000129657	SEC14L1	protein_coding	chr17	75212394	75212399	75212394	75212399	+	1	0	AGO2	0	0	1	0	0	0	0	4
MIMAT0004548	hsa-miR-129-1-3p	ENSG00000129657	SEC14L1	protein_coding	chr17	75212411	75212412	75212407	75212439	+	1	0	AGO2	0	0	1	1	0	0	0	4
MIMAT0004548	hsa-miR-129-1-3p	ENSG00000129657	SEC14L1	protein_coding	chr17	75212437	75212438	75212424	75212465	+	2	0	AGO2	0	0	1	2	0	0	0	4
MIMAT0004548	hsa-miR-129-1-3p	ENSG00000129657	SEC14L1	protein_coding	chr17	75212450	75212451	75212446	75212478	+	2	0	AGO2	0	0	1	1	0	0	0	4
MIMAT0004548	hsa-miR-129-1-3p	ENSG00000129657	SEC14L1	protein_coding	chr17	75212459	75212464	75212459	75212464	+	2	0	AGO2	0	0	1	0	0	0	0	4
MIMAT0004548	hsa-miR-129-1-3p	ENSG00000129657	SEC14L1	protein_coding	chr17	75212472	75212477	75212472	75212477	+	2	0	AGO2	0	0	1	0	0	0	0	4
MIMAT0004548	hsa-miR-129-1-3p	ENSG00000108639	SYNGR2	protein_coding	chr17	76167989	76167995	76167989	76167995	+	2	0	AGO1-4	0	0	0	0	0	0	1	7
MIMAT0004548	hsa-miR-129-1-3p	ENSG00000108639	SYNGR2	protein_coding	chr17	76168204	76168209	76168204	76168209	+	6	0	AGO1-4	0	0	1	0	0	0	0	7
MIMAT0004548	hsa-miR-129-1-3p	ENSG00000108639	SYNGR2	protein_coding	chr17	76168616	76168622	76168616	76168622	+	9	0	AGO1,AGO1-4,AGO2	0	0	1	0	0	0	0	7
MIMAT0004548	hsa-miR-129-1-3p	ENSG00000141552	ANAPC11	protein_coding	chr17	79858046	79858052	79858046	79858052	+	5	0	AGO1-4,AGO2	0	0	1	0	0	0	0	2
MIMAT0004548	hsa-miR-129-1-3p	ENSG00000132199	ENOSF1	protein_coding	chr18	674035	674041	674034	674062	-	5	0	AGO1-4,AGO2	0	0	1	1	0	0	0	5
MIMAT0004548	hsa-miR-129-1-3p	ENSG00000176105	YES1	protein_coding	chr18	722194	722200	722194	722200	-	2	0	AGO1-4,AGO2	0	0	1	0	0	1	1	9
MIMAT0004548	hsa-miR-129-1-3p	ENSG00000154864	PIEZO2	protein_coding	chr18	10670766	10670771	10670766	10670771	-	1	0	AGO1-4	0	0	1	0	0	0	0	5
MIMAT0004548	hsa-miR-129-1-3p	ENSG00000154864	PIEZO2	protein_coding	chr18	10671302	10671307	10671302	10671307	-	1	0	AGO2	0	0	1	0	0	0	0	5
MIMAT0004548	hsa-miR-129-1-3p	ENSG00000176624	MEX3C	protein_coding	chr18	48702169	48702174	48702169	48702174	-	3	0	AGO1-4,AGO2	0	0	1	0	0	0	0	2
MIMAT0004548	hsa-miR-129-1-3p	ENSG00000101493	ZNF516	protein_coding	chr18	74073638	74073644	74073638	74073644	-	1	0	AGO2	0	0	0	0	0	1	1	2
MIMAT0004548	hsa-miR-129-1-3p	ENSG00000168461	RAB31	protein_coding	chr18	9860393	9860399	9860372	9860408	+	2	0	AGO1-4,AGO2	0	0	1	2	0	0	0	9
MIMAT0004548	hsa-miR-129-1-3p	ENSG00000168461	RAB31	protein_coding	chr18	9860402	9860407	9860402	9860407	+	2	0	AGO1-4,AGO2	0	0	1	0	0	0	0	9
MIMAT0004548	hsa-miR-129-1-3p	ENSG00000168461	RAB31	protein_coding	chr18	9860634	9860639	9860612	9860640	+	4	0	AGO1-4,AGO2	0	0	1	1	0	0	0	9
MIMAT0004548	hsa-miR-129-1-3p	ENSG00000168461	RAB31	protein_coding	chr18	9862029	9862057	9862029	9862057	+	1	0	AGO2	0	0	0	1	0	0	0	9
MIMAT0004548	hsa-miR-129-1-3p	ENSG00000134508	CABLES1	protein_coding	chr18	20837696	20837702	20837696	20837702	+	1	0	AGO1-4	0	0	1	0	0	0	0	6
MIMAT0004548	hsa-miR-129-1-3p	ENSG00000167680	SEMA6B	protein_coding	chr19	4542818	4542824	4542817	4542845	-	1	0	AGO1-4	0	0	1	1	0	1	1	4
MIMAT0004548	hsa-miR-129-1-3p	ENSG00000130165	ELOF1	protein_coding	chr19	11663914	11663920	11663914	11663920	-	1	0	AGO1	0	0	1	0	0	0	0	1
MIMAT0004548	hsa-miR-129-1-3p	ENSG00000105612	DNASE2	protein_coding	chr19	12986193	12986199	12986193	12986199	-	1	0	AGO2	0	0	1	0	0	0	0	6
MIMAT0004548	hsa-miR-129-1-3p	ENSG00000064547	LPAR2	protein_coding	chr19	19734701	19734707	19734701	19734707	-	1	0	AGO1-4	0	0	1	0	0	0	0	4
MIMAT0004548	hsa-miR-129-1-3p	ENSG00000105245	NUMBL	protein_coding	chr19	41172909	41172914	41172908	41172915	-	6	0	AGO1-4,AGO2	0	0	0	0	0	1	1	1
MIMAT0004548	hsa-miR-129-1-3p	ENSG00000278318	ZNF229	protein_coding	chr19	44933214	44933242	44933214	44933242	-	1	0	AGO2	0	0	0	1	0	0	0	3
MIMAT0004548	hsa-miR-129-1-3p	ENSG00000278318	ZNF229	protein_coding	chr19	44933715	44933743	44933715	44933743	-	1	0	AGO1-4	0	0	0	1	0	0	0	3
MIMAT0004548	hsa-miR-129-1-3p	ENSG00000278318	ZNF229	protein_coding	chr19	44934051	44934079	44934051	44934079	-	1	0	AGO1-4	0	0	0	1	0	0	0	3
MIMAT0004548	hsa-miR-129-1-3p	ENSG00000204673	AKT1S1	protein_coding	chr19	50372771	50372777	50372771	50372777	-	2	0	AGO1-4	0	0	1	0	0	0	0	7
MIMAT0004548	hsa-miR-129-1-3p	ENSG00000256683	ZNF350	protein_coding	chr19	52467767	52467773	52467767	52467773	-	1	0	AGO1	0	0	1	0	0	0	0	5
MIMAT0004548	hsa-miR-129-1-3p	ENSG00000179943	FIZ1	protein_coding	chr19	56103871	56103892	56103871	56103892	-	3	0	AGO1-4	0	1	0	0	0	0	0	1
MIMAT0004548	hsa-miR-129-1-3p	ENSG00000179922	ZNF784	protein_coding	chr19	56133392	56133398	56133392	56133398	-	2	0	AGO2	0	0	0	0	0	0	1	1
MIMAT0004548	hsa-miR-129-1-3p	ENSG00000197128	ZNF772	protein_coding	chr19	57982263	57982268	57982263	57982268	-	2	0	AGO1-4,AGO2	0	0	1	0	0	0	0	3
MIMAT0004548	hsa-miR-129-1-3p	ENSG00000197128	ZNF772	protein_coding	chr19	57982383	57982388	57982383	57982388	-	3	0	AGO1-4	0	0	1	0	0	0	0	3
MIMAT0004548	hsa-miR-129-1-3p	ENSG00000173480	ZNF417	protein_coding	chr19	58418880	58418885	58418880	58418885	-	1	0	AGO2	0	0	1	0	0	0	0	1
MIMAT0004548	hsa-miR-129-1-3p	ENSG00000008382	MPND	protein_coding	chr19	4357357	4357380	4357357	4357380	+	3	0	AGO1-4,AGO2	0	1	0	0	0	0	0	3
MIMAT0004548	hsa-miR-129-1-3p	ENSG00000179262	RAD23A	protein_coding	chr19	13064360	13064366	13064360	13064366	+	4	0	AGO1,AGO1-4	0	0	1	0	0	0	0	4
MIMAT0004548	hsa-miR-129-1-3p	ENSG00000167487	KLHL26	protein_coding	chr19	18781030	18781036	18781030	18781036	+	1	0	AGO2	0	0	1	0	0	0	1	2
MIMAT0004548	hsa-miR-129-1-3p	ENSG00000118620	ZNF430	protein_coding	chr19	21242419	21242425	21242419	21242425	+	3	0	AGO2	0	0	1	0	0	0	0	3
MIMAT0004548	hsa-miR-129-1-3p	ENSG00000168813	ZNF507	protein_coding	chr19	32844018	32844046	32844018	32844046	+	6	0	AGO1-4,AGO2	0	0	0	1	0	0	0	3
MIMAT0004548	hsa-miR-129-1-3p	ENSG00000168813	ZNF507	protein_coding	chr19	32845672	32845700	32845672	32845700	+	2	0	AGO1-4	0	0	0	1	0	0	0	3
MIMAT0004548	hsa-miR-129-1-3p	ENSG00000168813	ZNF507	protein_coding	chr19	32874322	32874328	32874301	32874329	+	3	0	AGO1-4,AGO2	0	0	1	1	0	0	0	3
MIMAT0004548	hsa-miR-129-1-3p	ENSG00000168813	ZNF507	protein_coding	chr19	32876951	32876956	32876929	32876957	+	4	0	AGO1-4,AGO2	0	0	1	1	0	0	0	3
MIMAT0004548	hsa-miR-129-1-3p	ENSG00000186326	RGS9BP	protein_coding	chr19	33168623	33168629	33168602	33168630	+	1	0	AGO1-4	0	0	1	1	0	0	0	0
MIMAT0004548	hsa-miR-129-1-3p	ENSG00000089356	FXYD3	protein_coding	chr19	35613915	35613921	35613915	35613921	+	1	0	AGO1-4	0	0	1	0	0	0	0	2
MIMAT0004548	hsa-miR-129-1-3p	ENSG00000256294	ZNF225	protein_coding	chr19	44636406	44636412	44636406	44636412	+	1	0	AGO1-4	0	0	1	0	0	0	1	4
MIMAT0004548	hsa-miR-129-1-3p	ENSG00000167380	ZNF226	protein_coding	chr19	44680691	44680697	44680691	44680697	+	2	0	AGO1-4,AGO2	0	0	1	0	0	0	1	2
MIMAT0004548	hsa-miR-129-1-3p	ENSG00000167380	ZNF226	protein_coding	chr19	44681955	44681961	44681955	44681961	+	1	0	AGO1-4	0	0	1	0	0	0	0	2
MIMAT0004548	hsa-miR-129-1-3p	ENSG00000159915	ZNF233	protein_coding	chr19	44777775	44777780	44777753	44777793	+	2	0	AGO1,AGO1-4	0	0	1	2	0	0	0	2
MIMAT0004548	hsa-miR-129-1-3p	ENSG00000159915	ZNF233	protein_coding	chr19	44777787	44777792	44777787	44777792	+	2	0	AGO1,AGO1-4	0	0	1	0	0	0	0	2
MIMAT0004548	hsa-miR-129-1-3p	ENSG00000159915	ZNF233	protein_coding	chr19	44777942	44777948	44777921	44777949	+	1	0	AGO1-4	0	0	1	1	0	0	0	2
MIMAT0004548	hsa-miR-129-1-3p	ENSG00000159915	ZNF233	protein_coding	chr19	44778167	44778195	44778167	44778195	+	2	0	AGO1,AGO2	0	0	0	1	0	0	0	2
MIMAT0004548	hsa-miR-129-1-3p	ENSG00000073008	PVR	protein_coding	chr19	45165939	45165945	45165939	45165945	+	1	0	AGO1-4	0	0	1	0	0	0	0	7
MIMAT0004548	hsa-miR-129-1-3p	ENSG00000105443	CYTH2	protein_coding	chr19	48983032	48983037	48983032	48983037	+	2	0	AGO2	0	0	1	0	0	0	0	2
MIMAT0004548	hsa-miR-129-1-3p	ENSG00000105443	CYTH2	protein_coding	chr19	48983150	48983156	48983150	48983156	+	5	0	AGO1,AGO2	0	0	1	0	0	0	0	2
MIMAT0004548	hsa-miR-129-1-3p	ENSG00000105443	CYTH2	protein_coding	chr19	48983267	48983272	48983267	48983272	+	2	0	AGO2	0	0	1	0	0	0	0	2
MIMAT0004548	hsa-miR-129-1-3p	ENSG00000105443	CYTH2	protein_coding	chr19	48983441	48983447	48983441	48983447	+	2	0	AGO2	0	0	1	0	0	0	0	2
MIMAT0004548	hsa-miR-129-1-3p	ENSG00000088038	CNOT3	protein_coding	chr19	54659325	54659331	54659325	54659331	+	1	0	AGO1-4	0	0	0	0	0	1	0	3
MIMAT0004548	hsa-miR-129-1-3p	ENSG00000198466	ZNF587	protein_coding	chr19	58374173	58374178	58374173	58374178	+	1	0	AGO1-4	0	0	1	0	0	0	0	3
MIMAT0004548	hsa-miR-129-1-3p	ENSG00000267216	AC020915.1	protein_coding	chr19	58791865	58791893	58791865	58791893	+	1	0	AGO1-4	0	0	0	1	0	0	0	2
MIMAT0004548	hsa-miR-129-1-3p	ENSG00000142396	ERVK3-1	protein_coding	chr19	58826480	58826508	58826480	58826508	+	5	2	AGO1,AGO1-4,AGO2	0	0	0	1	0	0	0	0
MIMAT0004548	hsa-miR-129-1-3p	ENSG00000267216	AC020915.1	protein_coding	chr19	58826480	58826508	58826480	58826508	+	5	2	AGO1,AGO1-4,AGO2	0	0	0	1	0	0	0	2
MIMAT0004548	hsa-miR-129-1-3p	ENSG00000283515	AC020915.5	protein_coding	chr19	58826480	58826508	58826480	58826508	+	5	2	AGO1,AGO1-4,AGO2	0	0	0	1	0	0	0	0
MIMAT0004548	hsa-miR-129-1-3p	ENSG00000134313	KIDINS220	protein_coding	chr2	8870185	8870190	8870185	8870190	-	1	0	AGO1	0	0	1	0	0	0	0	3
MIMAT0004548	hsa-miR-129-1-3p	ENSG00000134313	KIDINS220	protein_coding	chr2	8870242	8870247	8870242	8870247	-	2	0	AGO2	0	0	1	0	0	0	0	3
MIMAT0004548	hsa-miR-129-1-3p	ENSG00000134313	KIDINS220	protein_coding	chr2	8870524	8870530	8870523	8870551	-	3	0	AGO1-4,AGO2	0	0	1	1	0	0	0	3
MIMAT0004548	hsa-miR-129-1-3p	ENSG00000134313	KIDINS220	protein_coding	chr2	8877040	8877068	8877040	8877068	-	1	0	AGO1-4	0	0	0	1	0	0	0	3
MIMAT0004548	hsa-miR-129-1-3p	ENSG00000134313	KIDINS220	protein_coding	chr2	8930095	8930123	8930095	8930123	-	4	0	AGO1-4,AGO2	0	0	0	1	0	0	0	3
MIMAT0004548	hsa-miR-129-1-3p	ENSG00000163171	CDC42EP3	protein_coding	chr2	37872895	37872901	37872895	37872901	-	2	0	AGO1-4,AGO2	0	0	1	0	0	0	0	5
MIMAT0004548	hsa-miR-129-1-3p	ENSG00000151665	PIGF	protein_coding	chr2	46808572	46808578	46808572	46808578	-	1	0	AGO2	0	0	1	0	0	0	0	6
MIMAT0004548	hsa-miR-129-1-3p	ENSG00000180398	MCFD2	protein_coding	chr2	47132373	47132379	47132373	47132379	-	8	0	AGO1,AGO1-4,AGO2	0	0	1	0	0	0	1	7
MIMAT0004548	hsa-miR-129-1-3p	ENSG00000075340	ADD2	protein_coding	chr2	70890473	70890478	70890473	70890478	-	1	0	AGO2	0	0	1	0	0	0	0	0
MIMAT0004548	hsa-miR-129-1-3p	ENSG00000124374	PAIP2B	protein_coding	chr2	71413534	71413539	71413534	71413539	-	1	0	AGO1-4	0	0	1	0	0	0	0	2
MIMAT0004548	hsa-miR-129-1-3p	ENSG00000124374	PAIP2B	protein_coding	chr2	71414961	71414966	71414961	71414966	-	1	0	AGO1-4	0	0	1	0	0	0	0	2
MIMAT0004548	hsa-miR-129-1-3p	ENSG00000152291	TGOLN2	protein_coding	chr2	85546094	85546100	85546093	85546121	-	1	0	AGO1-4	0	0	1	1	0	0	0	7
MIMAT0004548	hsa-miR-129-1-3p	ENSG00000152291	TGOLN2	protein_coding	chr2	85548915	85548921	85548914	85548942	-	4	0	AGO1-4,AGO2	0	0	1	1	0	0	0	7
MIMAT0004548	hsa-miR-129-1-3p	ENSG00000172071	EIF2AK3	protein_coding	chr2	88857046	88857052	88857046	88857052	-	3	0	AGO1-4	0	0	1	0	0	0	0	1
MIMAT0004548	hsa-miR-129-1-3p	ENSG00000144026	ZNF514	protein_coding	chr2	95814359	95814365	95814359	95814365	-	1	0	AGO1-4	0	0	1	0	0	0	0	3
MIMAT0004548	hsa-miR-129-1-3p	ENSG00000144026	ZNF514	protein_coding	chr2	95815005	95815011	95815005	95815011	-	1	0	AGO1-4	0	0	1	0	0	0	0	3
MIMAT0004548	hsa-miR-129-1-3p	ENSG00000135953	MFSD9	protein_coding	chr2	103340333	103340361	103340333	103340361	-	1	0	AGO2	0	0	0	1	0	0	0	4
MIMAT0004548	hsa-miR-129-1-3p	ENSG00000144161	ZC3H8	protein_coding	chr2	112973559	112973564	112973559	112973564	-	2	0	AGO2	0	0	1	0	0	0	0	0
MIMAT0004548	hsa-miR-129-1-3p	ENSG00000125633	CCDC93	protein_coding	chr2	118674195	118674201	118674195	118674201	-	1	0	AGO1-4	0	0	1	0	0	0	0	4
MIMAT0004548	hsa-miR-129-1-3p	ENSG00000125633	CCDC93	protein_coding	chr2	118676496	118676501	118676496	118676501	-	2	0	AGO2	0	0	1	0	0	0	0	4
MIMAT0004548	hsa-miR-129-1-3p	ENSG00000074054	CLASP1	protein_coding	chr2	122096301	122096308	122096301	122096308	-	2	0	AGO1-4	0	0	0	0	0	0	1	4
MIMAT0004548	hsa-miR-129-1-3p	ENSG00000144233	AMMECR1L	protein_coding	chr2	128620686	128620692	128620686	128620692	-	9	0	AGO1-4,AGO2,AGO3	0	0	0	0	0	1	1	5
MIMAT0004548	hsa-miR-129-1-3p	ENSG00000196504	PRPF40A	protein_coding	chr2	153509066	153509072	153509066	153509072	-	1	0	AGO1-4	0	0	1	0	0	0	0	9
MIMAT0004548	hsa-miR-129-1-3p	ENSG00000187231	SESTD1	protein_coding	chr2	179969369	179969375	179969368	179969396	-	1	0	AGO2	0	0	1	1	0	0	0	1
MIMAT0004548	hsa-miR-129-1-3p	ENSG00000030419	IKZF2	protein_coding	chr2	213870847	213870853	213870847	213870853	-	1	0	AGO2	0	0	0	0	0	1	0	4
MIMAT0004548	hsa-miR-129-1-3p	ENSG00000163053	SLC16A14	protein_coding	chr2	230901338	230901344	230901337	230901344	-	4	0	AGO1,AGO2	0	0	1	0	0	1	1	2
MIMAT0004548	hsa-miR-129-1-3p	ENSG00000135898	GPR55	protein_coding	chr2	231773312	231773318	231773312	231773318	-	1	0	AGO1	0	0	1	0	0	0	0	2
MIMAT0004548	hsa-miR-129-1-3p	ENSG00000163811	WDR43	protein_coding	chr2	29169704	29169709	29169704	29169709	+	6	0	AGO1,AGO1-4	0	0	1	0	0	0	0	8
MIMAT0004548	hsa-miR-129-1-3p	ENSG00000115760	BIRC6	protein_coding	chr2	32728128	32728156	32728128	32728156	+	4	0	AGO1-4,AGO2	0	0	0	1	0	0	0	4
MIMAT0004548	hsa-miR-129-1-3p	ENSG00000171132	PRKCE	protein_coding	chr2	46412793	46412799	46412772	46412800	+	2	0	AGO2	0	0	1	1	0	1	1	3
MIMAT0004548	hsa-miR-129-1-3p	ENSG00000116062	MSH6	protein_coding	chr2	48026527	48026555	48026527	48026555	+	13	0	AGO1,AGO1-4,AGO2	0	0	0	1	0	0	0	5
MIMAT0004548	hsa-miR-129-1-3p	ENSG00000116062	MSH6	protein_coding	chr2	48027621	48027649	48027621	48027649	+	8	0	AGO1-4,AGO2	0	0	0	1	0	0	0	5
MIMAT0004548	hsa-miR-129-1-3p	ENSG00000116062	MSH6	protein_coding	chr2	48028102	48028130	48028102	48028130	+	4	0	AGO1-4	0	0	0	1	0	0	0	5
MIMAT0004548	hsa-miR-129-1-3p	ENSG00000170802	FOXN2	protein_coding	chr2	48605562	48605568	48605562	48605568	+	15	0	AGO1,AGO1-4,AGO2	0	0	1	0	0	0	0	7
MIMAT0004548	hsa-miR-129-1-3p	ENSG00000011523	CEP68	protein_coding	chr2	65310928	65310933	65310928	65310933	+	4	0	AGO1-4,AGO2	0	0	1	0	0	0	0	4
MIMAT0004548	hsa-miR-129-1-3p	ENSG00000011523	CEP68	protein_coding	chr2	65311114	65311120	65311114	65311120	+	1	0	AGO1-4	0	0	1	0	0	0	0	4
MIMAT0004548	hsa-miR-129-1-3p	ENSG00000011523	CEP68	protein_coding	chr2	65311365	65311370	65311365	65311370	+	1	0	AGO1-4	0	0	1	0	0	0	0	4
MIMAT0004548	hsa-miR-129-1-3p	ENSG00000115946	PNO1	protein_coding	chr2	68402999	68403005	68402999	68403005	+	6	0	AGO1-4,AGO2	0	0	1	0	0	0	0	8
MIMAT0004548	hsa-miR-129-1-3p	ENSG00000059728	MXD1	protein_coding	chr2	70166926	70166932	70166926	70166932	+	1	0	AGO2	0	0	0	0	0	1	1	6
MIMAT0004548	hsa-miR-129-1-3p	ENSG00000187605	TET3	protein_coding	chr2	74330318	74330324	74330318	74330325	+	3	0	AGO1-4,AGO2	0	0	0	0	0	1	1	6
MIMAT0004548	hsa-miR-129-1-3p	ENSG00000239779	WBP1	protein_coding	chr2	74687913	74687919	74687913	74687919	+	4	1	AGO1,AGO1-4	0	0	1	0	0	0	0	3
MIMAT0004548	hsa-miR-129-1-3p	ENSG00000274049	INO80B-WBP1	protein_coding	chr2	74687913	74687919	74687913	74687919	+	4	1	AGO1,AGO1-4	0	0	1	0	0	0	0	2
MIMAT0004548	hsa-miR-129-1-3p	ENSG00000132313	MRPL35	protein_coding	chr2	86439900	86439905	86439878	86439906	+	3	0	AGO1,AGO2	0	0	1	1	0	0	0	3
MIMAT0004548	hsa-miR-129-1-3p	ENSG00000153561	RMND5A	protein_coding	chr2	87000696	87000724	87000696	87000724	+	23	0	AGO1,AGO1-4,AGO2,AGO3	0	0	0	1	0	0	0	4
MIMAT0004548	hsa-miR-129-1-3p	ENSG00000114999	TTL	protein_coding	chr2	113289012	113289018	113289012	113289018	+	3	0	AGO1,AGO1-4	0	0	0	0	0	0	1	3
MIMAT0004548	hsa-miR-129-1-3p	ENSG00000144118	RALB	protein_coding	chr2	121050878	121050883	121050878	121050883	+	1	0	AGO2	0	0	1	0	0	0	0	8
MIMAT0004548	hsa-miR-129-1-3p	ENSG00000144118	RALB	protein_coding	chr2	121051024	121051030	121051024	121051030	+	2	0	AGO1-4	0	0	1	0	0	0	0	8
MIMAT0004548	hsa-miR-129-1-3p	ENSG00000082258	CCNT2	protein_coding	chr2	135714143	135714149	135714143	135714149	+	4	0	AGO1,AGO1-4,AGO2	0	0	1	0	0	0	0	4
MIMAT0004548	hsa-miR-129-1-3p	ENSG00000082258	CCNT2	protein_coding	chr2	135715526	135715531	135715526	135715531	+	1	0	AGO1-4	0	0	1	0	0	0	0	4
MIMAT0004548	hsa-miR-129-1-3p	ENSG00000157827	FMNL2	protein_coding	chr2	153504529	153504535	153504508	153504536	+	1	0	AGO2	0	0	1	1	0	1	1	5
MIMAT0004548	hsa-miR-129-1-3p	ENSG00000144355	DLX1	protein_coding	chr2	172952887	172952893	172952887	172952893	+	1	0	AGO1-4	0	0	0	0	0	1	0	2
MIMAT0004548	hsa-miR-129-1-3p	ENSG00000170144	HNRNPA3	protein_coding	chr2	178087761	178087767	178087761	178087767	+	2	0	AGO1-4	0	0	0	0	0	1	0	4
MIMAT0004548	hsa-miR-129-1-3p	ENSG00000018510	AGPS	protein_coding	chr2	178406363	178406368	178406341	178406369	+	1	0	AGO2	0	0	1	1	0	0	0	9
MIMAT0004548	hsa-miR-129-1-3p	ENSG00000018510	AGPS	protein_coding	chr2	178408412	178408418	178408391	178408419	+	1	0	AGO2	0	0	1	1	0	1	1	9
MIMAT0004548	hsa-miR-129-1-3p	ENSG00000128641	MYO1B	protein_coding	chr2	192289266	192289272	192289245	192289273	+	4	0	AGO1-4,AGO2	0	0	1	1	0	0	0	7
MIMAT0004548	hsa-miR-129-1-3p	ENSG00000128641	MYO1B	protein_coding	chr2	192289573	192289579	192289552	192289580	+	4	0	AGO1-4,AGO2	0	0	1	1	0	0	0	7
MIMAT0004548	hsa-miR-129-1-3p	ENSG00000128641	MYO1B	protein_coding	chr2	192289739	192289744	192289717	192289745	+	6	0	AGO1-4,AGO2	0	0	1	1	0	0	0	7
MIMAT0004548	hsa-miR-129-1-3p	ENSG00000082153	BZW1	protein_coding	chr2	201687011	201687017	201686990	201687018	+	11	0	AGO1,AGO1-4,AGO2,AGO3	0	0	1	1	0	1	1	10
MIMAT0004548	hsa-miR-129-1-3p	ENSG00000003402	CFLAR	protein_coding	chr2	202003594	202003622	202003594	202003622	+	1	0	AGO1-4	0	0	0	1	0	0	0	5
MIMAT0004548	hsa-miR-129-1-3p	ENSG00000204217	BMPR2	protein_coding	chr2	203425387	203425393	203425387	203425393	+	10	0	AGO1-4,AGO2	0	0	1	0	0	1	1	3
MIMAT0004548	hsa-miR-129-1-3p	ENSG00000204217	BMPR2	protein_coding	chr2	203425916	203425922	203425916	203425922	+	3	0	AGO1-4,AGO2	0	0	1	0	0	0	0	3
MIMAT0004548	hsa-miR-129-1-3p	ENSG00000138439	FAM117B	protein_coding	chr2	203631793	203631798	203631793	203631798	+	1	0	AGO2	0	0	1	0	0	0	0	4
MIMAT0004548	hsa-miR-129-1-3p	ENSG00000118260	CREB1	protein_coding	chr2	208464795	208464801	208464795	208464802	+	2	0	AGO1-4,AGO2	0	0	0	0	0	1	1	6
MIMAT0004548	hsa-miR-129-1-3p	ENSG00000115020	PIKFYVE	protein_coding	chr2	209220290	209220296	209220269	209220297	+	6	0	AGO1-4,AGO2	0	0	1	1	0	1	0	3
MIMAT0004548	hsa-miR-129-1-3p	ENSG00000144580	CNOT9	protein_coding	chr2	219460516	219460522	219460516	219460522	+	1	0	AGO1	0	0	0	0	0	0	1	5
MIMAT0004548	hsa-miR-129-1-3p	ENSG00000158552	ZFAND2B	protein_coding	chr2	220073918	220073923	220073918	220073923	+	1	0	AGO1-4	0	0	1	0	0	0	0	5
MIMAT0004548	hsa-miR-129-1-3p	ENSG00000067066	SP100	protein_coding	chr2	231381117	231381123	231381117	231381123	+	1	0	AGO1-4	0	0	1	0	0	0	0	11
MIMAT0004548	hsa-miR-129-1-3p	ENSG00000144524	COPS7B	protein_coding	chr2	232672640	232672646	232672640	232672646	+	3	0	AGO1-4	0	0	1	0	0	0	0	1
MIMAT0004548	hsa-miR-129-1-3p	ENSG00000063660	GPC1	protein_coding	chr2	241402854	241402882	241402854	241402882	+	1	0	AGO1-4	0	0	0	1	0	0	0	3
MIMAT0004548	hsa-miR-129-1-3p	ENSG00000088833	NSFL1C	protein_coding	chr20	1423018	1423024	1423018	1423024	-	1	0	AGO1-4	0	0	1	0	0	0	0	2
MIMAT0004548	hsa-miR-129-1-3p	ENSG00000125817	CENPB	protein_coding	chr20	3764909	3764915	3764909	3764915	-	4	0	AGO1-4,AGO2	0	0	0	0	0	1	1	3
MIMAT0004548	hsa-miR-129-1-3p	ENSG00000088356	PDRG1	protein_coding	chr20	30532789	30532795	30532788	30532816	-	7	0	AGO1-4,AGO2	0	0	1	1	0	0	0	2
MIMAT0004548	hsa-miR-129-1-3p	ENSG00000088356	PDRG1	protein_coding	chr20	30533396	30533401	30533395	30533423	-	3	0	AGO1-4,AGO2	0	0	1	1	0	0	0	2
MIMAT0004548	hsa-miR-129-1-3p	ENSG00000101417	PXMP4	protein_coding	chr20	32295150	32295155	32295149	32295155	-	2	0	AGO1-4,AGO2	0	0	1	0	0	1	0	6
MIMAT0004548	hsa-miR-129-1-3p	ENSG00000101417	PXMP4	protein_coding	chr20	32295712	32295718	32295711	32295718	-	1	0	AGO1-4	0	0	1	0	0	1	1	6
MIMAT0004548	hsa-miR-129-1-3p	ENSG00000131051	RBM39	protein_coding	chr20	34291950	34291956	34291950	34291956	-	1	0	AGO1-4	0	0	1	0	0	0	0	2
MIMAT0004548	hsa-miR-129-1-3p	ENSG00000174306	ZHX3	protein_coding	chr20	39809486	39809514	39809486	39809514	-	2	0	AGO2	0	0	0	1	0	0	0	4
MIMAT0004548	hsa-miR-129-1-3p	ENSG00000174306	ZHX3	protein_coding	chr20	39809810	39809838	39809810	39809838	-	1	0	AGO1-4	0	0	0	1	0	0	0	4
MIMAT0004548	hsa-miR-129-1-3p	ENSG00000174306	ZHX3	protein_coding	chr20	39831040	39831068	39831040	39831068	-	2	0	AGO1-4	0	0	0	1	0	0	0	4
MIMAT0004548	hsa-miR-129-1-3p	ENSG00000174306	ZHX3	protein_coding	chr20	39831893	39831921	39831893	39831921	-	1	0	AGO1-4	0	0	0	1	0	0	0	4
MIMAT0004548	hsa-miR-129-1-3p	ENSG00000132824	SERINC3	protein_coding	chr20	43127263	43127268	43127263	43127268	-	1	0	AGO1-4	0	0	1	0	0	0	0	7
MIMAT0004548	hsa-miR-129-1-3p	ENSG00000132824	SERINC3	protein_coding	chr20	43127468	43127474	43127468	43127474	-	1	0	AGO1-4	0	0	1	0	0	0	0	7
MIMAT0004548	hsa-miR-129-1-3p	ENSG00000124214	STAU1	protein_coding	chr20	47730283	47730288	47730283	47730288	-	8	0	AGO1-4,AGO2	0	0	1	0	0	0	0	8
MIMAT0004548	hsa-miR-129-1-3p	ENSG00000124214	STAU1	protein_coding	chr20	47731153	47731159	47731153	47731159	-	3	0	AGO1-4	0	0	1	0	0	0	0	8
MIMAT0004548	hsa-miR-129-1-3p	ENSG00000158470	B4GALT5	protein_coding	chr20	48250823	48250844	48250823	48250844	-	8	1	AGO1-4,AGO2	0	1	0	0	0	0	0	10
MIMAT0004548	hsa-miR-129-1-3p	ENSG00000158480	SPATA2	protein_coding	chr20	48522125	48522131	48522124	48522152	-	12	0	AGO1-4,AGO2	0	0	1	1	0	1	1	7
MIMAT0004548	hsa-miR-129-1-3p	ENSG00000158480	SPATA2	protein_coding	chr20	48523156	48523184	48523156	48523184	-	7	0	AGO1,AGO1-4,AGO2,AGO3	0	0	0	1	0	0	0	7
MIMAT0004548	hsa-miR-129-1-3p	ENSG00000124208	TMEM189-UBE2V1	protein_coding	chr20	48698183	48698211	48698183	48698211	-	8	0	AGO1-4,AGO2	0	0	0	1	0	0	0	1
MIMAT0004548	hsa-miR-129-1-3p	ENSG00000244687	UBE2V1	protein_coding	chr20	48698183	48698211	48698183	48698211	-	8	0	AGO1-4,AGO2	0	0	0	1	0	0	0	2
MIMAT0004548	hsa-miR-129-1-3p	ENSG00000124208	TMEM189-UBE2V1	protein_coding	chr20	48698646	48698674	48698646	48698674	-	16	1	AGO1-4,AGO2	0	0	0	1	0	0	0	1
MIMAT0004548	hsa-miR-129-1-3p	ENSG00000244687	UBE2V1	protein_coding	chr20	48698646	48698674	48698646	48698674	-	16	1	AGO1-4,AGO2	0	0	0	1	0	0	0	2
MIMAT0004548	hsa-miR-129-1-3p	ENSG00000087586	AURKA	protein_coding	chr20	54944518	54944524	54944518	54944524	-	12	0	AGO1,AGO1-4,AGO2	0	0	1	0	0	0	0	9
MIMAT0004548	hsa-miR-129-1-3p	ENSG00000087586	AURKA	protein_coding	chr20	54945178	54945183	54945178	54945183	-	9	0	AGO1,AGO1-4,AGO2	0	0	1	0	0	0	0	9
MIMAT0004548	hsa-miR-129-1-3p	ENSG00000124172	ATP5F1E	protein_coding	chr20	57603074	57603080	57603074	57603080	-	1	0	AGO1-4	0	0	1	0	0	0	0	3
MIMAT0004548	hsa-miR-129-1-3p	ENSG00000101290	CDS2	protein_coding	chr20	5171747	5171752	5171747	5171752	+	10	0	AGO1-4,AGO2	0	0	1	0	0	0	0	2
MIMAT0004548	hsa-miR-129-1-3p	ENSG00000101290	CDS2	protein_coding	chr20	5172503	5172509	5172503	5172509	+	1	0	AGO1-4	0	0	1	0	0	0	0	2
MIMAT0004548	hsa-miR-129-1-3p	ENSG00000101290	CDS2	protein_coding	chr20	5176234	5176240	5176234	5176240	+	1	0	AGO2	0	0	1	0	0	0	0	2
MIMAT0004548	hsa-miR-129-1-3p	ENSG00000125885	MCM8	protein_coding	chr20	5975616	5975622	5975616	5975622	+	2	0	AGO2	0	0	1	0	0	0	0	7
MIMAT0004548	hsa-miR-129-1-3p	ENSG00000088305	DNMT3B	protein_coding	chr20	31396295	31396301	31396295	31396301	+	1	0	AGO1-4	0	0	0	0	0	1	0	4
MIMAT0004548	hsa-miR-129-1-3p	ENSG00000088305	DNMT3B	protein_coding	chr20	31396378	31396384	31396378	31396384	+	5	0	AGO1-4,AGO2	0	0	0	0	0	1	0	4
MIMAT0004548	hsa-miR-129-1-3p	ENSG00000131061	ZNF341	protein_coding	chr20	32378889	32378917	32378889	32378917	+	1	0	AGO1-4	0	0	0	1	0	0	0	5
MIMAT0004548	hsa-miR-129-1-3p	ENSG00000078804	TP53INP2	protein_coding	chr20	33299123	33299128	33299101	33299129	+	1	0	AGO1-4	0	0	1	1	0	0	0	1
MIMAT0004548	hsa-miR-129-1-3p	ENSG00000080845	DLGAP4	protein_coding	chr20	35155572	35155578	35155551	35155579	+	3	0	AGO1-4,AGO2	0	0	1	1	0	1	1	2
MIMAT0004548	hsa-miR-129-1-3p	ENSG00000170471	RALGAPB	protein_coding	chr20	37206232	37206237	37206210	37206238	+	2	0	AGO1-4	0	0	1	1	0	0	0	1
MIMAT0004548	hsa-miR-129-1-3p	ENSG00000170471	RALGAPB	protein_coding	chr20	37206286	37206291	37206264	37206292	+	3	0	AGO1-4,AGO2	0	0	1	1	0	0	0	1
MIMAT0004548	hsa-miR-129-1-3p	ENSG00000170471	RALGAPB	protein_coding	chr20	37207167	37207173	37207146	37207174	+	1	0	AGO2	0	0	1	1	0	1	0	1
MIMAT0004548	hsa-miR-129-1-3p	ENSG00000101109	STK4	protein_coding	chr20	43703960	43703966	43703939	43703967	+	8	0	AGO1-4,AGO2	0	0	1	1	0	1	1	9
MIMAT0004548	hsa-miR-129-1-3p	ENSG00000101109	STK4	protein_coding	chr20	43704369	43704374	43704347	43704375	+	4	0	AGO1-4,AGO2	0	0	1	1	0	0	0	9
MIMAT0004548	hsa-miR-129-1-3p	ENSG00000101109	STK4	protein_coding	chr20	43705301	43705306	43705279	43705307	+	2	0	AGO1-4	0	0	1	1	0	0	0	9
MIMAT0004548	hsa-miR-129-1-3p	ENSG00000101109	STK4	protein_coding	chr20	43705539	43705544	43705517	43705545	+	3	0	AGO1-4,AGO2	0	0	1	1	0	0	0	9
MIMAT0004548	hsa-miR-129-1-3p	ENSG00000124155	PIGT	protein_coding	chr20	44054521	44054527	44054521	44054527	+	2	0	AGO1-4,AGO2	0	0	1	0	0	0	0	6
MIMAT0004548	hsa-miR-129-1-3p	ENSG00000196396	PTPN1	protein_coding	chr20	49199564	49199569	49199542	49199570	+	1	0	AGO2	0	0	1	1	0	0	0	8
MIMAT0004548	hsa-miR-129-1-3p	ENSG00000196396	PTPN1	protein_coding	chr20	49199746	49199752	49199725	49199753	+	10	0	AGO1-4,AGO2	0	0	1	1	0	0	1	8
MIMAT0004548	hsa-miR-129-1-3p	ENSG00000124098	FAM210B	protein_coding	chr20	54941552	54941557	54941530	54941558	+	1	0	AGO1-4	0	0	1	1	0	0	0	2
MIMAT0004548	hsa-miR-129-1-3p	ENSG00000124098	FAM210B	protein_coding	chr20	54943437	54943443	54943416	54943444	+	3	0	AGO1-4,AGO2	0	0	1	1	0	0	0	2
MIMAT0004548	hsa-miR-129-1-3p	ENSG00000124209	RAB22A	protein_coding	chr20	56934691	56934713	56934691	56934713	+	3	0	AGO1-4	0	1	0	0	0	0	0	7
MIMAT0004548	hsa-miR-129-1-3p	ENSG00000101150	TPD52L2	protein_coding	chr20	62522193	62522199	62522193	62522199	+	2	0	AGO1-4,AGO2	0	0	1	0	0	0	0	7
MIMAT0004548	hsa-miR-129-1-3p	ENSG00000101150	TPD52L2	protein_coding	chr20	62522614	62522620	62522614	62522620	+	1	0	AGO1-4	0	0	1	0	0	0	0	7
MIMAT0004548	hsa-miR-129-1-3p	ENSG00000101161	PRPF6	protein_coding	chr20	62664399	62664405	62664399	62664405	+	2	0	AGO1-4,AGO2	0	0	1	0	0	0	0	5
MIMAT0004548	hsa-miR-129-1-3p	ENSG00000156299	TIAM1	protein_coding	chr21	32491128	32491133	32491127	32491155	-	1	2	AGO1-4	0	0	1	1	0	0	0	2
MIMAT0004548	hsa-miR-129-1-3p	ENSG00000156299	TIAM1	protein_coding	chr21	32492446	32492452	32492445	32492473	-	4	0	AGO1-4,AGO2	0	0	1	1	0	0	1	2
MIMAT0004548	hsa-miR-129-1-3p	ENSG00000159086	PAXBP1	protein_coding	chr21	34106802	34106808	34106802	34106808	-	2	0	AGO1-4	0	0	1	0	0	0	1	5
MIMAT0004548	hsa-miR-129-1-3p	ENSG00000141956	PRDM15	protein_coding	chr21	43219770	43219790	43219770	43219790	-	8	0	AGO1-4,AGO2	0	1	0	0	0	0	0	4
MIMAT0004548	hsa-miR-129-1-3p	ENSG00000160255	ITGB2	protein_coding	chr21	46306051	46306079	46306051	46306079	-	1	0	AGO1-4	0	0	0	1	0	0	0	7
MIMAT0004548	hsa-miR-129-1-3p	ENSG00000160255	ITGB2	protein_coding	chr21	46323405	46323433	46323405	46323433	-	1	0	AGO1-4	0	0	0	1	0	0	0	7
MIMAT0004548	hsa-miR-129-1-3p	ENSG00000155313	USP25	protein_coding	chr21	17251605	17251611	17251584	17251612	+	6	0	AGO1-4,AGO2	0	0	1	1	0	1	1	3
MIMAT0004548	hsa-miR-129-1-3p	ENSG00000159140	SON	protein_coding	chr21	34949245	34949250	34949244	34949251	+	5	0	AGO1-4,AGO2	0	0	1	0	0	1	1	3
MIMAT0004548	hsa-miR-129-1-3p	ENSG00000159140	SON	protein_coding	chr21	34949333	34949338	34949333	34949339	+	4	0	AGO1-4	0	0	1	0	0	1	0	3
MIMAT0004548	hsa-miR-129-1-3p	ENSG00000198743	SLC5A3	protein_coding	chr21	35472815	35472820	35472815	35472820	+	2	0	AGO2	0	0	1	0	0	0	0	4
MIMAT0004548	hsa-miR-129-1-3p	ENSG00000198743	SLC5A3	protein_coding	chr21	35474387	35474392	35474387	35474392	+	2	0	AGO1-4	0	0	1	0	0	0	0	4
MIMAT0004548	hsa-miR-129-1-3p	ENSG00000197381	ADARB1	protein_coding	chr21	46642428	46642433	46642406	46642434	+	3	0	AGO2	0	0	1	1	0	0	0	2
MIMAT0004548	hsa-miR-129-1-3p	ENSG00000197381	ADARB1	protein_coding	chr21	46642999	46643004	46642977	46643005	+	3	0	AGO1-4,AGO2	0	0	1	1	0	0	0	2
MIMAT0004548	hsa-miR-129-1-3p	ENSG00000197381	ADARB1	protein_coding	chr21	46643268	46643273	46643246	46643274	+	2	0	AGO2	0	0	1	1	0	0	0	2
MIMAT0004548	hsa-miR-129-1-3p	ENSG00000197381	ADARB1	protein_coding	chr21	46643776	46643781	46643754	46643782	+	2	0	AGO2	0	0	1	1	0	0	0	2
MIMAT0004548	hsa-miR-129-1-3p	ENSG00000197381	ADARB1	protein_coding	chr21	46644976	46644981	46644954	46644982	+	4	0	AGO1,AGO1-4,AGO2	0	0	1	1	0	0	0	2
MIMAT0004548	hsa-miR-129-1-3p	ENSG00000100030	MAPK1	protein_coding	chr22	22118520	22118526	22118520	22118526	-	2	0	AGO1-4	0	0	0	0	0	1	0	3
MIMAT0004548	hsa-miR-129-1-3p	ENSG00000275004	ZNF280B	protein_coding	chr22	22839085	22839091	22839085	22839091	-	2	0	AGO2	0	0	1	0	0	0	1	0
MIMAT0004548	hsa-miR-129-1-3p	ENSG00000100099	HPS4	protein_coding	chr22	26848093	26848099	26848092	26848120	-	2	0	AGO1-4,AGO2	0	0	1	1	0	0	1	3
MIMAT0004548	hsa-miR-129-1-3p	ENSG00000100100	PIK3IP1	protein_coding	chr22	31678034	31678040	31678033	31678061	-	1	0	AGO1-4	0	0	1	1	0	0	0	4
MIMAT0004548	hsa-miR-129-1-3p	ENSG00000183530	PRR14L	protein_coding	chr22	32077798	32077804	32077798	32077804	-	2	0	AGO1-4	0	0	1	0	0	0	0	4
MIMAT0004548	hsa-miR-129-1-3p	ENSG00000221890	NPTXR	protein_coding	chr22	39217269	39217275	39217269	39217275	-	3	0	AGO1-4	0	0	1	0	0	0	0	1
MIMAT0004548	hsa-miR-129-1-3p	ENSG00000183741	CBX6	protein_coding	chr22	39260467	39260472	39260466	39260473	-	13	0	AGO1,AGO1-4,AGO2	0	0	1	0	0	1	1	4
MIMAT0004548	hsa-miR-129-1-3p	ENSG00000183741	CBX6	protein_coding	chr22	39261775	39261780	39261775	39261780	-	5	0	AGO1-4,AGO2	0	0	1	0	0	0	0	4
MIMAT0004548	hsa-miR-129-1-3p	ENSG00000100401	RANGAP1	protein_coding	chr22	41642337	41642343	41642337	41642343	-	3	0	AGO1-4	0	0	1	0	0	0	1	5
MIMAT0004548	hsa-miR-129-1-3p	ENSG00000100304	TTLL12	protein_coding	chr22	43562890	43562895	43562890	43562895	-	1	0	AGO1	0	0	1	0	0	0	0	5
MIMAT0004548	hsa-miR-129-1-3p	ENSG00000100304	TTLL12	protein_coding	chr22	43563484	43563489	43563484	43563489	-	1	0	AGO1-4	0	0	1	0	0	0	0	5
MIMAT0004548	hsa-miR-129-1-3p	ENSG00000100304	TTLL12	protein_coding	chr22	43563713	43563719	43563713	43563719	-	1	0	AGO1-4	0	0	1	0	0	0	0	5
MIMAT0004548	hsa-miR-129-1-3p	ENSG00000100304	TTLL12	protein_coding	chr22	43563789	43563794	43563789	43563794	-	2	0	AGO1-4,AGO2	0	0	1	0	0	0	0	5
MIMAT0004548	hsa-miR-129-1-3p	ENSG00000138944	SHISAL1	protein_coding	chr22	44641672	44641677	44641672	44641677	-	1	0	AGO1	0	0	1	0	0	0	0	1
MIMAT0004548	hsa-miR-129-1-3p	ENSG00000185252	ZNF74	protein_coding	chr22	20760674	20760680	20760674	20760680	+	1	0	AGO1-4	0	0	0	0	0	0	1	4
MIMAT0004548	hsa-miR-129-1-3p	ENSG00000169635	HIC2	protein_coding	chr22	21804498	21804504	21804498	21804504	+	5	0	AGO1,AGO1-4,AGO2	0	0	1	0	0	1	0	5
MIMAT0004548	hsa-miR-129-1-3p	ENSG00000169635	HIC2	protein_coding	chr22	21804837	21804842	21804837	21804842	+	4	0	AGO2	0	0	1	0	0	0	0	5
MIMAT0004548	hsa-miR-129-1-3p	ENSG00000169635	HIC2	protein_coding	chr22	21805028	21805033	21805028	21805033	+	3	0	AGO1-4	0	0	1	0	0	0	0	5
MIMAT0004548	hsa-miR-129-1-3p	ENSG00000169635	HIC2	protein_coding	chr22	21805271	21805276	21805271	21805276	+	5	0	AGO1-4,AGO2	0	0	1	0	0	0	0	5
MIMAT0004548	hsa-miR-129-1-3p	ENSG00000100023	PPIL2	protein_coding	chr22	22041204	22041232	22041204	22041232	+	3	0	AGO1,AGO2	0	0	0	1	0	0	0	1
MIMAT0004548	hsa-miR-129-1-3p	ENSG00000100023	PPIL2	protein_coding	chr22	22051879	22051885	22051858	22051886	+	1	0	AGO2	0	0	1	1	0	0	0	1
MIMAT0004548	hsa-miR-129-1-3p	ENSG00000100023	PPIL2	protein_coding	chr22	22052010	22052016	22051989	22052017	+	1	1	AGO1-4	0	0	1	1	0	0	0	1
MIMAT0004548	hsa-miR-129-1-3p	ENSG00000183579	ZNRF3	protein_coding	chr22	29450088	29450093	29450066	29450094	+	5	0	AGO1-4,AGO2	0	0	1	1	0	1	0	2
MIMAT0004548	hsa-miR-129-1-3p	ENSG00000183579	ZNRF3	protein_coding	chr22	29453121	29453127	29453100	29453128	+	1	0	AGO2	0	0	1	1	0	1	1	2
MIMAT0004548	hsa-miR-129-1-3p	ENSG00000184792	OSBP2	protein_coding	chr22	31302486	31302508	31302486	31302508	+	1	0	AGO1-4	0	1	0	0	0	0	0	3
MIMAT0004548	hsa-miR-129-1-3p	ENSG00000184792	OSBP2	protein_coding	chr22	31303112	31303118	31303112	31303118	+	2	0	AGO1-4	0	0	1	0	0	0	0	3
MIMAT0004548	hsa-miR-129-1-3p	ENSG00000100354	TNRC6B	protein_coding	chr22	40730162	40730168	40730162	40730168	+	7	0	AGO1-4,AGO2	0	0	0	0	0	1	1	1
MIMAT0004548	hsa-miR-129-1-3p	ENSG00000100403	ZC3H7B	protein_coding	chr22	41753770	41753775	41753770	41753775	+	1	0	AGO2	0	0	1	0	0	0	0	3
MIMAT0004548	hsa-miR-129-1-3p	ENSG00000100403	ZC3H7B	protein_coding	chr22	41754351	41754356	41754351	41754356	+	2	0	AGO2	0	0	1	0	0	0	0	3
MIMAT0004548	hsa-miR-129-1-3p	ENSG00000100403	ZC3H7B	protein_coding	chr22	41755364	41755369	41755364	41755370	+	3	0	AGO1-4,AGO2	0	0	1	0	0	1	1	3
MIMAT0004548	hsa-miR-129-1-3p	ENSG00000100376	FAM118A	protein_coding	chr22	45736448	45736453	45736448	45736453	+	2	0	AGO1-4	0	0	1	0	0	0	0	3
MIMAT0004548	hsa-miR-129-1-3p	ENSG00000100376	FAM118A	protein_coding	chr22	45737125	45737131	45737125	45737131	+	1	0	AGO2	0	0	1	0	0	0	0	3
MIMAT0004548	hsa-miR-129-1-3p	ENSG00000131368	MRPS25	protein_coding	chr3	15090357	15090363	15090356	15090384	-	1	0	AGO1-4	0	0	1	1	0	0	1	1
MIMAT0004548	hsa-miR-129-1-3p	ENSG00000131368	MRPS25	protein_coding	chr3	15092035	15092063	15092035	15092063	-	2	0	AGO2	0	0	0	1	0	0	0	1
MIMAT0004548	hsa-miR-129-1-3p	ENSG00000131368	MRPS25	protein_coding	chr3	15093542	15093548	15093541	15093569	-	3	0	AGO1-4,AGO2	0	0	1	1	0	0	0	1
MIMAT0004548	hsa-miR-129-1-3p	ENSG00000144645	OSBPL10	protein_coding	chr3	31701843	31701848	31701842	31701870	-	1	0	AGO1-4	0	0	1	1	0	0	0	4
MIMAT0004548	hsa-miR-129-1-3p	ENSG00000144645	OSBPL10	protein_coding	chr3	31705099	31705127	31705099	31705127	-	1	0	AGO2	0	0	0	1	0	0	0	4
MIMAT0004548	hsa-miR-129-1-3p	ENSG00000144655	CSRNP1	protein_coding	chr3	39183639	39183667	39183639	39183667	-	6	0	AGO2	0	0	0	1	0	0	0	4
MIMAT0004548	hsa-miR-129-1-3p	ENSG00000144655	CSRNP1	protein_coding	chr3	39184180	39184208	39184180	39184208	-	2	0	AGO1-4,AGO2	0	0	0	1	0	0	0	4
MIMAT0004548	hsa-miR-129-1-3p	ENSG00000164050	PLXNB1	protein_coding	chr3	48445336	48445341	48445336	48445341	-	1	0	AGO1-4	0	0	1	0	0	0	0	3
MIMAT0004548	hsa-miR-129-1-3p	ENSG00000164050	PLXNB1	protein_coding	chr3	48445368	48445373	48445368	48445373	-	3	0	AGO1-4	0	0	1	0	0	0	0	3
MIMAT0004548	hsa-miR-129-1-3p	ENSG00000164050	PLXNB1	protein_coding	chr3	48445383	48445388	48445383	48445388	-	3	0	AGO1-4	0	0	1	0	0	0	0	3
MIMAT0004548	hsa-miR-129-1-3p	ENSG00000114302	PRKAR2A	protein_coding	chr3	48784055	48784060	48784054	48784082	-	1	0	AGO1-4	0	0	1	1	0	0	0	7
MIMAT0004548	hsa-miR-129-1-3p	ENSG00000114302	PRKAR2A	protein_coding	chr3	48784514	48784519	48784513	48784541	-	6	0	AGO1-4,AGO2	0	0	1	1	0	0	0	7
MIMAT0004548	hsa-miR-129-1-3p	ENSG00000114302	PRKAR2A	protein_coding	chr3	48785332	48785337	48785331	48785359	-	2	0	AGO1-4,AGO2	0	0	1	1	0	0	0	7
MIMAT0004548	hsa-miR-129-1-3p	ENSG00000114302	PRKAR2A	protein_coding	chr3	48786539	48786544	48786538	48786566	-	2	0	AGO1-4,AGO2	0	0	1	1	0	0	0	7
MIMAT0004548	hsa-miR-129-1-3p	ENSG00000176095	IP6K1	protein_coding	chr3	49762927	49762933	49762927	49762933	-	1	0	AGO1-4	0	0	1	0	0	0	0	3
MIMAT0004548	hsa-miR-129-1-3p	ENSG00000176095	IP6K1	protein_coding	chr3	49763203	49763208	49763203	49763208	-	1	0	AGO1-4	0	0	1	0	0	0	0	3
MIMAT0004548	hsa-miR-129-1-3p	ENSG00000176095	IP6K1	protein_coding	chr3	49763665	49763671	49763665	49763671	-	1	0	AGO1-4	0	0	1	0	0	0	0	3
MIMAT0004548	hsa-miR-129-1-3p	ENSG00000176095	IP6K1	protein_coding	chr3	49763673	49763678	49763673	49763678	-	1	0	AGO1-4	0	0	1	0	0	0	0	3
MIMAT0004548	hsa-miR-129-1-3p	ENSG00000176095	IP6K1	protein_coding	chr3	49764036	49764041	49764036	49764041	-	1	0	AGO2	0	0	1	0	0	0	0	3
MIMAT0004548	hsa-miR-129-1-3p	ENSG00000176095	IP6K1	protein_coding	chr3	49764125	49764130	49764125	49764130	-	1	0	AGO2	0	0	1	0	0	0	0	3
MIMAT0004548	hsa-miR-129-1-3p	ENSG00000176095	IP6K1	protein_coding	chr3	49764659	49764665	49764659	49764665	-	7	0	AGO1,AGO2	0	0	1	0	0	0	1	3
MIMAT0004548	hsa-miR-129-1-3p	ENSG00000068001	HYAL2	protein_coding	chr3	50355512	50355518	50355512	50355518	-	2	0	AGO1-4	0	0	1	0	0	0	0	6
MIMAT0004548	hsa-miR-129-1-3p	ENSG00000144730	IL17RD	protein_coding	chr3	57125877	57125882	57125877	57125882	-	1	0	AGO1-4	0	0	1	0	0	0	0	4
MIMAT0004548	hsa-miR-129-1-3p	ENSG00000144747	TMF1	protein_coding	chr3	69069078	69069083	69069077	69069105	-	1	0	AGO1-4	0	0	1	1	0	1	1	4
MIMAT0004548	hsa-miR-129-1-3p	ENSG00000169855	ROBO1	protein_coding	chr3	78647376	78647381	78647375	78647403	-	2	0	AGO1-4,AGO2	0	0	1	1	0	0	0	6
MIMAT0004548	hsa-miR-129-1-3p	ENSG00000169855	ROBO1	protein_coding	chr3	78647641	78647647	78647640	78647668	-	1	0	AGO2	0	0	1	1	0	1	1	6
MIMAT0004548	hsa-miR-129-1-3p	ENSG00000163320	CGGBP1	protein_coding	chr3	88101570	88101576	88101569	88101597	-	3	0	AGO1-4,AGO2	0	0	1	1	0	0	0	5
MIMAT0004548	hsa-miR-129-1-3p	ENSG00000181722	ZBTB20	protein_coding	chr3	114057274	114057279	114057273	114057280	-	1	0	AGO2	0	0	1	0	0	1	1	4
MIMAT0004548	hsa-miR-129-1-3p	ENSG00000173706	HEG1	protein_coding	chr3	124686395	124686401	124686395	124686401	-	1	0	AGO2	0	0	1	0	0	0	0	3
MIMAT0004548	hsa-miR-129-1-3p	ENSG00000163848	ZNF148	protein_coding	chr3	124948069	124948075	124948069	124948075	-	2	0	AGO2	0	0	1	0	0	0	1	2
MIMAT0004548	hsa-miR-129-1-3p	ENSG00000071794	HLTF	protein_coding	chr3	148748533	148748539	148748533	148748539	-	1	0	AGO1-4	0	0	1	0	0	0	0	1
MIMAT0004548	hsa-miR-129-1-3p	ENSG00000186432	KPNA4	protein_coding	chr3	160215839	160215844	160215838	160215866	-	1	0	AGO1-4	0	0	1	1	0	0	0	3
MIMAT0004548	hsa-miR-129-1-3p	ENSG00000186432	KPNA4	protein_coding	chr3	160219361	160219366	160219360	160219388	-	7	0	AGO1-4,AGO2	0	0	1	1	0	1	0	3
MIMAT0004548	hsa-miR-129-1-3p	ENSG00000186432	KPNA4	protein_coding	chr3	160219598	160219604	160219597	160219625	-	2	0	AGO1-4	0	0	1	1	0	1	1	3
MIMAT0004548	hsa-miR-129-1-3p	ENSG00000163584	RPL22L1	protein_coding	chr3	170584146	170584151	170584146	170584151	-	7	0	AGO1-4,AGO2	0	0	1	0	0	0	0	6
MIMAT0004548	hsa-miR-129-1-3p	ENSG00000172667	ZMAT3	protein_coding	chr3	178738507	178738535	178738507	178738535	-	1	0	AGO2	0	0	0	1	0	0	0	2
MIMAT0004548	hsa-miR-129-1-3p	ENSG00000172667	ZMAT3	protein_coding	chr3	178740006	178740012	178740005	178740033	-	8	0	AGO1,AGO1-4,AGO2	0	0	1	1	0	0	0	2
MIMAT0004548	hsa-miR-129-1-3p	ENSG00000172667	ZMAT3	protein_coding	chr3	178740369	178740374	178740368	178740396	-	25	0	AGO1,AGO1-4,AGO2,AGO3,AGO4	0	0	1	1	0	0	0	2
MIMAT0004548	hsa-miR-129-1-3p	ENSG00000172667	ZMAT3	protein_coding	chr3	178742160	178742165	178742159	178742187	-	1	0	AGO1-4	0	0	1	1	0	0	0	2
MIMAT0004548	hsa-miR-129-1-3p	ENSG00000172667	ZMAT3	protein_coding	chr3	178742350	178742378	178742350	178742378	-	2	0	AGO2	0	0	0	1	0	0	0	2
MIMAT0004548	hsa-miR-129-1-3p	ENSG00000114770	ABCC5	protein_coding	chr3	183638093	183638121	183638093	183638121	-	1	0	AGO1-4	0	0	0	1	0	0	0	2
MIMAT0004548	hsa-miR-129-1-3p	ENSG00000114770	ABCC5	protein_coding	chr3	183639089	183639117	183639089	183639117	-	7	0	AGO1-4,AGO2	0	0	0	1	0	0	0	2
MIMAT0004548	hsa-miR-129-1-3p	ENSG00000114770	ABCC5	protein_coding	chr3	183679399	183679427	183679399	183679427	-	1	0	AGO1-4	0	0	0	1	0	0	0	2
MIMAT0004548	hsa-miR-129-1-3p	ENSG00000244405	ETV5	protein_coding	chr3	185766036	185766042	185766036	185766042	-	1	0	AGO2	0	0	1	0	0	0	1	5
MIMAT0004548	hsa-miR-129-1-3p	ENSG00000114331	ACAP2	protein_coding	chr3	194996205	194996233	194996205	194996233	-	2	0	AGO1-4,AGO2	0	0	0	1	0	0	0	3
MIMAT0004548	hsa-miR-129-1-3p	ENSG00000114331	ACAP2	protein_coding	chr3	194996612	194996617	194996611	194996639	-	5	0	AGO1-4,AGO2	0	0	1	1	0	0	0	3
MIMAT0004548	hsa-miR-129-1-3p	ENSG00000114331	ACAP2	protein_coding	chr3	194999830	194999836	194999829	194999857	-	3	0	AGO1-4,AGO2	0	0	1	1	0	0	0	3
MIMAT0004548	hsa-miR-129-1-3p	ENSG00000072274	TFRC	protein_coding	chr3	195778473	195778479	195778473	195778479	-	10	0	AGO1-4,AGO2	0	0	1	0	0	0	0	6
MIMAT0004548	hsa-miR-129-1-3p	ENSG00000072274	TFRC	protein_coding	chr3	195778728	195778733	195778728	195778733	-	6	0	AGO1-4,AGO2	0	0	1	0	0	0	0	6
MIMAT0004548	hsa-miR-129-1-3p	ENSG00000161217	PCYT1A	protein_coding	chr3	195965309	195965315	195965309	195965315	-	4	0	AGO1-4,AGO2	0	0	1	0	0	0	0	8
MIMAT0004548	hsa-miR-129-1-3p	ENSG00000134109	EDEM1	protein_coding	chr3	5260092	5260097	5260092	5260097	+	3	0	AGO1-4,AGO2	0	0	1	0	0	0	0	6
MIMAT0004548	hsa-miR-129-1-3p	ENSG00000134109	EDEM1	protein_coding	chr3	5260594	5260599	5260594	5260599	+	2	0	AGO1-4,AGO2	0	0	1	0	0	0	0	6
MIMAT0004548	hsa-miR-129-1-3p	ENSG00000134109	EDEM1	protein_coding	chr3	5260998	5261003	5260998	5261003	+	5	0	AGO1-4,AGO2	0	0	1	0	0	0	0	6
MIMAT0004548	hsa-miR-129-1-3p	ENSG00000134109	EDEM1	protein_coding	chr3	5261178	5261183	5261178	5261183	+	7	0	AGO1,AGO1-4,AGO2	0	0	1	0	0	0	0	6
MIMAT0004548	hsa-miR-129-1-3p	ENSG00000254999	BRK1	protein_coding	chr3	10168060	10168088	10168060	10168088	+	5	0	AGO1,AGO1-4,AGO2	0	0	0	1	0	0	0	2
MIMAT0004548	hsa-miR-129-1-3p	ENSG00000163527	STT3B	protein_coding	chr3	31678271	31678277	31678250	31678278	+	2	0	AGO1,AGO2	0	0	1	1	0	0	1	7
MIMAT0004548	hsa-miR-129-1-3p	ENSG00000152642	GPD1L	protein_coding	chr3	32209485	32209490	32209484	32209491	+	3	0	AGO2	0	0	1	0	0	1	1	5
MIMAT0004548	hsa-miR-129-1-3p	ENSG00000114739	ACVR2B	protein_coding	chr3	38532313	38532319	38532313	38532319	+	4	0	AGO1-4,AGO2	0	0	0	0	0	0	1	3
MIMAT0004548	hsa-miR-129-1-3p	ENSG00000144659	SLC25A38	protein_coding	chr3	39438064	39438070	39438064	39438070	+	3	0	AGO1,AGO2	0	0	1	0	0	0	0	2
MIMAT0004548	hsa-miR-129-1-3p	ENSG00000114353	GNAI2	protein_coding	chr3	50296534	50296539	50296533	50296540	+	15	0	AGO1-4,AGO2	0	0	1	0	0	1	1	8
MIMAT0004548	hsa-miR-129-1-3p	ENSG00000010322	NISCH	protein_coding	chr3	52512147	52512175	52512147	52512175	+	3	0	AGO1-4,AGO2	0	0	0	1	0	0	0	2
MIMAT0004548	hsa-miR-129-1-3p	ENSG00000144824	PHLDB2	protein_coding	chr3	111693871	111693877	111693871	111693877	+	2	0	AGO2	0	0	1	0	0	0	0	4
MIMAT0004548	hsa-miR-129-1-3p	ENSG00000177311	ZBTB38	protein_coding	chr3	141164576	141164604	141164576	141164604	+	3	0	AGO1-4,AGO2	0	0	0	1	0	0	0	2
MIMAT0004548	hsa-miR-129-1-3p	ENSG00000177311	ZBTB38	protein_coding	chr3	141165826	141165832	141165805	141165833	+	3	0	AGO1-4,AGO2	0	0	1	1	0	0	0	2
MIMAT0004548	hsa-miR-129-1-3p	ENSG00000177311	ZBTB38	protein_coding	chr3	141166851	141166857	141166830	141166858	+	3	0	AGO1-4,AGO2	0	0	1	1	0	1	1	2
MIMAT0004548	hsa-miR-129-1-3p	ENSG00000118855	MFSD1	protein_coding	chr3	158547169	158547175	158547169	158547175	+	1	0	AGO2	0	0	1	0	0	0	0	5
MIMAT0004548	hsa-miR-129-1-3p	ENSG00000121864	ZNF639	protein_coding	chr3	179052793	179052799	179052772	179052800	+	5	0	AGO1,AGO2	0	0	1	1	0	0	0	5
MIMAT0004548	hsa-miR-129-1-3p	ENSG00000058056	USP13	protein_coding	chr3	179502726	179502732	179502705	179502733	+	1	0	AGO1-4	0	0	1	1	0	0	1	5
MIMAT0004548	hsa-miR-129-1-3p	ENSG00000058056	USP13	protein_coding	chr3	179504319	179504325	179504298	179504326	+	1	0	AGO2	0	0	1	1	0	1	1	5
MIMAT0004548	hsa-miR-129-1-3p	ENSG00000161202	DVL3	protein_coding	chr3	183889449	183889454	183889449	183889454	+	4	0	AGO1,AGO1-4,AGO2	0	0	1	0	0	0	0	5
MIMAT0004548	hsa-miR-129-1-3p	ENSG00000161202	DVL3	protein_coding	chr3	183889707	183889712	183889707	183889713	+	3	0	AGO1-4,AGO2	0	0	1	0	0	1	0	5
MIMAT0004548	hsa-miR-129-1-3p	ENSG00000161202	DVL3	protein_coding	chr3	183889725	183889731	183889725	183889731	+	3	0	AGO1-4,AGO2	0	0	1	0	0	0	0	5
MIMAT0004548	hsa-miR-129-1-3p	ENSG00000161202	DVL3	protein_coding	chr3	183890569	183890574	183890569	183890575	+	1	0	AGO1-4	0	0	1	0	0	1	0	5
MIMAT0004548	hsa-miR-129-1-3p	ENSG00000161202	DVL3	protein_coding	chr3	183890662	183890667	183890662	183890667	+	6	0	AGO1,AGO1-4	0	0	1	0	0	0	0	5
MIMAT0004548	hsa-miR-129-1-3p	ENSG00000163882	POLR2H	protein_coding	chr3	184086175	184086181	184086175	184086181	+	2	0	AGO1-4	0	0	1	0	0	0	0	4
MIMAT0004548	hsa-miR-129-1-3p	ENSG00000180370	PAK2	protein_coding	chr3	196557451	196557457	196557430	196557458	+	11	0	AGO1,AGO1-4,AGO2	0	0	1	1	0	0	0	8
MIMAT0004548	hsa-miR-129-1-3p	ENSG00000180370	PAK2	protein_coding	chr3	196558505	196558510	196558483	196558511	+	4	0	AGO1-4,AGO2	0	0	1	1	0	0	0	8
MIMAT0004548	hsa-miR-129-1-3p	ENSG00000180370	PAK2	protein_coding	chr3	196559332	196559337	196559310	196559338	+	7	0	AGO1-4,AGO2	0	0	1	1	0	1	1	8
MIMAT0004548	hsa-miR-129-1-3p	ENSG00000168936	TMEM129	protein_coding	chr4	1717798	1717804	1717798	1717804	-	1	0	AGO1-4	0	0	1	0	0	0	0	4
MIMAT0004548	hsa-miR-129-1-3p	ENSG00000168936	TMEM129	protein_coding	chr4	1718816	1718822	1718816	1718822	-	1	0	AGO2	0	0	1	0	0	0	0	4
MIMAT0004548	hsa-miR-129-1-3p	ENSG00000109519	GRPEL1	protein_coding	chr4	7061483	7061488	7061483	7061488	-	1	0	AGO1-4	0	0	1	0	0	0	0	6
MIMAT0004548	hsa-miR-129-1-3p	ENSG00000174123	TLR10	protein_coding	chr4	38774591	38774597	38774590	38774618	-	2	0	AGO2	0	0	1	1	0	0	0	1
MIMAT0004548	hsa-miR-129-1-3p	ENSG00000163683	SMIM14	protein_coding	chr4	39548965	39548971	39548965	39548971	-	4	0	AGO1-4,AGO2	0	0	0	0	0	0	1	4
MIMAT0004548	hsa-miR-129-1-3p	ENSG00000075539	FRYL	protein_coding	chr4	48501177	48501183	48501176	48501204	-	1	0	AGO1-4	0	0	1	1	0	1	1	7
MIMAT0004548	hsa-miR-129-1-3p	ENSG00000145242	EPHA5	protein_coding	chr4	66187564	66187569	66187564	66187569	-	1	0	AGO2	0	0	1	0	0	0	0	1
MIMAT0004548	hsa-miR-129-1-3p	ENSG00000163743	RCHY1	protein_coding	chr4	76405965	76405971	76405964	76405992	-	1	0	AGO1-4	0	0	1	1	0	0	0	5
MIMAT0004548	hsa-miR-129-1-3p	ENSG00000163743	RCHY1	protein_coding	chr4	76407347	76407352	76407346	76407374	-	4	0	AGO1-4,AGO2	0	0	1	1	0	1	1	5
MIMAT0004548	hsa-miR-129-1-3p	ENSG00000138767	CNOT6L	protein_coding	chr4	78641405	78641410	78641404	78641432	-	3	0	AGO1-4	0	0	1	1	0	1	0	4
MIMAT0004548	hsa-miR-129-1-3p	ENSG00000145284	SCD5	protein_coding	chr4	83550902	83550908	83550901	83550929	-	4	1	AGO1-4,AGO2	0	0	1	1	0	0	0	3
MIMAT0004548	hsa-miR-129-1-3p	ENSG00000164031	DNAJB14	protein_coding	chr4	100818277	100818282	100818277	100818282	-	11	0	AGO1-4,AGO2	0	0	1	0	0	0	0	2
MIMAT0004548	hsa-miR-129-1-3p	ENSG00000164031	DNAJB14	protein_coding	chr4	100821343	100821349	100821343	100821349	-	1	0	AGO1-4	0	0	1	0	0	0	0	2
MIMAT0004548	hsa-miR-129-1-3p	ENSG00000168772	CXXC4	protein_coding	chr4	105393351	105393356	105393351	105393356	-	1	0	AGO2	0	0	1	0	0	0	0	1
MIMAT0004548	hsa-miR-129-1-3p	ENSG00000170522	ELOVL6	protein_coding	chr4	110970601	110970607	110970600	110970628	-	1	0	AGO2	0	0	1	1	0	0	1	6
MIMAT0004548	hsa-miR-129-1-3p	ENSG00000170522	ELOVL6	protein_coding	chr4	110971371	110971376	110971370	110971398	-	3	0	AGO1-4	0	0	1	1	0	0	0	6
MIMAT0004548	hsa-miR-129-1-3p	ENSG00000138738	PRDM5	protein_coding	chr4	121616229	121616235	121616229	121616235	-	1	0	AGO2	0	0	1	0	0	0	1	6
MIMAT0004548	hsa-miR-129-1-3p	ENSG00000170088	TMEM192	protein_coding	chr4	166000639	166000644	166000639	166000644	-	1	0	AGO2	0	0	1	0	0	0	0	2
MIMAT0004548	hsa-miR-129-1-3p	ENSG00000154447	SH3RF1	protein_coding	chr4	170015522	170015528	170015521	170015549	-	6	0	AGO1-4,AGO2	0	0	1	1	0	0	1	4
MIMAT0004548	hsa-miR-129-1-3p	ENSG00000151726	ACSL1	protein_coding	chr4	185701538	185701566	185701538	185701566	-	3	0	AGO1,AGO1-4	0	0	0	1	0	0	0	2
MIMAT0004548	hsa-miR-129-1-3p	ENSG00000154553	PDLIM3	protein_coding	chr4	186423480	186423485	186423480	186423485	-	2	0	AGO2	0	0	1	0	0	0	0	5
MIMAT0004548	hsa-miR-129-1-3p	ENSG00000154553	PDLIM3	protein_coding	chr4	186423549	186423555	186423548	186423555	-	2	0	AGO1-4	0	0	1	0	0	0	1	5
MIMAT0004548	hsa-miR-129-1-3p	ENSG00000185818	NAT8L	protein_coding	chr4	2068709	2068714	2068709	2068714	+	3	0	AGO1,AGO2	0	0	1	0	0	0	0	0
MIMAT0004548	hsa-miR-129-1-3p	ENSG00000185818	NAT8L	protein_coding	chr4	2068882	2068888	2068882	2068888	+	3	0	AGO2	0	0	1	0	0	0	0	0
MIMAT0004548	hsa-miR-129-1-3p	ENSG00000185818	NAT8L	protein_coding	chr4	2069316	2069321	2069316	2069321	+	3	0	AGO2	0	0	1	0	0	0	0	0
MIMAT0004548	hsa-miR-129-1-3p	ENSG00000087274	ADD1	protein_coding	chr4	2931273	2931279	2931273	2931279	+	2	0	AGO2	0	0	1	0	0	0	0	6
MIMAT0004548	hsa-miR-129-1-3p	ENSG00000159788	RGS12	protein_coding	chr4	3432283	3432289	3432283	3432289	+	1	0	AGO1-4	0	0	1	0	0	0	0	5
MIMAT0004548	hsa-miR-129-1-3p	ENSG00000184160	ADRA2C	protein_coding	chr4	3770100	3770105	3770099	3770106	+	1	0	AGO1-4	0	0	1	0	0	1	1	1
MIMAT0004548	hsa-miR-129-1-3p	ENSG00000170871	KIAA0232	protein_coding	chr4	6884670	6884676	6884670	6884676	+	1	0	AGO1	0	0	0	0	0	0	1	2
MIMAT0004548	hsa-miR-129-1-3p	ENSG00000109689	STIM2	protein_coding	chr4	27025306	27025334	27025306	27025334	+	3	1	AGO2	0	0	0	1	0	0	0	5
MIMAT0004548	hsa-miR-129-1-3p	ENSG00000109787	KLF3	protein_coding	chr4	38702200	38702206	38702200	38702206	+	18	0	AGO1,AGO1-4,AGO2	0	0	0	0	0	1	1	7
MIMAT0004548	hsa-miR-129-1-3p	ENSG00000109133	TMEM33	protein_coding	chr4	41962089	41962094	41962067	41962095	+	1	2	AGO1	0	0	1	1	0	1	0	9
MIMAT0004548	hsa-miR-129-1-3p	ENSG00000109133	TMEM33	protein_coding	chr4	41962382	41962388	41962361	41962389	+	4	0	AGO1-4,AGO2	0	0	1	1	0	1	1	9
MIMAT0004548	hsa-miR-129-1-3p	ENSG00000084093	REST	protein_coding	chr4	57801166	57801172	57801166	57801172	+	2	0	AGO2	0	0	1	0	0	0	0	5
MIMAT0004548	hsa-miR-129-1-3p	ENSG00000163624	CDS1	protein_coding	chr4	85570322	85570328	85570301	85570329	+	6	0	AGO1-4,AGO2	0	0	1	1	0	0	1	1
MIMAT0004548	hsa-miR-129-1-3p	ENSG00000163624	CDS1	protein_coding	chr4	85572067	85572072	85572045	85572073	+	2	0	AGO2	0	0	1	1	0	0	0	1
MIMAT0004548	hsa-miR-129-1-3p	ENSG00000118762	PKD2	protein_coding	chr4	88997179	88997185	88997179	88997185	+	3	0	AGO1-4	0	0	1	0	0	0	0	4
MIMAT0004548	hsa-miR-129-1-3p	ENSG00000005059	MCUB	protein_coding	chr4	110608938	110608944	110608938	110608944	+	1	0	AGO1-4	0	0	1	0	0	0	0	7
MIMAT0004548	hsa-miR-129-1-3p	ENSG00000145390	USP53	protein_coding	chr4	120214917	120214923	120214917	120214923	+	3	0	AGO1-4,AGO2	0	0	1	0	0	0	0	1
MIMAT0004548	hsa-miR-129-1-3p	ENSG00000129128	SPCS3	protein_coding	chr4	177250957	177250963	177250957	177250964	+	1	0	AGO2	0	0	1	0	0	1	1	4
MIMAT0004548	hsa-miR-129-1-3p	ENSG00000150712	MTMR12	protein_coding	chr5	32229571	32229577	32229571	32229577	-	2	0	AGO1-4	0	0	1	0	0	0	0	2
MIMAT0004548	hsa-miR-129-1-3p	ENSG00000113594	LIFR	protein_coding	chr5	38477320	38477325	38477320	38477325	-	1	0	AGO2	0	0	1	0	0	0	0	3
MIMAT0004548	hsa-miR-129-1-3p	ENSG00000113594	LIFR	protein_coding	chr5	38480544	38480550	38480544	38480550	-	2	0	AGO1-4,AGO2	0	0	1	0	0	0	1	3
MIMAT0004548	hsa-miR-129-1-3p	ENSG00000164327	RICTOR	protein_coding	chr5	38940732	38940737	38940731	38940759	-	4	0	AGO2	0	0	1	1	0	1	1	4
MIMAT0004548	hsa-miR-129-1-3p	ENSG00000132356	PRKAA1	protein_coding	chr5	40760766	40760771	40760766	40760771	-	4	0	AGO1,AGO1-4,AGO2	0	0	1	0	0	0	0	8
MIMAT0004548	hsa-miR-129-1-3p	ENSG00000132356	PRKAA1	protein_coding	chr5	40762586	40762591	40762586	40762591	-	4	0	AGO1-4,AGO2	0	0	1	0	0	0	0	8
MIMAT0004548	hsa-miR-129-1-3p	ENSG00000132356	PRKAA1	protein_coding	chr5	40762775	40762780	40762775	40762780	-	23	0	AGO1,AGO1-4,AGO2	0	0	1	0	0	0	0	8
MIMAT0004548	hsa-miR-129-1-3p	ENSG00000083720	OXCT1	protein_coding	chr5	41731044	41731050	41731044	41731050	-	1	0	AGO2	0	0	1	0	0	0	0	5
MIMAT0004548	hsa-miR-129-1-3p	ENSG00000112972	HMGCS1	protein_coding	chr5	43290989	43290995	43290988	43291016	-	21	0	AGO1,AGO1-4,AGO2,AGO3	0	0	1	1	0	1	1	6
MIMAT0004548	hsa-miR-129-1-3p	ENSG00000134352	IL6ST	protein_coding	chr5	55233114	55233120	55233114	55233120	-	3	0	AGO1-4	0	0	1	0	0	0	0	6
MIMAT0004548	hsa-miR-129-1-3p	ENSG00000155545	MIER3	protein_coding	chr5	56218240	56218246	56218240	56218246	-	4	0	AGO1,AGO2	0	0	0	0	0	1	0	4
MIMAT0004548	hsa-miR-129-1-3p	ENSG00000164181	ELOVL7	protein_coding	chr5	60049356	60049362	60049356	60049362	-	2	0	AGO1-4	0	0	1	0	0	0	0	1
MIMAT0004548	hsa-miR-129-1-3p	ENSG00000113048	MRPS27	protein_coding	chr5	71516559	71516565	71516559	71516565	-	2	0	AGO1-4,AGO2	0	0	1	0	0	0	0	5
MIMAT0004548	hsa-miR-129-1-3p	ENSG00000145685	LHFPL2	protein_coding	chr5	77781476	77781482	77781475	77781503	-	11	0	AGO1-4,AGO2	0	0	1	1	0	0	1	8
MIMAT0004548	hsa-miR-129-1-3p	ENSG00000164180	TMEM161B	protein_coding	chr5	87491771	87491776	87491771	87491776	-	1	0	AGO1-4	0	0	1	0	0	0	0	4
MIMAT0004548	hsa-miR-129-1-3p	ENSG00000145743	FBXL17	protein_coding	chr5	107194926	107194954	107194926	107194954	-	2	0	AGO2	0	0	0	1	0	0	0	3
MIMAT0004548	hsa-miR-129-1-3p	ENSG00000145743	FBXL17	protein_coding	chr5	107196938	107196966	107196938	107196966	-	2	0	AGO1-4,AGO2	0	0	0	1	0	0	0	3
MIMAT0004548	hsa-miR-129-1-3p	ENSG00000164211	STARD4	protein_coding	chr5	110832125	110832131	110832124	110832152	-	5	0	AGO1-4,AGO2	0	0	1	1	0	0	0	2
MIMAT0004548	hsa-miR-129-1-3p	ENSG00000164211	STARD4	protein_coding	chr5	110832287	110832292	110832286	110832314	-	3	0	AGO1-4,AGO2	0	0	1	1	0	0	0	2
MIMAT0004548	hsa-miR-129-1-3p	ENSG00000164211	STARD4	protein_coding	chr5	110834075	110834081	110834074	110834102	-	8	0	AGO1-4,AGO2	0	0	1	1	0	0	1	2
MIMAT0004548	hsa-miR-129-1-3p	ENSG00000164211	STARD4	protein_coding	chr5	110836711	110836717	110836710	110836738	-	5	0	AGO1-4,AGO2	0	0	1	1	0	0	0	2
MIMAT0004548	hsa-miR-129-1-3p	ENSG00000171444	MCC	protein_coding	chr5	112359186	112359191	112359186	112359191	-	1	0	AGO1-4	0	0	1	0	0	0	0	1
MIMAT0004548	hsa-miR-129-1-3p	ENSG00000171444	MCC	protein_coding	chr5	112359208	112359213	112359208	112359213	-	1	0	AGO1-4	0	0	1	0	0	0	0	1
MIMAT0004548	hsa-miR-129-1-3p	ENSG00000171444	MCC	protein_coding	chr5	112361820	112361825	112361820	112361825	-	1	0	AGO2	0	0	1	0	0	0	0	1
MIMAT0004548	hsa-miR-129-1-3p	ENSG00000145780	FEM1C	protein_coding	chr5	114857810	114857815	114857810	114857815	-	1	0	AGO2	0	0	1	0	0	0	0	5
MIMAT0004548	hsa-miR-129-1-3p	ENSG00000145780	FEM1C	protein_coding	chr5	114858599	114858605	114858599	114858605	-	6	0	AGO1-4,AGO2	0	0	1	0	0	1	1	5
MIMAT0004548	hsa-miR-129-1-3p	ENSG00000152377	SPOCK1	protein_coding	chr5	136313273	136313279	136313273	136313279	-	3	0	AGO1-4,AGO2	0	0	1	0	0	1	1	4
MIMAT0004548	hsa-miR-129-1-3p	ENSG00000031003	FAM13B	protein_coding	chr5	137274966	137274972	137274966	137274972	-	2	0	AGO1-4,AGO2	0	0	1	0	0	1	1	3
MIMAT0004548	hsa-miR-129-1-3p	ENSG00000113552	GNPDA1	protein_coding	chr5	141380364	141380370	141380364	141380370	-	6	0	AGO1-4	0	0	1	0	0	0	0	7
MIMAT0004548	hsa-miR-129-1-3p	ENSG00000113580	NR3C1	protein_coding	chr5	142659866	142659872	142659865	142659872	-	13	0	AGO1,AGO1-4,AGO2,AGO3	0	0	0	0	0	1	1	5
MIMAT0004548	hsa-miR-129-1-3p	ENSG00000170234	PWWP2A	protein_coding	chr5	159518909	159518915	159518909	159518915	-	1	0	AGO1-4	0	0	1	0	0	1	0	4
MIMAT0004548	hsa-miR-129-1-3p	ENSG00000113758	DBN1	protein_coding	chr5	176883784	176883812	176883784	176883812	-	5	0	AGO1-4,AGO2	0	0	0	1	0	0	0	3
MIMAT0004548	hsa-miR-129-1-3p	ENSG00000113758	DBN1	protein_coding	chr5	176883990	176884018	176883990	176884018	-	20	1	AGO1-4,AGO2	0	0	0	1	0	0	0	3
MIMAT0004548	hsa-miR-129-1-3p	ENSG00000196670	ZFP62	protein_coding	chr5	180274691	180274696	180274691	180274696	-	5	0	AGO1,AGO1-4,AGO2	0	0	1	0	0	0	0	6
MIMAT0004548	hsa-miR-129-1-3p	ENSG00000196670	ZFP62	protein_coding	chr5	180275479	180275485	180275479	180275485	-	2	0	AGO1-4	0	0	1	0	0	0	0	6
MIMAT0004548	hsa-miR-129-1-3p	ENSG00000145495	6-Mar	protein_coding	chr5	10437606	10437612	10437606	10437612	+	5	0	AGO1,AGO1-4,AGO2	0	0	0	0	0	0	1	1
MIMAT0004548	hsa-miR-129-1-3p	ENSG00000164236	ANKRD33B	protein_coding	chr5	10657692	10657698	10657692	10657698	+	2	0	AGO2	0	0	0	0	0	0	1	3
MIMAT0004548	hsa-miR-129-1-3p	ENSG00000145569	FAM105A	protein_coding	chr5	14611292	14611298	14611292	14611298	+	1	0	AGO1	0	0	1	0	0	0	0	7
MIMAT0004548	hsa-miR-129-1-3p	ENSG00000154124	OTULIN	protein_coding	chr5	14699153	14699181	14699153	14699181	+	1	0	AGO1-4	0	0	0	1	0	0	0	4
MIMAT0004548	hsa-miR-129-1-3p	ENSG00000171522	PTGER4	protein_coding	chr5	40692570	40692576	40692549	40692577	+	5	0	AGO1-4,AGO2	0	0	1	1	0	1	1	5
MIMAT0004548	hsa-miR-129-1-3p	ENSG00000112992	NNT	protein_coding	chr5	43705983	43705988	43705983	43705988	+	6	0	AGO1,AGO2,AGO3	0	0	1	0	0	0	0	3
MIMAT0004548	hsa-miR-129-1-3p	ENSG00000095015	MAP3K1	protein_coding	chr5	56191752	56191757	56191730	56191766	+	16	0	AGO1,AGO1-4,AGO2	0	0	1	2	0	1	0	6
MIMAT0004548	hsa-miR-129-1-3p	ENSG00000095015	MAP3K1	protein_coding	chr5	56191759	56191765	56191759	56191766	+	16	0	AGO1,AGO1-4,AGO2	0	0	1	0	0	1	1	6
MIMAT0004548	hsa-miR-129-1-3p	ENSG00000123213	NLN	protein_coding	chr5	65119051	65119056	65119029	65119057	+	4	0	AGO1-4,AGO2	0	0	1	1	0	1	1	7
MIMAT0004548	hsa-miR-129-1-3p	ENSG00000123213	NLN	protein_coding	chr5	65124557	65124585	65124557	65124585	+	1	0	AGO2	0	0	0	1	0	0	0	7
MIMAT0004548	hsa-miR-129-1-3p	ENSG00000112851	ERBIN	protein_coding	chr5	65375547	65375553	65375547	65375553	+	4	0	AGO1-4,AGO2	0	0	1	0	0	0	1	4
MIMAT0004548	hsa-miR-129-1-3p	ENSG00000145675	PIK3R1	protein_coding	chr5	67593489	67593495	67593489	67593495	+	3	0	AGO1-4	0	0	1	0	0	0	0	4
MIMAT0004548	hsa-miR-129-1-3p	ENSG00000145734	BDP1	protein_coding	chr5	70861732	70861738	70861732	70861738	+	5	0	AGO1-4,AGO2	0	0	1	0	0	0	0	4
MIMAT0004548	hsa-miR-129-1-3p	ENSG00000122008	POLK	protein_coding	chr5	74894158	74894164	74894137	74894165	+	1	0	AGO2	0	0	1	1	0	0	0	6
MIMAT0004548	hsa-miR-129-1-3p	ENSG00000171643	S100Z	protein_coding	chr5	76216562	76216568	76216562	76216569	+	1	0	AGO2	0	0	1	0	0	0	1	3
MIMAT0004548	hsa-miR-129-1-3p	ENSG00000152409	JMY	protein_coding	chr5	78617738	78617743	78617738	78617743	+	2	0	AGO1-4	0	0	1	0	0	0	0	2
MIMAT0004548	hsa-miR-129-1-3p	ENSG00000152409	JMY	protein_coding	chr5	78622492	78622497	78622492	78622497	+	3	0	AGO1-4,AGO2	0	0	1	0	0	0	0	2
MIMAT0004548	hsa-miR-129-1-3p	ENSG00000047188	YTHDC2	protein_coding	chr5	112929705	112929711	112929684	112929712	+	2	0	AGO2	0	0	1	1	0	0	1	5
MIMAT0004548	hsa-miR-129-1-3p	ENSG00000131435	PDLIM4	protein_coding	chr5	131607870	131607876	131607870	131607876	+	2	0	AGO1-4	0	0	0	0	0	0	1	1
MIMAT0004548	hsa-miR-129-1-3p	ENSG00000170606	HSPA4	protein_coding	chr5	132440580	132440585	132440580	132440585	+	1	0	AGO2	0	0	1	0	0	0	0	5
MIMAT0004548	hsa-miR-129-1-3p	ENSG00000170606	HSPA4	protein_coding	chr5	132440771	132440776	132440771	132440776	+	1	0	AGO1	0	0	1	0	0	0	0	5
MIMAT0004548	hsa-miR-129-1-3p	ENSG00000164615	CAMLG	protein_coding	chr5	134086807	134086813	134086807	134086813	+	2	0	AGO1,AGO2	0	0	1	0	0	0	0	2
MIMAT0004548	hsa-miR-129-1-3p	ENSG00000120733	KDM3B	protein_coding	chr5	137771457	137771462	137771435	137771463	+	7	0	AGO1-4,AGO2	0	0	1	1	0	0	0	6
MIMAT0004548	hsa-miR-129-1-3p	ENSG00000120733	KDM3B	protein_coding	chr5	137772669	137772674	137772647	137772675	+	7	0	AGO1,AGO1-4,AGO2,AGO3	0	0	1	1	0	1	1	6
MIMAT0004548	hsa-miR-129-1-3p	ENSG00000171604	CXXC5	protein_coding	chr5	139063297	139063303	139063297	139063303	+	1	0	AGO1-4	0	0	1	0	0	0	0	5
MIMAT0004548	hsa-miR-129-1-3p	ENSG00000185129	PURA	protein_coding	chr5	139495350	139495356	139495350	139495356	+	8	0	AGO1-4,AGO2	0	0	0	0	0	1	1	4
MIMAT0004548	hsa-miR-129-1-3p	ENSG00000145819	ARHGAP26	protein_coding	chr5	142602694	142602700	142602694	142602700	+	2	0	AGO1-4	0	0	1	0	0	0	0	4
MIMAT0004548	hsa-miR-129-1-3p	ENSG00000155846	PPARGC1B	protein_coding	chr5	149229965	149229993	149229965	149229993	+	1	0	AGO1-4	0	0	0	1	0	0	0	6
MIMAT0004548	hsa-miR-129-1-3p	ENSG00000155850	SLC26A2	protein_coding	chr5	149364751	149364757	149364751	149364757	+	1	0	AGO2	0	0	1	0	0	0	0	5
MIMAT0004548	hsa-miR-129-1-3p	ENSG00000155850	SLC26A2	protein_coding	chr5	149365170	149365176	149365170	149365176	+	3	0	AGO1-4	0	0	1	0	0	0	0	5
MIMAT0004548	hsa-miR-129-1-3p	ENSG00000123643	SLC36A1	protein_coding	chr5	150868025	150868030	150868025	150868030	+	2	0	AGO1-4,AGO2	0	0	1	0	0	0	0	3
MIMAT0004548	hsa-miR-129-1-3p	ENSG00000022355	GABRA1	protein_coding	chr5	161325917	161325945	161325917	161325945	+	1	0	AGO2	0	0	0	1	0	0	0	1
MIMAT0004548	hsa-miR-129-1-3p	ENSG00000040275	SPDL1	protein_coding	chr5	169028967	169028995	169028967	169028995	+	1	0	AGO2	0	0	0	1	0	0	0	7
MIMAT0004548	hsa-miR-129-1-3p	ENSG00000165671	NSD1	protein_coding	chr5	176684056	176684084	176684056	176684084	+	6	0	AGO1-4,AGO2	0	0	0	1	0	0	0	6
MIMAT0004548	hsa-miR-129-1-3p	ENSG00000165671	NSD1	protein_coding	chr5	176723757	176723762	176723735	176723763	+	20	0	AGO1-4,AGO2	0	0	0	1	0	1	1	6
MIMAT0004548	hsa-miR-129-1-3p	ENSG00000165671	NSD1	protein_coding	chr5	176726410	176726438	176726410	176726438	+	1	0	AGO1-4	0	0	0	1	0	0	0	6
MIMAT0004548	hsa-miR-129-1-3p	ENSG00000145916	RMND5B	protein_coding	chr5	177575824	177575852	177575824	177575852	+	1	0	AGO1-4	0	0	0	1	0	0	0	4
MIMAT0004548	hsa-miR-129-1-3p	ENSG00000113300	CNOT6	protein_coding	chr5	180004828	180004834	180004807	180004835	+	4	0	AGO1-4	0	0	1	1	0	1	1	8
MIMAT0004548	hsa-miR-129-1-3p	ENSG00000168994	PXDC1	protein_coding	chr6	3723571	3723592	3723571	3723592	-	2	0	AGO1-4	0	1	0	0	0	0	0	6
MIMAT0004548	hsa-miR-129-1-3p	ENSG00000197977	ELOVL2	protein_coding	chr6	10981671	10981699	10981671	10981699	-	1	0	AGO1-4	0	0	0	1	0	0	0	3
MIMAT0004548	hsa-miR-129-1-3p	ENSG00000145990	GFOD1	protein_coding	chr6	13360800	13360805	13360800	13360805	-	1	0	AGO2	0	0	1	0	0	0	0	2
MIMAT0004548	hsa-miR-129-1-3p	ENSG00000145990	GFOD1	protein_coding	chr6	13362318	13362324	13362318	13362324	-	1	0	AGO1-4	0	0	1	0	0	0	0	2
MIMAT0004548	hsa-miR-129-1-3p	ENSG00000172197	MBOAT1	protein_coding	chr6	20102445	20102451	20102445	20102451	-	4	0	AGO1-4,AGO2	0	0	1	0	0	0	0	7
MIMAT0004548	hsa-miR-129-1-3p	ENSG00000204713	TRIM27	protein_coding	chr6	28871192	28871197	28871191	28871219	-	1	0	AGO1-4	0	0	1	1	0	0	0	5
MIMAT0004548	hsa-miR-129-1-3p	ENSG00000204713	TRIM27	protein_coding	chr6	28871440	28871468	28871440	28871468	-	1	0	AGO1-4	0	0	0	1	0	0	0	5
MIMAT0004548	hsa-miR-129-1-3p	ENSG00000204713	TRIM27	protein_coding	chr6	28871821	28871827	28871820	28871848	-	8	0	AGO1-4,AGO2	0	0	1	1	0	0	0	5
MIMAT0004548	hsa-miR-129-1-3p	ENSG00000204421	LY6G6C	protein_coding	chr6	31686640	31686646	31686640	31686646	-	1	0	AGO1-4	0	0	1	0	0	0	0	4
MIMAT0004548	hsa-miR-129-1-3p	ENSG00000124641	MED20	protein_coding	chr6	41873678	41873684	41873678	41873684	-	2	0	AGO1-4	0	0	1	0	0	0	0	4
MIMAT0004548	hsa-miR-129-1-3p	ENSG00000124587	PEX6	protein_coding	chr6	42931991	42931997	42931991	42931997	-	1	0	AGO2	0	0	1	0	0	0	0	5
MIMAT0004548	hsa-miR-129-1-3p	ENSG00000137207	YIPF3	protein_coding	chr6	43480608	43480636	43480608	43480636	-	4	0	AGO1-4	0	0	0	1	0	0	0	3
MIMAT0004548	hsa-miR-129-1-3p	ENSG00000137207	YIPF3	protein_coding	chr6	43483661	43483689	43483661	43483689	-	1	0	AGO2	0	0	0	1	0	0	0	3
MIMAT0004548	hsa-miR-129-1-3p	ENSG00000096006	CRISP3	protein_coding	chr6	49695173	49695178	49695173	49695178	-	1	0	AGO1-4	0	0	1	0	0	0	0	1
MIMAT0004548	hsa-miR-129-1-3p	ENSG00000096006	CRISP3	protein_coding	chr6	49696417	49696422	49696417	49696422	-	1	0	AGO1-4	0	0	1	0	0	0	0	1
MIMAT0004548	hsa-miR-129-1-3p	ENSG00000135316	SYNCRIP	protein_coding	chr6	86320571	86320576	86320570	86320576	-	3	0	AGO1,AGO1-4,AGO2	0	0	1	0	0	1	0	7
MIMAT0004548	hsa-miR-129-1-3p	ENSG00000135341	MAP3K7	protein_coding	chr6	91225686	91225692	91225686	91225692	-	2	0	AGO1-4,AGO2	0	0	1	0	0	0	0	4
MIMAT0004548	hsa-miR-129-1-3p	ENSG00000132424	PNISR	protein_coding	chr6	99847636	99847664	99847636	99847664	-	2	0	AGO1-4	0	0	0	1	0	0	0	2
MIMAT0004548	hsa-miR-129-1-3p	ENSG00000132424	PNISR	protein_coding	chr6	99848096	99848102	99848095	99848123	-	7	0	AGO1-4,AGO2	0	0	1	1	0	1	1	2
MIMAT0004548	hsa-miR-129-1-3p	ENSG00000085377	PREP	protein_coding	chr6	105725972	105725978	105725972	105725978	-	1	0	AGO2	0	0	1	0	0	1	1	7
MIMAT0004548	hsa-miR-129-1-3p	ENSG00000025796	SEC63	protein_coding	chr6	108189153	108189158	108189152	108189180	-	2	0	AGO1-4	0	0	1	1	0	0	0	4
MIMAT0004548	hsa-miR-129-1-3p	ENSG00000025796	SEC63	protein_coding	chr6	108189245	108189250	108189244	108189272	-	2	0	AGO1-4,AGO2	0	0	1	1	0	1	0	4
MIMAT0004548	hsa-miR-129-1-3p	ENSG00000025796	SEC63	protein_coding	chr6	108190323	108190328	108190323	108190328	-	1	0	AGO1	0	0	1	0	0	0	0	4
MIMAT0004548	hsa-miR-129-1-3p	ENSG00000025796	SEC63	protein_coding	chr6	108192333	108192338	108192332	108192360	-	4	0	AGO1-4	0	0	1	1	0	1	1	4
MIMAT0004548	hsa-miR-129-1-3p	ENSG00000196591	HDAC2	protein_coding	chr6	114258360	114258366	114258360	114258366	-	1	0	AGO2	0	0	1	0	0	0	0	5
MIMAT0004548	hsa-miR-129-1-3p	ENSG00000146409	SLC18B1	protein_coding	chr6	133090571	133090577	133090571	133090577	-	1	0	AGO1-4	0	0	1	0	0	0	0	3
MIMAT0004548	hsa-miR-129-1-3p	ENSG00000135525	MAP7	protein_coding	chr6	136664559	136664565	136664559	136664565	-	7	0	AGO1-4,AGO2	0	0	0	0	0	0	1	5
MIMAT0004548	hsa-miR-129-1-3p	ENSG00000112378	PERP	protein_coding	chr6	138412783	138412789	138412782	138412789	-	3	0	AGO2	0	0	1	0	0	0	1	4
MIMAT0004548	hsa-miR-129-1-3p	ENSG00000026652	AGPAT4	protein_coding	chr6	161557255	161557260	161557254	161557282	-	1	0	AGO2	0	0	1	1	0	0	0	3
MIMAT0004548	hsa-miR-129-1-3p	ENSG00000112541	PDE10A	protein_coding	chr6	165741947	165741975	165741947	165741975	-	1	0	AGO2	0	0	0	1	0	0	0	2
MIMAT0004548	hsa-miR-129-1-3p	ENSG00000124782	RREB1	protein_coding	chr6	7229641	7229669	7229641	7229669	+	4	0	AGO1-4	0	0	0	1	0	0	0	6
MIMAT0004548	hsa-miR-129-1-3p	ENSG00000124782	RREB1	protein_coding	chr6	7251632	7251660	7251632	7251660	+	16	0	AGO1,AGO1-4,AGO2	0	0	0	1	0	0	0	6
MIMAT0004548	hsa-miR-129-1-3p	ENSG00000124782	RREB1	protein_coding	chr6	7251799	7251827	7251799	7251827	+	10	0	AGO1-4,AGO2	0	0	0	1	0	0	0	6
MIMAT0004548	hsa-miR-129-1-3p	ENSG00000137414	FAM8A1	protein_coding	chr6	17611557	17611585	17611557	17611585	+	1	0	AGO2	0	0	0	1	0	0	0	5
MIMAT0004548	hsa-miR-129-1-3p	ENSG00000112242	E2F3	protein_coding	chr6	20491826	20491832	20491826	20491832	+	3	0	AGO2	0	0	0	0	0	1	1	9
MIMAT0004548	hsa-miR-129-1-3p	ENSG00000124766	SOX4	protein_coding	chr6	21596295	21596323	21596295	21596323	+	7	0	AGO1-4,AGO2	0	0	0	1	0	0	0	4
MIMAT0004548	hsa-miR-129-1-3p	ENSG00000124766	SOX4	protein_coding	chr6	21597815	21597821	21597794	21597822	+	19	2	AGO1,AGO1-4,AGO2,AGO3	0	0	0	1	0	1	1	4
MIMAT0004548	hsa-miR-129-1-3p	ENSG00000204516	MICB	protein_coding	chr6	31478135	31478141	31478135	31478141	+	4	0	AGO1-4,AGO2	0	0	1	0	0	0	0	10
MIMAT0004548	hsa-miR-129-1-3p	ENSG00000096433	ITPR3	protein_coding	chr6	33650358	33650386	33650358	33650386	+	1	0	AGO1-4	0	0	0	1	0	0	0	6
MIMAT0004548	hsa-miR-129-1-3p	ENSG00000096433	ITPR3	protein_coding	chr6	33663982	33663987	33663960	33663988	+	2	1	AGO2	0	0	1	1	0	0	0	6
MIMAT0004548	hsa-miR-129-1-3p	ENSG00000096433	ITPR3	protein_coding	chr6	33664211	33664217	33664190	33664218	+	2	0	AGO1-4,AGO2	0	0	1	1	0	0	0	6
MIMAT0004548	hsa-miR-129-1-3p	ENSG00000065491	TBC1D22B	protein_coding	chr6	37300150	37300178	37300150	37300178	+	1	0	AGO2	0	0	0	1	0	0	0	4
MIMAT0004548	hsa-miR-129-1-3p	ENSG00000065491	TBC1D22B	protein_coding	chr6	37300597	37300602	37300575	37300603	+	2	0	AGO1-4,AGO2	0	0	1	1	0	0	0	4
MIMAT0004548	hsa-miR-129-1-3p	ENSG00000137413	TAF8	protein_coding	chr6	42048054	42048060	42048054	42048060	+	1	0	AGO2	0	0	1	0	0	0	0	3
MIMAT0004548	hsa-miR-129-1-3p	ENSG00000181577	C6orf223	protein_coding	chr6	43972721	43972726	43972721	43972726	+	1	0	AGO2	0	0	1	0	0	0	0	6
MIMAT0004548	hsa-miR-129-1-3p	ENSG00000124813	RUNX2	protein_coding	chr6	45517491	45517497	45517491	45517497	+	1	0	AGO1-4	0	0	1	0	0	1	1	9
MIMAT0004548	hsa-miR-129-1-3p	ENSG00000096093	EFHC1	protein_coding	chr6	52358771	52358777	52358771	52358777	+	2	0	AGO1-4	0	0	1	0	0	0	0	3
MIMAT0004548	hsa-miR-129-1-3p	ENSG00000112200	ZNF451	protein_coding	chr6	56972439	56972445	56972439	56972445	+	2	0	AGO1-4	0	0	1	0	0	1	0	4
MIMAT0004548	hsa-miR-129-1-3p	ENSG00000112200	ZNF451	protein_coding	chr6	56973114	56973120	56973114	56973121	+	2	0	AGO1-4	0	0	1	0	0	0	1	4
MIMAT0004548	hsa-miR-129-1-3p	ENSG00000112701	SENP6	protein_coding	chr6	76423455	76423461	76423455	76423461	+	1	0	AGO2	0	0	1	0	0	0	0	3
MIMAT0004548	hsa-miR-129-1-3p	ENSG00000188994	ZNF292	protein_coding	chr6	87965394	87965422	87965394	87965422	+	2	0	AGO2	0	0	0	1	0	0	0	2
MIMAT0004548	hsa-miR-129-1-3p	ENSG00000188994	ZNF292	protein_coding	chr6	87967412	87967440	87967412	87967440	+	2	0	AGO1,AGO2	0	0	0	1	0	0	0	2
MIMAT0004548	hsa-miR-129-1-3p	ENSG00000152661	GJA1	protein_coding	chr6	121769427	121769433	121769406	121769434	+	1	0	AGO1-4	0	0	1	1	0	0	0	5
MIMAT0004548	hsa-miR-129-1-3p	ENSG00000111911	HINT3	protein_coding	chr6	126299100	126299106	126299100	126299106	+	2	0	AGO2	0	0	1	0	0	0	1	2
MIMAT0004548	hsa-miR-129-1-3p	ENSG00000055211	GINM1	protein_coding	chr6	149912458	149912464	149912458	149912464	+	5	0	AGO1,AGO2	0	0	1	0	0	0	0	7
MIMAT0004548	hsa-miR-129-1-3p	ENSG00000198729	PPP1R14C	protein_coding	chr6	150570619	150570625	150570598	150570626	+	9	0	AGO1,AGO2	0	0	1	1	0	1	1	5
MIMAT0004548	hsa-miR-129-1-3p	ENSG00000131016	AKAP12	protein_coding	chr6	151679540	151679546	151679540	151679546	+	2	0	AGO2	0	0	1	0	0	0	0	6
MIMAT0004548	hsa-miR-129-1-3p	ENSG00000146433	TMEM181	protein_coding	chr6	159055463	159055468	159055462	159055469	+	1	0	AGO2	0	0	1	0	0	1	1	6
MIMAT0004548	hsa-miR-129-1-3p	ENSG00000112486	CCR6	protein_coding	chr6	167552051	167552057	167552051	167552057	+	1	0	AGO2	0	0	1	0	0	0	0	2
MIMAT0004548	hsa-miR-129-1-3p	ENSG00000011275	RNF216	protein_coding	chr7	5662339	5662345	5662339	5662345	-	3	0	AGO1-4,AGO2	0	0	1	0	0	0	0	3
MIMAT0004548	hsa-miR-129-1-3p	ENSG00000178397	FAM220A	protein_coding	chr7	6369682	6369688	6369681	6369709	-	3	1	AGO1-4,AGO2	0	0	1	1	0	1	1	2
MIMAT0004548	hsa-miR-129-1-3p	ENSG00000071189	SNX13	protein_coding	chr7	17832979	17833007	17832979	17833007	-	3	0	AGO1,AGO1-4,AGO2	0	0	0	1	0	0	0	2
MIMAT0004548	hsa-miR-129-1-3p	ENSG00000071189	SNX13	protein_coding	chr7	17836046	17836052	17836045	17836073	-	1	0	AGO1-4	0	0	1	1	0	0	0	2
MIMAT0004548	hsa-miR-129-1-3p	ENSG00000105849	TWISTNB	protein_coding	chr7	19735195	19735200	19735195	19735200	-	2	0	AGO1-4,AGO2	0	0	1	0	0	0	0	4
MIMAT0004548	hsa-miR-129-1-3p	ENSG00000105849	TWISTNB	protein_coding	chr7	19735580	19735586	19735580	19735586	-	2	0	AGO1-4	0	0	1	0	0	0	0	4
MIMAT0004548	hsa-miR-129-1-3p	ENSG00000164649	CDCA7L	protein_coding	chr7	21941296	21941302	21941295	21941323	-	2	0	AGO1-4	0	0	1	1	0	0	0	7
MIMAT0004548	hsa-miR-129-1-3p	ENSG00000253293	HOXA10	protein_coding	chr7	27210970	27210976	27210970	27210976	-	3	0	AGO1,AGO1-4	0	0	1	0	0	0	0	6
MIMAT0004548	hsa-miR-129-1-3p	ENSG00000253293	HOXA10	protein_coding	chr7	27211366	27211371	27211366	27211371	-	4	0	AGO2	0	0	1	0	0	0	0	6
MIMAT0004548	hsa-miR-129-1-3p	ENSG00000272391	POM121C	protein_coding	chr7	75047025	75047030	75047024	75047031	-	4	0	AGO1-4	0	0	0	0	0	1	1	3
MIMAT0004548	hsa-miR-129-1-3p	ENSG00000004799	PDK4	protein_coding	chr7	95214032	95214038	95214032	95214038	-	1	0	AGO1-4	0	0	1	0	0	0	0	3
MIMAT0004548	hsa-miR-129-1-3p	ENSG00000198742	SMURF1	protein_coding	chr7	98626108	98626113	98626108	98626113	-	1	0	AGO1-4	0	0	1	0	0	0	0	1
MIMAT0004548	hsa-miR-129-1-3p	ENSG00000198742	SMURF1	protein_coding	chr7	98626684	98626690	98626684	98626690	-	1	0	AGO1-4	0	0	1	0	0	0	0	1
MIMAT0004548	hsa-miR-129-1-3p	ENSG00000064419	TNPO3	protein_coding	chr7	128594467	128594473	128594467	128594473	-	16	0	AGO1-4,AGO2,AGO3	0	0	0	0	0	1	1	3
MIMAT0004548	hsa-miR-129-1-3p	ENSG00000186591	UBE2H	protein_coding	chr7	129472917	129472935	129472917	129472935	-	1	0	AGO1-4	0	1	0	0	0	0	0	2
MIMAT0004548	hsa-miR-129-1-3p	ENSG00000064393	HIPK2	protein_coding	chr7	139248258	139248264	139248258	139248264	-	3	0	AGO2	0	0	0	0	0	0	1	2
MIMAT0004548	hsa-miR-129-1-3p	ENSG00000133606	MKRN1	protein_coding	chr7	140153110	140153115	140153110	140153115	-	2	0	AGO1-4	0	0	1	0	0	0	0	3
MIMAT0004548	hsa-miR-129-1-3p	ENSG00000133606	MKRN1	protein_coding	chr7	140153613	140153619	140153613	140153619	-	3	0	AGO1,AGO1-4,AGO2	0	0	1	0	0	0	0	3
MIMAT0004548	hsa-miR-129-1-3p	ENSG00000055609	KMT2C	protein_coding	chr7	151873559	151873587	151873559	151873587	-	5	0	AGO1-4,AGO2	0	0	0	1	0	0	0	3
MIMAT0004548	hsa-miR-129-1-3p	ENSG00000055609	KMT2C	protein_coding	chr7	151878599	151878627	151878599	151878627	-	2	0	AGO1-4	0	0	0	1	0	0	0	3
MIMAT0004548	hsa-miR-129-1-3p	ENSG00000117868	ESYT2	protein_coding	chr7	158526253	158526259	158526253	158526259	-	2	0	AGO2	0	0	1	0	0	0	0	3
MIMAT0004548	hsa-miR-129-1-3p	ENSG00000106392	C1GALT1	protein_coding	chr7	7286644	7286650	7286644	7286650	+	1	0	AGO2	0	0	1	0	0	0	0	4
MIMAT0004548	hsa-miR-129-1-3p	ENSG00000146592	CREB5	protein_coding	chr7	28859968	28859974	28859968	28859974	+	3	0	AGO2	0	0	0	0	0	1	0	5
MIMAT0004548	hsa-miR-129-1-3p	ENSG00000180233	ZNRF2	protein_coding	chr7	30406952	30406958	30406952	30406958	+	7	0	AGO1-4,AGO2	0	0	0	0	0	0	1	1
MIMAT0004548	hsa-miR-129-1-3p	ENSG00000105778	AVL9	protein_coding	chr7	32625369	32625375	32625369	32625375	+	3	0	AGO1,AGO1-4	0	0	1	0	0	0	0	2
MIMAT0004548	hsa-miR-129-1-3p	ENSG00000136279	DBNL	protein_coding	chr7	44100639	44100644	44100639	44100644	+	3	0	AGO2	0	0	1	0	0	0	0	3
MIMAT0004548	hsa-miR-129-1-3p	ENSG00000136279	DBNL	protein_coding	chr7	44101797	44101802	44101797	44101802	+	2	0	AGO1-4	0	0	1	0	0	0	0	3
MIMAT0004548	hsa-miR-129-1-3p	ENSG00000136279	DBNL	protein_coding	chr7	44101920	44101925	44101920	44101925	+	2	0	AGO1-4	0	0	1	0	0	0	0	3
MIMAT0004548	hsa-miR-129-1-3p	ENSG00000136279	DBNL	protein_coding	chr7	44107993	44107998	44107993	44107998	+	1	0	AGO1-4	0	0	1	0	0	0	0	3
MIMAT0004548	hsa-miR-129-1-3p	ENSG00000106636	YKT6	protein_coding	chr7	44252157	44252163	44252157	44252163	+	2	1	AGO2	0	0	0	0	0	0	1	4
MIMAT0004548	hsa-miR-129-1-3p	ENSG00000106609	TMEM248	protein_coding	chr7	66421346	66421352	66421346	66421352	+	3	0	AGO1-4	0	0	1	0	0	0	0	3
MIMAT0004548	hsa-miR-129-1-3p	ENSG00000106609	TMEM248	protein_coding	chr7	66423351	66423356	66423351	66423356	+	5	0	AGO1-4,AGO2	0	0	1	0	0	0	0	3
MIMAT0004548	hsa-miR-129-1-3p	ENSG00000196313	POM121	protein_coding	chr7	72417825	72417830	72417824	72417831	+	2	0	AGO1-4	0	0	0	0	0	1	1	2
MIMAT0004548	hsa-miR-129-1-3p	ENSG00000127948	POR	protein_coding	chr7	75616063	75616069	75616063	75616069	+	2	4	AGO1-4	0	0	1	0	0	0	0	2
MIMAT0004548	hsa-miR-129-1-3p	ENSG00000008277	ADAM22	protein_coding	chr7	87826281	87826286	87826259	87826287	+	1	0	AGO2	0	0	1	1	0	1	0	2
MIMAT0004548	hsa-miR-129-1-3p	ENSG00000105793	GTPBP10	protein_coding	chr7	90014655	90014661	90014655	90014661	+	1	0	AGO1-4	0	0	1	0	0	0	0	2
MIMAT0004548	hsa-miR-129-1-3p	ENSG00000058091	CDK14	protein_coding	chr7	90837711	90837716	90837711	90837716	+	1	0	AGO1-4	0	0	1	0	0	0	0	2
MIMAT0004548	hsa-miR-129-1-3p	ENSG00000135272	MDFIC	protein_coding	chr7	114658034	114658040	114658034	114658040	+	3	0	AGO1,AGO2	0	0	1	0	0	0	0	4
MIMAT0004548	hsa-miR-129-1-3p	ENSG00000165055	METTL2B	protein_coding	chr7	128142524	128142530	128142524	128142530	+	4	0	AGO1,AGO2	0	0	1	0	0	0	0	2
MIMAT0004548	hsa-miR-129-1-3p	ENSG00000146963	LUC7L2	protein_coding	chr7	139108121	139108127	139108121	139108127	+	3	0	AGO1-4,AGO2	0	0	1	0	0	0	0	2
MIMAT0004548	hsa-miR-129-1-3p	ENSG00000127399	LRRC61	protein_coding	chr7	150034916	150034922	150034916	150034922	+	1	1	AGO2	0	0	1	0	0	0	0	2
MIMAT0004548	hsa-miR-129-1-3p	ENSG00000127399	LRRC61	protein_coding	chr7	150034935	150034941	150034935	150034941	+	1	0	AGO1-4	0	0	1	0	0	0	0	2
MIMAT0004548	hsa-miR-129-1-3p	ENSG00000104221	BRF2	protein_coding	chr8	37701478	37701484	37701478	37701484	-	3	0	AGO2	0	0	1	0	0	0	0	4
MIMAT0004548	hsa-miR-129-1-3p	ENSG00000147548	NSD3	protein_coding	chr8	38132576	38132582	38132576	38132582	-	1	0	AGO1-4	0	0	1	0	0	0	0	3
MIMAT0004548	hsa-miR-129-1-3p	ENSG00000029534	ANK1	protein_coding	chr8	41512099	41512127	41512099	41512127	-	1	0	AGO1-4	0	0	0	1	0	0	0	1
MIMAT0004548	hsa-miR-129-1-3p	ENSG00000029534	ANK1	protein_coding	chr8	41525953	41525981	41525953	41525981	-	1	1	AGO2	0	0	0	1	0	0	0	1
MIMAT0004548	hsa-miR-129-1-3p	ENSG00000164683	HEY1	protein_coding	chr8	80676410	80676416	80676409	80676437	-	6	0	AGO1-4,AGO2	0	0	1	1	0	1	1	4
MIMAT0004548	hsa-miR-129-1-3p	ENSG00000076554	TPD52	protein_coding	chr8	80948669	80948675	80948669	80948675	-	2	0	AGO2	0	0	1	0	0	0	0	2
MIMAT0004548	hsa-miR-129-1-3p	ENSG00000076554	TPD52	protein_coding	chr8	80949223	80949228	80949223	80949228	-	3	1	AGO1-4,AGO2	0	0	1	0	0	0	0	2
MIMAT0004548	hsa-miR-129-1-3p	ENSG00000164684	ZNF704	protein_coding	chr8	81548146	81548153	81548146	81548153	-	1	0	AGO2	0	0	0	0	0	0	1	4
MIMAT0004548	hsa-miR-129-1-3p	ENSG00000156103	MMP16	protein_coding	chr8	89044450	89044456	89044449	89044477	-	2	0	AGO1-4	0	0	1	1	0	0	1	4
MIMAT0004548	hsa-miR-129-1-3p	ENSG00000180694	TMEM64	protein_coding	chr8	91637125	91637130	91637124	91637131	-	5	0	AGO1-4,AGO2	0	0	1	0	0	1	1	7
MIMAT0004548	hsa-miR-129-1-3p	ENSG00000104375	STK3	protein_coding	chr8	99467737	99467743	99467737	99467743	-	2	0	AGO1-4,AGO2	0	0	1	0	0	0	0	6
MIMAT0004548	hsa-miR-129-1-3p	ENSG00000048392	RRM2B	protein_coding	chr8	103216758	103216764	103216757	103216785	-	3	0	AGO1-4	0	0	1	1	0	0	0	3
MIMAT0004548	hsa-miR-129-1-3p	ENSG00000048392	RRM2B	protein_coding	chr8	103219243	103219249	103219242	103219270	-	1	0	AGO1-4	0	0	1	1	0	0	0	3
MIMAT0004548	hsa-miR-129-1-3p	ENSG00000155090	KLF10	protein_coding	chr8	103662195	103662201	103662195	103662201	-	1	0	AGO1-4	0	0	1	0	0	0	0	5
MIMAT0004548	hsa-miR-129-1-3p	ENSG00000155096	AZIN1	protein_coding	chr8	103839782	103839788	103839781	103839788	-	21	0	AGO1,AGO1-4,AGO2	0	0	1	0	0	1	1	4
MIMAT0004548	hsa-miR-129-1-3p	ENSG00000104447	TRPS1	protein_coding	chr8	116425000	116425006	116425000	116425006	-	6	0	AGO1-4,AGO2	0	0	0	0	0	1	1	6
MIMAT0004548	hsa-miR-129-1-3p	ENSG00000164983	TMEM65	protein_coding	chr8	125324210	125324216	125324210	125324216	-	1	0	AGO1-4	0	0	0	0	0	0	1	2
MIMAT0004548	hsa-miR-129-1-3p	ENSG00000204839	MROH6	protein_coding	chr8	144648684	144648689	144648684	144648689	-	1	0	AGO2	0	0	1	0	0	0	0	3
MIMAT0004548	hsa-miR-129-1-3p	ENSG00000204839	MROH6	protein_coding	chr8	144649197	144649202	144649197	144649202	-	2	0	AGO2	0	0	1	0	0	0	0	3
MIMAT0004548	hsa-miR-129-1-3p	ENSG00000154328	NEIL2	protein_coding	chr8	11644766	11644772	11644766	11644772	+	1	0	AGO1-4	0	0	1	0	0	0	0	1
MIMAT0004548	hsa-miR-129-1-3p	ENSG00000003989	SLC7A2	protein_coding	chr8	17423898	17423904	17423898	17423904	+	1	0	AGO1-4	0	0	1	0	0	0	0	1
MIMAT0004548	hsa-miR-129-1-3p	ENSG00000003989	SLC7A2	protein_coding	chr8	17426781	17426786	17426781	17426786	+	9	0	AGO1-4,AGO2	0	0	1	0	0	0	0	1
MIMAT0004548	hsa-miR-129-1-3p	ENSG00000003989	SLC7A2	protein_coding	chr8	17427578	17427584	17427578	17427584	+	6	0	AGO1-4,AGO2	0	0	1	0	0	0	0	1
MIMAT0004548	hsa-miR-129-1-3p	ENSG00000168487	BMP1	protein_coding	chr8	22054906	22054912	22054885	22054913	+	1	0	AGO2	0	0	1	1	0	0	1	5
MIMAT0004548	hsa-miR-129-1-3p	ENSG00000168487	BMP1	protein_coding	chr8	22069763	22069768	22069763	22069768	+	1	0	AGO1-4	0	0	1	0	0	0	0	5
MIMAT0004548	hsa-miR-129-1-3p	ENSG00000104765	BNIP3L	protein_coding	chr8	26268181	26268187	26268160	26268188	+	2	0	AGO1-4,AGO2	0	0	1	1	0	1	1	4
MIMAT0004548	hsa-miR-129-1-3p	ENSG00000147475	ERLIN2	protein_coding	chr8	37612234	37612262	37612234	37612262	+	1	0	AGO1-4	0	0	0	1	0	0	0	3
MIMAT0004548	hsa-miR-129-1-3p	ENSG00000104738	MCM4	protein_coding	chr8	48889908	48889913	48889908	48889913	+	1	0	AGO2	0	0	1	0	0	0	0	6
MIMAT0004548	hsa-miR-129-1-3p	ENSG00000206579	XKR4	protein_coding	chr8	56438030	56438058	56438030	56438058	+	2	0	AGO2	0	0	0	1	0	0	0	0
MIMAT0004548	hsa-miR-129-1-3p	ENSG00000171033	PKIA	protein_coding	chr8	79514654	79514659	79514632	79514660	+	9	0	AGO1-4,AGO2	0	0	1	1	0	1	1	2
MIMAT0004548	hsa-miR-129-1-3p	ENSG00000133740	E2F5	protein_coding	chr8	86126268	86126274	86126247	86126275	+	4	0	AGO1-4,AGO2	0	0	1	1	0	1	1	3
MIMAT0004548	hsa-miR-129-1-3p	ENSG00000123124	WWP1	protein_coding	chr8	87479592	87479598	87479571	87479599	+	3	0	AGO2	0	0	1	1	0	0	0	3
MIMAT0004548	hsa-miR-129-1-3p	ENSG00000104356	POP1	protein_coding	chr8	99170821	99170827	99170821	99170827	+	2	0	AGO2	0	0	1	0	0	0	0	8
MIMAT0004548	hsa-miR-129-1-3p	ENSG00000132549	VPS13B	protein_coding	chr8	100847423	100847428	100847423	100847428	+	1	0	AGO1-4	0	0	1	0	0	0	0	4
MIMAT0004548	hsa-miR-129-1-3p	ENSG00000173334	TRIB1	protein_coding	chr8	126450180	126450186	126450159	126450187	+	34	1	AGO1,AGO1-4,AGO2	0	0	1	1	0	1	1	7
MIMAT0004548	hsa-miR-129-1-3p	ENSG00000129292	PHF20L1	protein_coding	chr8	133824010	133824016	133824010	133824016	+	3	0	AGO1,AGO2	0	0	1	0	0	1	1	4
MIMAT0004548	hsa-miR-129-1-3p	ENSG00000183309	ZNF623	protein_coding	chr8	144733854	144733859	144733854	144733859	+	1	0	AGO1-4	0	0	1	0	0	0	0	7
MIMAT0004548	hsa-miR-129-1-3p	ENSG00000183309	ZNF623	protein_coding	chr8	144737801	144737807	144737801	144737807	+	2	0	AGO1-4,AGO2	0	0	1	0	0	0	0	7
MIMAT0004548	hsa-miR-129-1-3p	ENSG00000167702	KIFC2	protein_coding	chr8	145699357	145699363	145699357	145699363	+	1	0	AGO1	0	0	1	0	0	0	0	0
MIMAT0004548	hsa-miR-129-1-3p	ENSG00000160972	PPP1R16A	protein_coding	chr8	145727485	145727491	145727485	145727491	+	3	0	AGO1-4,AGO2	0	0	1	0	0	0	0	3
MIMAT0004548	hsa-miR-129-1-3p	ENSG00000080298	RFX3	protein_coding	chr9	3220563	3220591	3220563	3220591	-	1	0	AGO1-4	0	0	0	1	0	0	0	1
MIMAT0004548	hsa-miR-129-1-3p	ENSG00000198642	KLHL9	protein_coding	chr9	21332213	21332219	21332212	21332219	-	3	0	AGO1-4	0	0	1	0	0	1	1	1
MIMAT0004548	hsa-miR-129-1-3p	ENSG00000137073	UBAP2	protein_coding	chr9	33922140	33922146	33922140	33922146	-	2	0	AGO1-4,AGO2	0	0	1	0	0	0	0	4
MIMAT0004548	hsa-miR-129-1-3p	ENSG00000164967	RPP25L	protein_coding	chr9	34610581	34610587	34610581	34610587	-	1	0	AGO1	0	0	1	0	0	0	0	1
MIMAT0004548	hsa-miR-129-1-3p	ENSG00000283486	FAM95C	protein_coding	chr9	38542954	38542982	38542954	38542982	-	1	0	AGO1-4	0	0	0	1	0	0	0	0
MIMAT0004548	hsa-miR-129-1-3p	ENSG00000188647	PTAR1	protein_coding	chr9	72329581	72329587	72329580	72329608	-	9	1	AGO1,AGO2,AGO3	0	0	1	1	0	0	0	3
MIMAT0004548	hsa-miR-129-1-3p	ENSG00000188647	PTAR1	protein_coding	chr9	72331040	72331045	72331039	72331067	-	2	0	AGO1-4	0	0	1	1	0	1	0	3
MIMAT0004548	hsa-miR-129-1-3p	ENSG00000188647	PTAR1	protein_coding	chr9	72331967	72331972	72331966	72331994	-	10	0	AGO1,AGO1-4,AGO2,AGO3	0	0	1	1	0	1	1	3
MIMAT0004548	hsa-miR-129-1-3p	ENSG00000135048	TMEM2	protein_coding	chr9	74299478	74299484	74299478	74299484	-	5	0	AGO1,AGO1-4,AGO2	0	0	1	0	0	0	1	7
MIMAT0004548	hsa-miR-129-1-3p	ENSG00000156052	GNAQ	protein_coding	chr9	80332410	80332416	80332410	80332416	-	2	1	AGO1-4,AGO2	0	0	0	0	0	0	1	4
MIMAT0004548	hsa-miR-129-1-3p	ENSG00000188938	FAM120AOS	protein_coding	chr9	96208865	96208871	96208864	96208892	-	11	0	AGO1,AGO1-4,AGO2	0	0	1	1	0	0	0	3
MIMAT0004548	hsa-miR-129-1-3p	ENSG00000106771	TMEM245	protein_coding	chr9	111781432	111781437	111781432	111781437	-	2	0	AGO1-4,AGO2	0	0	1	0	0	0	0	3
MIMAT0004548	hsa-miR-129-1-3p	ENSG00000106771	TMEM245	protein_coding	chr9	111782288	111782293	111782288	111782293	-	4	0	AGO1-4,AGO2	0	0	1	0	0	0	0	3
MIMAT0004548	hsa-miR-129-1-3p	ENSG00000070159	PTPN3	protein_coding	chr9	112141414	112141419	112141413	112141441	-	2	0	AGO1-4,AGO2	0	0	1	1	0	1	1	2
MIMAT0004548	hsa-miR-129-1-3p	ENSG00000070159	PTPN3	protein_coding	chr9	112182761	112182789	112182761	112182789	-	1	0	AGO1-4	0	0	0	1	0	0	0	2
MIMAT0004548	hsa-miR-129-1-3p	ENSG00000119402	FBXW2	protein_coding	chr9	123526661	123526667	123526661	123526667	-	1	0	AGO1-4	0	0	0	0	0	1	0	5
MIMAT0004548	hsa-miR-129-1-3p	ENSG00000056586	RC3H2	protein_coding	chr9	125610432	125610438	125610431	125610459	-	11	0	AGO1-4,AGO2	0	0	0	1	0	0	1	4
MIMAT0004548	hsa-miR-129-1-3p	ENSG00000148200	NR6A1	protein_coding	chr9	127279780	127279786	127279780	127279786	-	2	0	AGO1-4	0	0	0	0	0	0	1	6
MIMAT0004548	hsa-miR-129-1-3p	ENSG00000148200	NR6A1	protein_coding	chr9	127279914	127279942	127279914	127279942	-	1	0	AGO1-4	0	0	0	1	0	0	0	6
MIMAT0004548	hsa-miR-129-1-3p	ENSG00000148200	NR6A1	protein_coding	chr9	127283663	127283691	127283663	127283691	-	1	0	AGO2	0	0	0	1	0	0	0	6
MIMAT0004548	hsa-miR-129-1-3p	ENSG00000119414	PPP6C	protein_coding	chr9	127909707	127909713	127909706	127909734	-	3	0	AGO1-4,AGO2	0	0	1	1	0	1	1	3
MIMAT0004548	hsa-miR-129-1-3p	ENSG00000119414	PPP6C	protein_coding	chr9	127911406	127911411	127911405	127911433	-	9	0	AGO1-4,AGO2	0	0	1	1	0	1	1	3
MIMAT0004548	hsa-miR-129-1-3p	ENSG00000148411	NACC2	protein_coding	chr9	138900957	138900963	138900957	138900963	-	11	0	AGO1-4,AGO2	0	0	0	0	0	0	1	4
MIMAT0004548	hsa-miR-129-1-3p	ENSG00000238227	TMEM250	protein_coding	chr9	139007474	139007479	139007473	139007501	-	2	0	AGO2	0	0	1	1	0	0	0	1
MIMAT0004548	hsa-miR-129-1-3p	ENSG00000238227	TMEM250	protein_coding	chr9	139007666	139007672	139007665	139007693	-	2	0	AGO2	0	0	1	1	0	0	0	1
MIMAT0004548	hsa-miR-129-1-3p	ENSG00000176058	TPRN	protein_coding	chr9	140086191	140086197	140086191	140086197	-	1	0	AGO1-4	0	0	1	0	0	0	0	4
MIMAT0004548	hsa-miR-129-1-3p	ENSG00000177076	ACER2	protein_coding	chr9	19451057	19451062	19451057	19451062	+	2	0	AGO2	0	0	1	0	0	0	0	3
MIMAT0004548	hsa-miR-129-1-3p	ENSG00000177076	ACER2	protein_coding	chr9	19451719	19451725	19451719	19451725	+	2	0	AGO1-4	0	0	1	0	0	0	0	3
MIMAT0004548	hsa-miR-129-1-3p	ENSG00000187742	SECISBP2	protein_coding	chr9	91940844	91940872	91940844	91940872	+	3	0	AGO1-4,AGO2	0	0	0	1	0	0	0	4
MIMAT0004548	hsa-miR-129-1-3p	ENSG00000187742	SECISBP2	protein_coding	chr9	91974202	91974230	91974202	91974230	+	1	0	AGO2	0	0	0	1	0	0	0	4
MIMAT0004548	hsa-miR-129-1-3p	ENSG00000187742	SECISBP2	protein_coding	chr9	91974499	91974527	91974499	91974527	+	2	0	AGO1-4,AGO2	0	0	0	1	0	0	0	4
MIMAT0004548	hsa-miR-129-1-3p	ENSG00000106701	FSD1L	protein_coding	chr9	108314112	108314117	108314112	108314117	+	1	0	AGO2	0	0	1	0	0	0	0	2
MIMAT0004548	hsa-miR-129-1-3p	ENSG00000119328	FAM206A	protein_coding	chr9	111703174	111703180	111703153	111703181	+	9	0	AGO1,AGO1-4,AGO2	0	0	1	1	0	0	0	2
MIMAT0004548	hsa-miR-129-1-3p	ENSG00000136848	DAB2IP	protein_coding	chr9	124546960	124546965	124546960	124546965	+	8	0	AGO1-4,AGO2	0	0	1	0	0	0	0	1
MIMAT0004548	hsa-miR-129-1-3p	ENSG00000136950	ARPC5L	protein_coding	chr9	127639540	127639546	127639540	127639546	+	4	0	AGO1-4,AGO2	0	0	1	0	0	0	1	4
MIMAT0004548	hsa-miR-129-1-3p	ENSG00000196814	MVB12B	protein_coding	chr9	129266284	129266290	129266284	129266290	+	1	0	AGO2	0	0	0	0	0	1	1	2
MIMAT0004548	hsa-miR-129-1-3p	ENSG00000169155	ZBTB43	protein_coding	chr9	129599056	129599062	129599056	129599062	+	1	0	AGO2	0	0	1	0	0	1	1	0
MIMAT0004548	hsa-miR-129-1-3p	ENSG00000177125	ZBTB34	protein_coding	chr9	129643737	129643765	129643737	129643765	+	6	0	AGO2	0	0	0	1	0	0	0	2
MIMAT0004548	hsa-miR-129-1-3p	ENSG00000177125	ZBTB34	protein_coding	chr9	129646022	129646028	129646000	129646028	+	4	0	AGO1-4,AGO2	0	0	0	1	0	1	0	2
MIMAT0004548	hsa-miR-129-1-3p	ENSG00000177125	ZBTB34	protein_coding	chr9	129647016	129647021	129646994	129647022	+	4	0	AGO1-4,AGO2	0	0	0	1	0	1	1	2
MIMAT0004548	hsa-miR-129-1-3p	ENSG00000177125	ZBTB34	protein_coding	chr9	129647780	129647786	129647758	129647786	+	9	0	AGO1-4,AGO2	0	0	0	1	0	1	0	2
MIMAT0004548	hsa-miR-129-1-3p	ENSG00000148339	SLC25A25	protein_coding	chr9	130870153	130870172	130870153	130870172	+	2	1	AGO2	0	1	0	0	0	0	0	1
MIMAT0004548	hsa-miR-129-1-3p	ENSG00000167130	DOLPP1	protein_coding	chr9	131851428	131851456	131851428	131851456	+	1	0	AGO1	0	0	0	1	0	0	0	6
MIMAT0004548	hsa-miR-129-1-3p	ENSG00000167130	DOLPP1	protein_coding	chr9	131851971	131851977	131851950	131851978	+	4	0	AGO1-4,AGO2	0	0	1	1	0	1	1	6
MIMAT0004548	hsa-miR-129-1-3p	ENSG00000167130	DOLPP1	protein_coding	chr9	131852311	131852316	131852289	131852317	+	2	0	AGO1-4	0	0	1	1	0	0	0	6
MIMAT0004548	hsa-miR-129-1-3p	ENSG00000050555	LAMC3	protein_coding	chr9	133967158	133967180	133967158	133967180	+	2	0	AGO1-4,AGO2	0	1	0	0	0	0	0	3
MIMAT0004548	hsa-miR-129-1-3p	ENSG00000126878	AIF1L	protein_coding	chr9	133995929	133995957	133995929	133995957	+	1	0	AGO1-4	0	0	0	1	0	0	0	0
MIMAT0004548	hsa-miR-129-1-3p	ENSG00000126878	AIF1L	protein_coding	chr9	133996404	133996432	133996404	133996432	+	1	0	AGO1	0	0	0	1	0	0	0	0
MIMAT0004548	hsa-miR-129-1-3p	ENSG00000126878	AIF1L	protein_coding	chr9	133998311	133998317	133998290	133998318	+	1	0	AGO2	0	0	1	1	0	1	1	0
MIMAT0004548	hsa-miR-129-1-3p	ENSG00000160325	CACFD1	protein_coding	chr9	136335306	136335312	136335306	136335312	+	1	0	AGO1-4	0	0	1	0	0	0	1	2
MIMAT0004548	hsa-miR-129-1-3p	ENSG00000160325	CACFD1	protein_coding	chr9	136335420	136335426	136335420	136335426	+	1	0	AGO1-4	0	0	1	0	0	0	0	2
MIMAT0004548	hsa-miR-129-1-3p	ENSG00000130558	OLFM1	protein_coding	chr9	137969087	137969093	137969087	137969093	+	1	0	AGO1-4	0	0	1	0	0	0	0	1
MIMAT0004548	hsa-miR-129-1-3p	ENSG00000130558	OLFM1	protein_coding	chr9	138012878	138012884	138012878	138012884	+	3	0	AGO1-4	0	0	1	0	0	0	0	1
MIMAT0004548	hsa-miR-129-1-3p	ENSG00000244187	TMEM141	protein_coding	chr9	139687487	139687493	139687487	139687493	+	2	2	AGO2	0	0	1	0	0	0	0	4
MIMAT0004548	hsa-miR-129-1-3p	ENSG00000046653	GPM6B	protein_coding	chrX	13789199	13789205	13789199	13789205	-	2	0	AGO2	0	0	1	0	0	1	1	0
MIMAT0004548	hsa-miR-129-1-3p	ENSG00000147027	TMEM47	protein_coding	chrX	34645754	34645760	34645754	34645760	-	2	0	AGO1-4,AGO2	0	0	0	0	0	1	0	3
MIMAT0004548	hsa-miR-129-1-3p	ENSG00000068400	GRIPAP1	protein_coding	chrX	48830359	48830365	48830359	48830365	-	2	1	AGO1-4,AGO2	0	0	1	0	0	0	0	2
MIMAT0004548	hsa-miR-129-1-3p	ENSG00000102362	SYTL4	protein_coding	chrX	99929980	99929986	99929980	99929986	-	1	0	AGO1-4	0	0	1	0	0	0	0	5
MIMAT0004548	hsa-miR-129-1-3p	ENSG00000157514	TSC22D3	protein_coding	chrX	106957087	106957093	106957087	106957093	-	4	0	AGO1,AGO2	0	0	0	0	0	1	0	4
MIMAT0004548	hsa-miR-129-1-3p	ENSG00000003096	KLHL13	protein_coding	chrX	117032010	117032016	117032009	117032037	-	1	0	AGO2	0	0	1	1	0	1	1	1
MIMAT0004548	hsa-miR-129-1-3p	ENSG00000188706	ZDHHC9	protein_coding	chrX	128940303	128940331	128940303	128940331	-	2	0	AGO2	0	0	0	1	0	0	0	6
MIMAT0004548	hsa-miR-129-1-3p	ENSG00000129675	ARHGEF6	protein_coding	chrX	135748428	135748433	135748428	135748433	-	1	0	AGO1-4	0	0	1	0	0	0	0	5
MIMAT0004548	hsa-miR-129-1-3p	ENSG00000129675	ARHGEF6	protein_coding	chrX	135748761	135748767	135748761	135748767	-	1	0	AGO1-4	0	0	1	0	0	0	0	5
MIMAT0004548	hsa-miR-129-1-3p	ENSG00000169057	MECP2	protein_coding	chrX	153288059	153288087	153288059	153288087	-	1	0	AGO2	0	0	0	1	0	0	0	1
MIMAT0004548	hsa-miR-129-1-3p	ENSG00000169057	MECP2	protein_coding	chrX	153289360	153289388	153289360	153289388	-	2	0	AGO1-4	0	0	0	1	0	0	0	1
MIMAT0004548	hsa-miR-129-1-3p	ENSG00000169057	MECP2	protein_coding	chrX	153290102	153290130	153290102	153290130	-	1	0	AGO2	0	0	0	1	0	0	0	1
MIMAT0004548	hsa-miR-129-1-3p	ENSG00000169057	MECP2	protein_coding	chrX	153295740	153295768	153295740	153295768	-	3	0	AGO1,AGO2	0	0	0	1	0	0	0	1
MIMAT0004548	hsa-miR-129-1-3p	ENSG00000169239	CA5B	protein_coding	chrX	15801409	15801415	15801388	15801416	+	2	0	AGO1-4,AGO2	0	0	1	1	0	0	0	2
MIMAT0004548	hsa-miR-129-1-3p	ENSG00000086712	TXLNG	protein_coding	chrX	16861857	16861863	16861836	16861864	+	10	0	AGO1,AGO1-4,AGO2,AGO3	0	0	1	1	0	1	1	4
MIMAT0004548	hsa-miR-129-1-3p	ENSG00000047597	XK	protein_coding	chrX	37588202	37588207	37588202	37588207	+	1	0	AGO1-4	0	0	1	0	0	0	0	1
MIMAT0004548	hsa-miR-129-1-3p	ENSG00000047597	XK	protein_coding	chrX	37588256	37588261	37588256	37588261	+	2	0	AGO1-4,AGO2	0	0	1	0	0	0	0	1
MIMAT0004548	hsa-miR-129-1-3p	ENSG00000147041	SYTL5	protein_coding	chrX	37986526	37986531	37986504	37986532	+	1	0	AGO1-4	0	0	1	1	0	0	0	3
MIMAT0004548	hsa-miR-129-1-3p	ENSG00000147041	SYTL5	protein_coding	chrX	37987069	37987074	37987047	37987075	+	1	0	AGO1-4	0	0	1	1	0	0	0	3
MIMAT0004548	hsa-miR-129-1-3p	ENSG00000147041	SYTL5	protein_coding	chrX	37987589	37987595	37987568	37987596	+	1	0	AGO1-4	0	0	1	1	0	0	0	3
MIMAT0004548	hsa-miR-129-1-3p	ENSG00000171365	CLCN5	protein_coding	chrX	49858433	49858438	49858433	49858438	+	1	0	AGO1-4	0	0	1	0	0	0	0	4
MIMAT0004548	hsa-miR-129-1-3p	ENSG00000171365	CLCN5	protein_coding	chrX	49862478	49862483	49862478	49862483	+	1	0	AGO2	0	0	1	0	0	0	0	4
MIMAT0004548	hsa-miR-129-1-3p	ENSG00000063587	ZNF275	protein_coding	chrX	152616129	152616135	152616129	152616135	+	1	0	AGO2	0	0	1	0	0	0	0	1
MIMAT0004548	hsa-miR-129-1-3p	ENSG00000102119	EMD	protein_coding	chrX	153608649	153608677	153608649	153608677	+	5	0	AGO1-4	0	0	0	1	0	0	0	2
